# Supplementary material for: Capacity building of healthcare workers: Key step towards elimination of viral hepatitis in developing countries
Source: PLoS One. 2021 Jun 24;16(6):e0253539. doi: 10.1371/journal.pone.0253539 (PMC8224969; doi:10.1371/journal.pone.0253539)
Supplement: S1 Dataset — (XLS) [file pone.0253539.s001.xls]

## Sheet: KAP
S. NO.	Respondent ID	FACILITY TYPE	LOCATION	NUMBER OF PRACTICING YEARS	Exp_cat	GENDER	AGE	Age_Cat	Q2 What is Hepatitis?	Q3 Hepatitis A is transmitted through?	Q4 What are the types of viral hepatitis known?	Q5 Acute Liver Failure especially in pregnant women is caused in which Hepatitis virus?	Q6 Following pose increased risk for hepatitis A and E	Q7 Following are true about hepatitis A and E EXCEPT	Q8 Hepatitis B is NOT transmitted by	Q9 Chronic viral hepatitis is hepatitis that lasts more than	Q10 Infection at what age can lead to maximum chance of chronicity for hepatitis B?	Q11 Who is NOT at risk for Hepatitis B	Q12 To clean blood spills from an HBV infected person what should be used?	Q13 A HBV infected person can	Q14 Following are TRUE for HBV infection treatment	Q15 Following are true about HBV vaccine EXCEPT	Q16 Following strategies can be used for preventing HBV infection EXCEPT	Q17 A child born to a HBV infected mother should receive	Q18 All of the following are TRUE about Hepatitis C EXCEPT	Q19 The following can be caused as a sequelae of HCV infection	Q20 HCV is transmitted by all EXCEPT	Q21 Following people are at risk for HCV infection	Q22 Following are true about HCV infection EXCEPT	Q23 Following is NOT true about HCV treatment	Q24 Following statement is TRUE about HCV infection	Q25 Following are the personal protective equipment’s EXCEPT	Q26 Needle stick injury can cause the following infection	Q27 The following needs to be done after a needle stick injury EXCEPT	Q28 The following type of hepatitis is food and water borne	Q29 The following statements are true EXCEPT	Q30 All of the following can be transmitted through infected blood EXCEPT	Q31 The route of administration of hepatitis B vaccine is	Knowledge score	Knowledge_cat	I think I am not at risk for getting Hepatitis	Hepatitis B vaccine is safe and effective	Needle-stick Injury at workplace should be immediately reported to the concerned authority	Patient with Hepatitis should have the same rights as others	Hepatitis B and C patients should be isolated from the society	I have no concern of being infected with HBV while caring for a patient with HBV infection	While caring for a patient with HBV infection, it is my responsibility to follow universal precautions	Changing of gloves during blood collection and tests is waste of time	All patients should be tested for HBV before they receive health care
1613	10706766613	1	1	10	1	1	35	1	1	1	0	0	1	0	1	1	0	1	0	1	1	1	1	0	0	1	1	1	0	1	1	1	1	1	1	0	0	1	20	0	4	4	5	5	5	5	5	5	2
2228	10784542584	0	1	5	1	1	29	0	1	1	0	0	1	0	0	0	0	0	0	1	1	0	0	0	1	0	1	0	1	0	1	0	1	1	1	0	1	1	14	0	1	4	4	4	2	2	4	2	2
2849	10869580079	1	1	24	1	1	46	1	1	0	1	1	1	1	1	1	1	1	1	1	1	1	0	1	1	0	1	1	1	0	0	1	1	1	1	1	1	1	25	1	5	5	5	5	5	5	5	5	1
4604	11142836501	1	1	28	1	1	52	1	0	0	1	0	0	0	0	0	0	0	0	1	1	0	0	0	1	1	1	0	0	0	0	1	1	0	1	0	1	1	11	0				4	3	4	4	4	2
2178	10784504366	0	1	2	0	1	25	0	1	0	1	0	1	1	1	0	0	1	1	1	1	1	1	0	0	0	1	1	1	0	0	1	1	0	1	0	1	1	19	0	4	4	5	5	4	5	5	5	1
2226	10784542282	0	1	2	0	0	25	0	1	0	1	1	1	0	1	1	1	1	0	1	0	0	0	1	1	0	0	0	0	1	1	1	1	0	0	0	0	1	16	0	3	5	5	5	2	1	5	5	3
2238	10784554308	0	1	0.9	0	1	24	0	1	0	1	0	0	0	0	0	1	0	0	0	0	0	0	0	0	0	0	0	1	0	1	0	0	1	1	0	0	1	8	0	2	4	4	4	4	2	4	4	2
2600	10815283149	0	1	1	0	1	23	0	1	0	1	1	1	0	1	1	0	1	1	1	0	1	1	1	0	1	1	1	0	0	0	1	1	1	1	1	0	0	20	0	2	5	5	5	5	4	5	5	3
2134	10784496496	1	1	5	1	0	27	0	1	0	1	1	1	0	1	0	0	1	1	1	1	1	1	0	0	1	1	1	1	1	1	1	1	1	1	1	1	1	24	1	3	4	5	5	4	4	5	5	1
2536	10815263104	1	1	2	0	1	26	0	1	0	1	0	1	1	1	0	1	1	0	1	1	0	1	1	0	0	1	1	0	1	1	1	1	1	1	0	1	0	20	0	4	4	5	4	4	4	5	4	2
24	10815252623	1	1	3	0	1	26	0	1	1	1	1	1	1	1	1	1	1	0	1	0	1	1	0	0	1	1	1	1	0	1	1	1	1	1	1	1	1	25	1	3	5	5	5	4	5	5	5	1
2233	10784548284	0	1	1	0	1	21	0	1	1	1	1	0	0	0	1	0	1	0	1	1	0	0	0	0	1	1	1	1	0	1	1	1	0	1	1	1	1	19	0	2	4	5	4	4	4	5	4	1
2234	10784548728	0	1	0.9	0	1	22	0	1	0	0	0	0	1	1	0	0	1	0	1	0	0	0	0	0	0	1	0	0	0	0	1	1	1	0	0	0	1	10	0	2	4	4	4	2	2	4	2	2
2483	10815244713	0	1	3	0	1	24	0	1	0	1	0	1	0	1	0	0	1	1	1	1	1	1	0	1	0	1	1	0	1	1	1	1	1	1	0	1	1	21	0	1	5	5	5	5	5	5	5	1
2459	10815233456	1	1	3	0	0	28	0	1	0	1	1	1	0	1	1	1	1	1	1	0	1	1	1	0	0	1	1	0	0	1	1	1	1	1	1	1	1	23	1	5	5	5	4	5	5	5	5	2
2636	10815308544	0	1	2.6	0	1	23	0	1	0	1	0	1	1	1	0	0	1	0	1	1	1	1	0	0	1	0	1	0	0	0	0	0	1	1	1	0	1	16	0	2	4	5	4	5	2	5	4	2
2570	10815272069	0	1	0	0	0	23	0	1	1	1	0	1	1	1	1	0	1	1	1	0	1	1	1	0	1	1	1	0	0	1	1	0	1	1	1	0	0	21	0	4	5	5	5	3	3	5	5	1
2618	10815292816	0	1	2	0	1	23	0	1	0	1	0	0	0	1	0	1	1	0	1	0	1	0	0	0	1	0	0	0	0	1	0	0	0	1	0	0	0	10	0	1	5	5	5	1	1	5	1	1
2439	10815226289	1	1	0	0	0	25	0	1	0	0	1	0	1	1	1	0	1	1	1	0	0	1	1	0	0	1	0	0	0	0	1	1	0	1	1	0	0	15	0	2	5	5	4	4	4	5	4	2
2184	10784505273	0	1	3	0	1	27	0	1	0	1	1	1	0	1	0	0	0	0	1	0	0	0	0	0	0	0	1	0	1	1	0	1	0	1	0	0	0	11	0	2	4	5	5	4	3	5	4	1
2620	10815294449	1	1	1	0	1	23	0	1	0	1	0	1	0	1	0	1	0	0	1	0	0	0	1	0	0	1	0	1	0	1	0	0	0	0	0	0	1	11	0	4	5	5	5	3	3	3	3	3
2566	10815271108	0	1	2	0	1	25	0	1	1	1	0	1	1	1	1	0	1	1	1	0	1	1	1	0	1	1	1	0	0	0	1	1	1	1	1	0	0	21	0	1	5	5	5	5	4	5	5	3
2120	10784487825	1	1	5	1	1	34	1	1	0	1	0	1	0	1	1	0	1	1	1	0	1	1	0	1	0	1	1	1	1	0	1	1	1	1	0	0	1	20	0	4	5	5	5	5	4	5	5	3
2523	10815259437	1	1	0	0	1	30	1	1	0	0	0	1	0	1	0	0	1	0	1	1	1	1	1	0	0	1	1	1	0	0	1	1	1	1	0	0	1	17	0	1	4	5	5	4	4	5	5	1
2450	10815230198	1	1	3	0	0	26	0	1	0	1	0	1	0	1	0	0	1	1	1	0	1	1	0	0	0	1	1	0	0	1	1	1	1	1	0	0	1	17	0	1	4	5	5	4	4	5	4	1
2229	10784544827	1	1	7	1	1	30	1	1	0	1	0	1	0	1	0	0	1	0	1	0	0	0	1	0	1	0	1	0	0	1	1	1	1	1	0	0	0	14	0	4	3	5	3	4	5	5	5	1
2562	10815270245	1	1	5	1	0	24	0	1	1	0	0	1	1	1	0	1	1	0	1	1	1	0	1	0	0	0	0	0	0	0	1	0	0	0	0	0	0	12	0	1	4	4	4	3	3	4	3	2
2187	10784505524	1	1	7	1	0	31	1	1	1	1	1	1	1	1	1	0	1	1	1	0	1	1	0	0	1	1	1	1	1	1	1	1	0	1	1	0	1	24	1	1	5	4	4	2	2	5	5	1
2549	10815267397	1	1	2	0	0	27	0	1	1	1	0	1	1	1	0	0	1	1	1	1	1	1	1	0	1	0	1	0	0	0	1	1	0	0	0	1	1	19	0	3	3	5	5	5	5	5	5	1
2603	10815285528	1	1	0.7	0	1	24	0	1	1	1	1	1	1	1	1	0	1	1	0	1	0	1	1	1	1	1	1	1	1	1	1	1	1	1	0	1	1	26	1	4	4	5	4	2	4	5	1	1
2554	10815268157	0	1	5	1	1	26	0	1	0	0	0	0	1	0	0	0	0	1	1	0	1	0	1	1	1	0	0	1	0	0	1	0	0	0	0	0	0	10	0	2	4	5	5	2	2	4	3	2
2213	10784529155	1	1	3	0	0	27	0	1	0	1	1	1	1	1	0	0	1	0	1	0	1	0	1	0	0	1	1	1	0	1	1	1	0	1	0	0	0	17	0	2	5	5	5	4	1	5	1	1
2115	10784485610	1	1	2	0	1	24	0	1	0	1	0	1	1	1	0	0	1	1	1	1	1	0	0	0	0	1	1	1	0	1	1	1	1	1	1	1	0	20	0	5	4	5	5	5	5	5	5	1
2516	10815257729	1	1	1	0	1	23	0	1	1	0	0	1	0	1	0	0	1	0	1	1	0	1	0	0	0	1	1	1	0	0	1	1	1	1	0	1	1	17	0	4	4	5	5	5	2	5	4	1
2139	10784497462	1	1	0.5	0	1	22	0	1	1	1	1	1	0	1	0	0	1	1	1	1	1	1	1	1	0	1	1	0	0	1	1	1	1	1	0	1	1	23	1	1	4	5	5	5	5	5	5	1
2547	10815266024	1	1	5	1	1	26	0	1	1	1	1	1	1	1	0	0	1	0	1	0	1	1	1	0	1	1	1	0	1	0	1	1	1	1	1	0	1	22	0	1	5	5	5	5	1	4	5	3
2493	10815250285	1	1	0.6	0	0	28	0	1	0	1	0	1	1	1	1	0	1	1	1	0	1	0	1	0	1	1	1	1	1	1	1	1	1	1	1	1	1	24	1	5	4	5	4	4	4	5	5	2
2520	10815258862	1	1	0	0	0	23	0	1	0	1	1	1	1	1	0	0	0	1	1	0	1	0	0	0	1	0	1	0	1	0	1	1	1	1	0	1	1	18	0	2	4	5	4	4	4	5	5	2
2135	10784496610	1	1	4	0	0	29	0	1	0	0	0	1	1	1	0	0	1	1	1	1	1	1	0	0	1	1	1	1	0	1	1	1	1	1	0	1	1	21	0	4	5	5	5	5	2	5	5	1
2142	10784497544	0	1	5	1	1	27	0	1	0	1	0	1	1	1	0	1	0	0	1	0	1	0	0	0	0	0	0	0	0	1	1	1	1	0	0	1	0	13	0	2	4	5	5	4	2	5	5	1
1632	10706769618	1	1	1	0	1	25	0	1	1	1	1	1	1	1	1	0	1	1	1	0	1	1	1	0	1	1	1	1	1	1	1	1	1	1	1	1	1	27	1	2	4	5	5	5	4	5	5	2
2580	10815275487	1	1	0.5	0	1	26	0	1	1	0	1	1	1	1	1	0	1	1	1	1	1	1	0	0	1	1	1	0	1	1	1	0	0	1	1	1	1	23	1	4	4	5	4	4	4	5	4	2
2186	10784505337	1	1	7	1	1	33	1	1	0	1	0	1	0	1	0	0	1	1	1	1	0	1	1	1	1	1	1	1	0	1	1	1	1	1	0	1	1	22	0	4	4	5	4	4	5	1	5	1
2180	10784504548	1	1	0.6	0	1	24	0	1	0	1	0	1	0	1	1	0	1	1	1	1	1	1	1	0	0	1	1	0	1	1	1	1	1	1	1	0	1	22	0	3	4	5	5	4	4	5	5	1
2204	10784521271	1	1	1	0	0	26	0	1	0	1	1	0	1	1	0	0	1	1	1	1	0	1	1	0	1	1	1	0	0	1	1	1	1	1	0	0	1	20	0	1	5	4	5	4	3	5	4	1
20	10784473177	1	1	27	1	1	54	1	1	0	1	0	0	0	1	0	0	1	1	1	1	0	1	0	1	1	1	1	0	0	1	1	1	1	1	0	0	1	18	0	4	4	5	4	4	4	4	4	2
2218	10784532270	1	1	1	0	0	22	0	1	1	1	0	1	1	1	1	0	1	1	1	1	0	0	1	0	0	1	1	1	0	0	1	0	0	1	0	0	1	18	0	1	5	5	5	1	1	5	1	1
2215	10784529779	1	1	5	1	0	28	0	1	1	1	0	1	1	1	1	0	1	1	1	1	1	1	0	1	1	0	1	0	1	0	1	1	1	1	0	0	0	21	0	1	4	4	5	5	4	5	5	1
2515	10815257631	1	1	1	0	0	26	0	1	1	1	1	1	1	1	1	1	0	0	1	0	1	0	1	0	1	0	1	0	1	0	1	0	0	0	0	1	0	17	0	1	5	5	5	3	3	5	5	2
2168	10784502306	1	1	1	0	1	23	0	1	0	1	0	1	1	1	1	0	1	0	1	0	1	1	0	0	0	1	1	0	1	0	1	1	1	0	1	0	1	18	0	1	5	5	3	4	2	5	2	1
2458	10815232770	1	1	0.6	0	0	26	0	1	1	1	0	1	1	1	0	1	1	1	1	0	0	1	0	0	1	1	1	1	1	1	1	1	0	1	0	0	0	20	0	2	4	5	5	4	2	5	1	1
1582	10706758420	0	1	0.6	0	0	21	0	1	1	1	0	1	0	1	0	0	1	1	1	0	1	1	0	0	1	1	0	0	1	0	1	1	1	1	0	0	1	18	0	2	4	5	5	5	4	5	5	1
2195	10784509793	1	1	4	0	1	28	0	1	0	1	0	1	0	1	0	1	0	1	1	0	1	0	1	0	0	1	1	1	0	1	1	1	0	1	0	1	1	18	0	4	4	5	4	5	2	5	5	1
2109	10784479077	1	1	5	1	1	30	1	1	0	1	0	0	0	1	0	0	1	1	1	0	1	0	1	0	1	1	1	0	1	0	1	1	1	0	1	1	1	18	0	3	5	5	5	4	3	3	4	3
2575	10815272706	1	1	5	1	1	30	1	1	1	0	0	1	1	1	0	0	1	1	1	1	1	1	0	0	0	1	1	1	1	1	1	1	1	0	0	0	1	20	0	4	3	5	3	4	4	5	5	1
2529	10815260379	1	1	8	1	1	30	1	1	0	0	0	1	1	1	1	0	1	1	1	0	1	0	1	0	0	1	1	1	0	1	1	1	1	1	1	0	0	19	0	4	4	5	5	4	4	5	5	2
2528	10815260314	1	1	1.6	0	0	25	0	1	1	1	1	1	1	1	0	0	1	1	1	1	1	1	1	0	1	1	1	0	0	1	1	1	1	1	0	0	1	23	1	4	2	5	4	4	4	4	4	3
2193	10784507827	1	1	0.5	0	0	26	0	1	1	1	1	1	1	1	0	0	1	1	1	0	1	0	1	0	1	1	0	0	1	0	1	1	0	1	0	1	1	20	0	1	5	5	5	4	4	5	5	4
2593	10815279762	1	1	1	0	1	25	0	1	0	1	1	1	0	1	0	0	1	1	1	1	1	1	0	0	1	1	1	0	0	1	1	1	1	1	1	0	1	21	0	3	4	5	5	5	5	5	5	1
2223	10784537626	0	1	3	0	1	24	0	1	1	1	1	1	1	1	1	1	1	1	1	1	1	1	1	1	0	1	1	0	1	0	1	1	1	1	1	0	1	26	1	5	4	5	5	5	5	5	5	1
2642	10815337258	0	1	4	0	1	25	0	1	0	1	0	0	0	1	0	0	0	0	1	1	0	0	0	0	0	0	1	0	0	1	0	1	0	1	0	0	1	10	0	1	5	5	5	4	2	4	2	2
2478	10815240430	1	1	12	1	1	38	1	1	1	1	1	0	0	1	1	0	1	1	1	1	1	1	0	0	1	1	1	0	0	0	1	1	0	1	0	0	1	19	0	2	4	4	4	4	4	5	4	4
2656	10815368618	0	1	4	0	1	29	0	1	0	1	0	1	0	1	0	1	1	1	0	0	1	0	1	0	1	1	1	0	1	1	0	1	1	0	0	0	0	16	0	1	4	5	5	4		4	4	2
2175	10784504053	1	1	10	1	1	31	1	1	0	1	0	1	0	1	0	0	1	1	1	0	1	1	1	0	0	1	1	0	1	1	1	1	1	1	0	1	1	20	0	4	4	5	5	4	5	5	5	4
2594	10815280281	1	1	14	1	1	36	1	1	1	0	0	1	1	1	0	0	1	1	1	1	1	1	0	0	1	1	1	1	0	0	1	1	1	0	1	1	1	21	0	2	5	5	5	4	4	5	5	5
2121	10784488692	1	1	0	0	1	24	0	0	1	1	0	1	0	1	0	0	1	1	1	1	1	1	1	0	1	1	1	1	0	1	1	1	1	1	0	1	1	22	0	2	5	5	5	5	5	5	5	1
2490	10815248802	1	1	0.6	0	0	23	0	1	1	1	1	1	1	1	1	1	1	1	1	1	1	1	0	0	0	1	1	0	0	1	1	1	0	1	1	1	1	24	1	5	5	5	5	5	5	5	5	1
2147	10784498320	1	1	0.6	0	1	23	0	1	1	1	0	1	1	1	1	0	1	1	1	1	1	1	0	0	1	1	1	1	0	1	1	1	1	1	0	0	1	23	1	4	4	5	5	4	4	5	5	1
2430	10815213774	1	1	0.6	0	1	22	0	1	1	1	1	1	1	1	0	0	1	1	1	1	1	1	1	0	1	1	1	1	0	1	1	1	1	1	0	1	1	25	1	3	4	4	4	4	4	4	4	2
2107	10784476661	1	1	0	0	0	25	0	1	0	1	0	1	0	1	0	0	1	1	1	0	1	1	0	0	1	1	1	1	1	1	1	0	0	1	1	1	0	19	0	2	5	5	5	5	2	5	5	2
2530	10815261662	1	1	6	1	0	28	0	1	0	1	1	1	1	1	1	1	1	1	1	1	1	1	0	1	1	0	1	0	0	0	1	0	1	1	1	1	0	22	0	2	4	5	5	5	5	5	5	2
2614	10815290246	0	0	1	0	0	25	0	1	0	1	0	1	0	1	0	0	1	1	1	0	1	0	0	0	1	0	0	0	0	1	1	1	1	1	0	0	1	15	0	1	5	5	5	1	1	5	1	1
2138	10784497164	1	1	2	0	0	23	0	1	1	0	0	1	0	1	0	0	1	1	1	1	0	0	1	0	1	1	1	0	1	0	1	1	1	0	1	0	1	18	0	2	3	5	5	3	3	5	1	2
2585	10815277391	1	1	0.7	0	0	28	0	1	1	1	0	1	1	1	0	1	1	1	1	1	1	1	1	0	0	1	1	0	0	1	1	1	1	1	1	1	1	24	1	2	4	5	4	4	2	5	4	4
2504	10815253630	1	1	3	0	1	26	0	1	1	1	1	1	1	1	1	1	1	0	1	0	1	1	0	0	1	1	1	1	0	1	1	1	1	1	1	1	1	25	1	3	5	5	5	5	5	5	5	1
2176	10784504344	1	1	0.5	0	1	25	0	1	1	1	1	1	1	1	1	0	1	1	1	1	1	1	0	0	1	1	0	1	1	1	1	1	0	1	0	0	1	23	1	2	4	4	4	4	4	4	4	2
2232	10784547146	1	1	2.5	0	1	26	0	1	1	1	0	1	1	1	0	0	1	1	1	0	1	1	0	1	1	1	1	1	1	1	1	1	1	1	0	0	1	23	1	3	2	5	4	4	5	4	4	1
2185	10784505300	1	1	4	0	1	28	0	1	0	1	0	1	0	1	0	1	0	1	1	0	1	0	1	0	1	1	1	1	0	1	1	1	0	1	0	1	1	19	0	4	4	5	4	5	2	5	5	1
2110	10784479447	1	1	3	0	1	30	1	1	1	1	0	1	1	0	1	0	1	1	1	0	1	1	1	0	1	1	1	0	0	1	1	1	1	1	1	1	1	23	1	5	4	5	5	5	5	5	5	2
2123	10784491039	1	1	1	0	1	23	0	1	1	1	0	1	0	1	1	0	1	1	1	0	1	1	0	0	0	1	1	0	0	1	1	1	1	1	1	1	0	20	0	4	5	5	5	5	2	5	1	1
2224	10784539484	0	1	1	0	1	21	0	1	1	0	0	1	0	1	1	0	1	0	1	0	0	0	0	0	0	1	1	0	0	1	1	1	1	0	0	0	1	14	0	1	5	5	5	5	1	5	5	1
2096	10784471751	0	1	0.9	0	1	23	0	1	0	1	1	1	1	1	0	0	1	0	1	0	1	0	1	0	1	1	1	0	0	0	1	1	1	1	1	0	1	19	0	1	4	4	5	5	5	5	5	2
2447	10815229574	1	1	2	0	0	23	0	1	1	1	0	1	1	1	1	0	1	1	1	1	1	1	0	0	1	1	1	0	1	0	1	1	0	1	0	0	1	21	0	5	5	5	5	5	5	5	5	5
2454	10815231979	1	1	2	0	0	27	0	1	1	1	1	1	0	1	0	1	1	1	0	0	1	1	1	0	1	1	1	0	0	0	1	0	0	1	1	0	1	19	0	2	4	5	4	3	3	4	3	2
2164	10784500735	1	1	0.6	0	1	23	0	1	1	1	0	1	1	1	1	0	1	1	1	1	1	1	0	1	1	1	1	0	1	1	1	1	1	1	0	1	1	25	1	5	5	5	5	5	5	5	5	2
2612	10815289084	1	0	5	1	1	26	0	1	0	1	0	1	0	1	1	0	1	1	1	1	1	1	0	0	0	1	1	0	1	1	1	1	1	1	1	1	1	22	0	4	4	5	5	4	4	5	3	1
2502	10815253431	1	1	2	0	1	25	0	1	1	1	1	1	1	1	1	0	1	1	0	1	1	1	1	0	1	1	1	0	1	1	1	1	1	1	1	1	1	26	1	4	4	5	4	5	5	5	5	1
2192	10784507749	1	1	5	1	0	30	1	1	0	1	0	1	1	1	1	0	1	1	1	0	1	1	1	0	0	1	1	1	0	1	1	1	0	1	0	0	1	20	0	2	4	5	4	5	2	5	5	2
2621	10815294567	1	1	4	0	1	27	0	1	1	1	0	1	0	1	0	0	1	1	1	1	1	1	0	0	0	1	1	0	0	1	1	1	1	1	0	0	1	19	0	2	4	5	5	4	4	5	5	1
2227	10784542385	0	1	4	0	1	28	0	1	1	1	0	1	1	1	0	0	1	0	1	1	0	0	0	1	0	1	0	0	0	0	1	0	0	1	0	0	0	13	0	4	5	5	5	5	5	5	1	1
2171	10784503335	1	1	3.5	0	1	24	0	1	1	1	0	1	0	1	1	0	1	1	0	1	1	1	0	1	1	1	1	1	1	0	1	1	0	1	1	1	1	23	1	1	4	5	4	1	5	5	4	2
2431	10815217403	1	1	1	0	1	23	0	1	1	1	0	1	1	1	0	0	1	1	1	1	1	1	1	0	1	1	1	1	0	1	1	1	1	1	0	1	1	24	1	3	4	4	4	4	4	4	4	2
2172	10784503574	1	1	4	0	1	27	0	1	1	1	0	1	0	1	1	1	1	1	1	1	1	1	1	0	0	1	1	0	1	1	1	1	1	1	1	0	0	23	1	3	4	5	5	4	4	5	5	3
2177	10784504361	1	1	2	0	1	24	0	1	0	1	1	1	1	1	0	0	1	1	1	1	1	1	0	0	0	1	1	0	0	0	1	1	1	1	0	1	1	20	0	4	3	5	5	5	4	5	5	1
2560	10815269898	0	1	4	0	1	24	0	1	0	1	0	0	0	0	0	0	0	1	1	0	0	0	0	0	0	1	0	0	0	1	0	0	0	0	0	0	1	7	0	4	4	5	2	2	3	2	1	2
2127	10784493924	1	1	0.5	0	1	23	0	1	1	1	0	1	1	1	1	0	1	1	1	0	1	1	1	0	1	1	1	0	0	1	1	1	1	1	1	1	1	24	1	5	4	5	5	5	5	5	5	1
2601	10815284339	0	0	2	0	0	25	0	0	1	1	0	1	0	1	0	0	1	1	1	1	0	0	0	0	1	1	1	0	0	1	1	1	0	1	0	0	1	16	0	1	4	4	4	2	2	5	1	1
2116	10784486172	1	1	1	0	1	36	1	1	0	0	0	1	0	0	0	0	0	0	0	0	0	1	0	1	0	1	0	0	0	0	0	0	0	0	0	0	1	6	0	1	4	5	4	1	2	4	2	1
2225	10784541084	0	1	2.5	0	1	22	0	1	0	1	1	1	1	1	1	0	1	0	1	0	0	0	0	0	0	0	1	1	0	1	0	0	0	0	0	0	1	13	0	2	4	4	4	2	3	4	4	2
2531	10815261700	1	1	3	0	1	29	0	1	0	1	0	1	0	1	0	0	1	1	1	1	1	1	0	0	0	1	1	0	0	0	1	1	1	1	1	0	1	18	0	5	4	5	5	5	4	5	4	2
2509	10815255711	1	1	9.6	1	1	31	1	1	1	1	1	1	1	1	1	1	1	1	1	1	1	1	1	1	1	1	1	0	1	1	1	1	1	1	1	0	1	28	1	5	4	5	5	4	5	5	5	1
2200	10784518824	1	1	2	0	0	26	0	1	0	1	0	0	0	0	0	0	0	1	1	0	1	0	1	1	0	0	1	0	0	0	1	1	0	1	0	0	0	11	0	3	4	5	5	4	4	5	4	4
2491	10815250082	1	1	5	1	0	28	0	1	0	1	0	1	1	1	0	0	1	1	1	0	1	1	0	0	0	1	1	1	0	1	1	1	0	1	0	1	1	19	0	2	4	5	5	5	3	5	5	2
2467	10815236283	1	1	2	0	1	24	0	1	1	1	0	1	1	1	1	0	1	1	1	1	1	1	0	0	0	1	1	1	1	1	1	1	1	1	1	1	1	25	1	3	5	5	5	5	2	5	5	2
2149	10784498544	1	1	0.6	0	1	23	0	1	1	1	0	1	1	1	1	0	1	1	1	1	1	1	0	0	1	1	1	1	0	1	1	1	1	1	0	1	1	24	1	4	4	5	5	4	4	5	5	1
2657	10815602121	0	1	2.6	0	1	24	0	1	0	1	1	0	1	1	1	0	0	0	1	0	1	1	0	0	0	1	0	1	0	0	1	0	1	1	1	1	0	16	0	3	5	5	5	4	1	5	5	1
2098	10784472551	1	1	3	0	1	26	0	1	0	1	1	1	1	1	1	0	1	1	1	0	1	1	0	0	0	1	1	0	0	1	1	1	1	1	0	0	1	20	0	4	4	5	5	4	2	5	5	1
2619	10815293663	1	1	1	0	1	24	0	1	0	1	0	0	0	1	1	0	0	1	0	0	1	0	0	0	0	0	0	0	0	0	0	0	0	0	0	1	0	7	0	3	5	5	5	1	1	5	1	1
2174	10784503920	1	1	3.5	0	1	24	0	1	1	1	0	1	1	1	0	0	1	1	1	1	1	1	1	0	1	1	1	1	0	1	1	1	1	1	1	0	0	23	1	5	4	5	4	4	5	5	5	1
2231	10784545349	0	1	2	0	1	23	0	1	1	1	0	1	1	1	0	0	1	0	1	1	1	1	1	1	0	0	1	0	0	0	1	1	1	1	1	0	1	20	0	5	3	5	4	5	5	5	5	1
2564	10815270625	1	1	1	0	0	25	0	1	0	1	1	1	1	0	1	0	1	1	1	1	1	1	0	1	1	1	1	0	1	0	1	1	1	1	0	0	1	22	0	5	4	5	5	5	3	4	5	4
2548	10815266485	0	1	2	0	1	24	0	1	0	1	0	1	0	1	0	0	1	0	1	1	0	1	0	1	1	1	1	0	0	1	1	1	1	1	0	0	1	18	0	1	5	5	5	5	4	5	5	5
2611	10815288833	1	1	0.5	0	1	23	0	1	1	1	0	1	0	1	0	0	1	1	1	0	0	1	0	0	0	0	1	0	1	0	1	1	1	1	1	0	1	17	0	2	4	5	4	4	4	4	5	2
2166	10784501194	1	1	10	1	1	37	1	1	0	1	0	1	1	1	0	0	1	1	1	0	1	1	0	0	1	1	1	0	0	1	1	1	1	1	1	1	1	21	0	4	4	5	4	4	4	5	5	1
2169	10784502954	1	1	0.6	0	1	23	0	1	0	1	0	1	1	1	1	0	1	1	1	1	1	1	1	0	1	1	1	0	0	1	1	1	1	1	1	1	1	24	1	4	4	4	5	4	4	4	5	2
2543	10815264956	1	1	3	0	0	28	0	1	0	1	0	1	1	1	1	0	1	1	1	1	1	1	1	0	0	1	1	1	1	0	1	1	1	1	0	1	1	23	1	3	4	5	5	4	4	5	5	3
2589	10815278105	1	1	0.5	0	1	23	0	1	1	0	1	1	1	1	1	0	1	1	1	1	0	1	0	0	0	1	1	0	1	1	1	1	1	1	1	1	1	23	1	4	4	5	5	5	5	5	5	1
2625	10815295546	1	1	0	0	1	23	0	1	0	1	1	0	1	1	1	1	1	0	1	0	0	1	1	0	1	0	0	0	0	0	1	0	1	1	0	0	0	15	0	2	4	5	5	4	5	5	5	1
2556	10815268220	0	1	2	0	1	24	0	1	0	1	0	0	0	1	1	0	1	0	1	0	1	1	1	0	1	1	1	0	1	1	1	1	1	1	1	0	1	20	0	5	4	5	5	5	1	5	5	2
2481	10815241812	1	1	2.6	0	1	24	0	1	1	1	0	1	1	1	0	0	1	1	1	0	1	1	0	1	1	1	1	1	1	1	1	1	1	1	0	1	1	24	1	4	4	4	4	4	4	5	4	2
2219	10784532365	1	1	2	0	1	24	0	1	0	1	1	1	0	1	1	0	1	1	1	1	1	1	1	0	0	1	1	0	0	1	1	1	1	1	0	0	1	21	0	1	5	5	5	1	1	5	1	1
2576	10815273686	1	1	2	0	1	25	0	1	1	1	0	1	0	1	0	0	1	1	1	1	1	1	0	0	1	0	1	0	1	0	1	1	0	0	0	1	1	18	0	2	5	5	5	5	4	5	5	1
2465	10815236154	1	1	1	0	0	26	0	1	1	1	1	1	1	1	0	0	1	1	1	1	0	0	0	0	1	1	1	0	0	1	1	1	1	1	0	0	0	19	0	1	5	5	5	5	5	5	1	1
1643	10706770489	1	1	0.6	0	1	24	0	1	1	1	0	1	1	1	0	1	1	1	1	1	1	1	1	0	0	1	1	0	1	0	1	1	1	1	0	0	1	22	0	4	4	5	5	5	5	5	5	1
2542	10815264352	1	1	4	0	1	26	0	1	1	0	0	1	1	1	0	0	1	1	1	1	0	1	0	0	1	1	1	1	0	1	1	1	1	1	0	1	1	21	0	2	5	5	5	5	5	5	5	1
2131	10784495766	0	1	5	1	1	25	0	1	0	1	0	1	0	1	1	0	0	0	1	0	0	0	0	1	0	1	1	1	1	1	1	1	1	1	0	0	1	17	0	1	4	5	5	2	2	4	2	2
2606	10815286142	1	1	0.7	0	1	24	0	1	0	0	1	1	1	1	1	0	1	1	1	0	1	1	0	0	0	1	1	0	1	1	1	1	1	1	1	1	1	22	0	5	5	5	5	5	5	5	5	2
25	10815282724	1	1	7	1	1	32	1	1	1	0	0	1	0	1	1	0	1	1	1	1	1	0	1	1	1	0	1	0	1	1	1	1	1	0	0	1	1	21	0	2	4	5	5	5	3	5	4	1
2108	10784477892	1	1	5	1	1	29	0	1	1	1	0	1	1	0	1	0	1	0	1	0	1	1	1	0	1	1	1	0	0	1	1	1	1	1	1	1	1	22	0	5	4	5	5	5	5	5	5	1
2105	10784475968	1	1	5	1	1	29	0	1	1	1	0	1	1	0	1	0	1	1	1	0	1	1	1	0	1	1	1	1	0	0	1	1	1	1	0	0	1	21	0	4	4	5	5	5	5	5	5	4
2496	10815251033	1	1	3	0	0	31	1	1	1	1	0	1	1	1	0	1	1	0	1	0	0	1	0	0	0	1	1	0	1	1	1	1	1	1	1	0	1	20	0	4	4	4	5	4	5	5	4	2
2545	10815265493	1	1	9	1	0	35	1	1	1	0	0	1	0	1	0	0	1	1	1	0	1	1	1	0	1	1	1	0	1	0	1	1	1	1	0	1	1	20	0	3	5	5	5	4	4	5	5	3
2230	10784545205	0	1	5	1	1	29	0	1	0	1	1	1	0	1	0	1	1	0	1	1	0	1	1	0	0	1	1	1	1	0	1	1	0	1	0	1	1	20	0	1	4	5	4	5	2	4	5	3
2544	10815265467	1	1	4	0	1	27	0	1	0	1	0	1	0	1	0	0	1	1	1	0	1	1	1	0	0	1	1	0	0	1	1	1	1	1	0	1	1	19	0	1	5	5	4	5	5	5	5	3
2607	10815286243	1	1	0.7	0	0	24	0	1	0	1	0	1	1	1	0	1	1	1	1	1	1	0	0	0	1	1	1	0	1	1	1	1	0	1	1	0	1	21	0	2	4	4	4	4	4	4	4	2
2125	10784493713	1	1	0.6	0	0	26	0	1	0	1	1	1	0	1	1	0	1	1	1	1	1	0	0	0	0	1	0	0	0	0	1	1	1	1	0	0	1	17	0	3	4	5	4	4	2	5	1	2
2479	10815240965	1	1	0	0	1	34	1	1	0	0	0	1	1	1	0	0	1	1	1	0	1	1	0	1	0	1	1	1	0	0	1	0	0	1	0	1	1	17	0	2	4	5	4	4	3	4	4	4
2492	10815250272	0	1	4	0	1	31	1	1	0	1	0	1	0	1	1	0	0	0	1	0	1	0	0	1	1	1	1	0	0	0	1	1	1	1	0	1	1	17	0	3	4	5	5	5	4	5	5	2
2605	10815285965	1	1	8	1	1	32	1	1	1	1	0	1	0	1	0	1	1	1	1	1	1	1	1	0	0	1	1	1	0	0	1	1	1	1	1	0	1	22	0	5	4	5	4	4	4	5	4	2
3431	10922072790	0	1	0.1	0	1	21	0	1	1	1	0	1	0	1	0	1	1	0	1	1	0	1	1	1	1	1	1	1	1	0	1	1	1	1	0	1	1	23	1	1	5	5	5	5	4	5	1	1
4668	11142879231	1	1	7	1	1	28	0	1	1	0	0	1	0	1	0	0	1	0	1	0	1	0	1	0	0	1	1	0	0	0	1	1	0	1	0	0	1	14	0	1	4	4	4	5	3	5	5	2
3579	10975414368	1	1	1	0	1	23	0	1	0	1	0	1	1	1	1	1	1	1	1	0	1	1	1	0	1	1	1	0	0	1	1	1	1	1	1	1	1	24	1	4	4	5	4	4	3	5	5	2
3844	11009430429	1	1	4	0	1	24	0	1	0	0	0	0	0	1	1	0	0	0	0	1	0	0	1	0	1	1	0	1	0	0	0	1	0	0	1	0	1	11	0	1	4	5	4	4	2	2	4	2
4826	11309507525	0	0	0	0	1	24	0	1	1	1	0	0	0	1	1	0	0	0	1	1	1	1	0	0	1	0	0	0	0	0	0	0	0	0	0	0	0	10	0	4	2	3	4	3	2	2	4	2
3581	10975408230	1	1	0.6	0	1	26	0	1	1	1	1	1	1	1	1	0	1	1	1	1	1	1	1	0	1	1	1	0	0	1	1	1	1	1	0	1	1	25	1	5	3	5	5	1	4	5	5	1
1337	10549845380	1	1	2	0	1	26	0	1	0	1	0	1	0	0	0	0	0	0	1	0	1	0	0	0	0	1	1	1	0	1	1	1	1	1	1	0	1	15	0	4	4	5	5	5	5	5	5	1
4695	11142828101	1	0	0	0	0	22	0	1	1	1	0	1	1	1	1	1	1	0	1	0	1	1	0	1	1	1	1	0	1	1	1	1	1	1	1	0	1	24	1	2	5	5	5	4	4	1	5	2
1274	10549814904	1	1	2	0	1	26	0	1	1	1	0	1	1	1	0	0	1	1	1	1	0	1	0	0	1	1	1	0	1	1	1	1	1	1	0	1	1	22	0	4	4	4	5	5	4	5	5	2
1864	10739278922	1	1	1	0	1	22	0	1	1	1	0	1	0	1	0	0	1	1	1	0	1	1	0	0	1	1	1	0	0	1	1	1	1	1	1	0	1	20	0	4	4	5	5	5	2	5	5	2
3172	10921986473	1	1	1	0	0	23	0	1	1	1	1	1	1	1	1	1	1	1	0	0	1	0	0	0	0	1	1	0	0	1	1	1	1	1	0	0	1	20	0	4	5	5	5	5	2	5	5	4
4767	11309414070	0	0	0	0	0	24	0	1	1	0	0	1	1	1	0	0	1	0	0	1	1	0	1	0	1	1	1	0	0	0	1	1	0	1	1	0	0	16	0	2	4	4	4	2	3	2	4	2
3	10359768636	1	1	4	0	0	28	0	1	0	1	0	1	0	1	0	0	1	0	1	1	1	1	1	0	0	1	1	1	1	1	1	1	1	1	0	1	1	21	0	2	4	5	5	4	4	5	5	1
4701	11309488600	1	1	8	1	0	31	1	1	1	1	0	1	1	1	1	0	1	1	1	1	0	0	1	0	1	1	1	0	0	1	1	1	1	1	0	0	0	20	0	4	4	5	5	5	5	5	5	1
1247	10474628488	1	1	1.4	0	0	26	0	1	0	1	0	1	0	1	1	0	1	1	1	0	0	1	0	1	0	0	1	0	1	0	1	1	1	1	1	1	1	19	0	4	4	5	5	5	5	5	5	5
4827	11309508953	0	0	6	1	1	23	0	1	0	1	0	1	0	1	1	0	1	0	1	0	0	1	0	0	0	1	1	1	0	1	1	1	0	0	0	0	1	15	0	3	5	5	4	2	3	4	4	2
4905	11309448254	1	1	6	1	0	26	0	1	1	1	0	1	1	1	0	0	1	1	1	0	0	1	1	0	1	1	1	0	1	1	1	1	0	1	0	0	1	20	0	2	5	5	4	5	3	5	5	1
3838	11009446455	0	1	2	0	1	23	0	1	1	1	1	1	0	1	1	0	1	1	1	1	1	0	0	1	1	1	1	0	0	0	1	1	1	1	0	1	1	22	0	1	5	5	5	5	4	5	5	3
3278	10922032209	1	1	2	0	1	23	0	1	1	1	1	1	0	1	0	1	1	1	1	1	1	1	0	0	1	1	1	1	0	1	1	1	1	1	1	1	1	25	1	3	5	5	5	5	5	5	5	2
1789	10722736144	0	0	5	1	1	29	0	1	1	1	0	1	0	0	0	0	0	0	1	1	0	0	1	1	0	0	1	0	1	0	1	1	1	1	0	0	1	15	0	3	5	5	4	4	4	5	4	1
2898	10869664831	0	1	4	0	1	26	0	1	0	0	1	0	1	1	1	0	1	1	1	1	1	1	0	0	1	1	1	1	0	1	1	1	0	1	0	1	1	21	0	4	4	5	3	4	4	5	4	3
652	10178962581	1	1	2	0	1	25	0	1	0	1	0	1	0	1	1	0	1	0	1	0	1	1	0	0	0	1	1	1	1	1	1	1	1	1	1	1	1	21	0	4	5	5	5	4	3	5	5	3
3144	10901615791	0	1	1	0	1	22	0	1	0	1	1	0	0	0	1	0	1	0	1	1	0	0	1	1	1	1	0	0	0	1	0	0	1	1	0	0	0	14	0	3	4	4	4	4	4	4	4	2
2061	10769867370	1	1	0.3	0	1	23	0	1	0	1	0	1	1	1	1	0	1	0	1	0	1	0	0	0	0	1	1	0	0	0	1	1	0	1	0	0	1	15	0	3	5	5	5	4	4	5	5	2
2068	10769870147	1	1	3.5	0	0	26	0	1	1	1	0	1	1	1	1	0	1	1	1	1	1	1	0	0	1	1	1	0	1	1	1	1	1	1	1	1	1	25	1	5	5	5	5	5	1	5	5	5
3740	11009427237	1	0	4	0	1	25	0	1	1	1	1	1	1	1	1	0	1	1	1	0	1	1	0	0	1	1	1	0	0	1	1	1	1	1	1	1	1	24	1	3	4	5	5	3	4	5	5	1
1326	10549843330	1	1	2	0	1	24	0	1	1	1	0	1	1	1	0	0	1	1	1	1	1	0	1	0	0	1	1	0	1	0	1	1	1	1	0	0	1	20	0	5	5	5	5	5	5	5	5	2
3109	10901604518	1	1	1	0	1	24	0	1	1	1	1	1	0	1	0	0	1	1	1	0	1	1	0	1	1	1	1	0	1	1	1	1	1	1	0	0	1	22	0	5	4	5	5	5	4	5	5	3
1467	10596842642	1	1	5	1	1	26	0	1	1	1	0	1	0	1	1	1	1	1	1	1	0	1	1	1	1	1	1	1	1	0	1	1	1	1	0	0	1	24	1	4	5	5	5	5	2	5	4	1
4859	11309451008	1	1	4	0	0	25	0	1	1	1	0	1	1	1	1	0	1	1	1	1	1	1	0	0	1	1	1	1	0	1	1	1	1	1	1	0	1	24	1	4	5	5	5	5	5	5	5	1
690	10178974654	1	1	7	1	1	24	0	1	0	1	0	1	0	1	1	0	1	1	1	1	1	1	1	1	1	0	1	1	0	0	1	1	0	1	0	0	1	20	0	4	4	5	5	5	5	5	5	1
1527	10666336222	1	1	4.5	0	1	26	0	1	0	1	0	1	0	1	1	1	1	1	1	0	1	1	1	1	0	1	1	1	1	1	1	1	0	1	0	1	1	23	1	2	5	5	5	5	5	5	5	1
1018	10359782114	1	1	2.5	0	1	25	0	1	0	1	0	1	1	1	1	0	1	1	1	1	1	1	1	0	1	1	1	1	0	0	1	1	1	1	1	1	1	24	1	3	4	5	5	5	3	5	5	1
3775	11009443018	0	0	0	0	0	31	1	1	0	1	0	1	0	1	1	0	0	1	1	1	1	0	0	0	0	1	1	1	0	1	1	1	0	1	1	0	0	17	0	4	3	5	5	4	4	5	5	1
1476	10596845217	1	1	1.4	0	0	32	1	1	0	1	0	1	1	1	1	0	1	1	1	1	1	1	1	0	1	1	1	0	0	0	1	1	1	1	1	1	1	23	1	4	5	5	5	5	5	5	5	1
869	10304759604	1	1	3.5	0	1	27	0	1	0	0	0	1	1	1	1	0	1	1	1	1	1	0	0	0	0	0	1	0	1	1	1	1	1	1	0	1	1	19	0	2	4	4	4	3	2	5	1	2
2008	10769846701	0	1	4.4	0	1	29	0	1	0	1	1	1	0	1	1	0	1	0	1	1	1	0	0	0	0	0	0	0	1	0	1	0	1	0	1	0	1	15	0	2	2	5	5	4	5	5	5	5
739	10232694638	1	1	3	0	0	27	0	1	0	1	0	1	0	1	0	0	1	1	1	0	1	1	1	0	0	1	1	0	0	0	1	1	1	1	0	1	1	18	0	2	4	4	4	4	4	4	5	2
4311	11127464244	0	1	0	0	1	28	0	1	0	1	0	0	1	1	0	0	1	0	1	1	1	1	1	0	0	0	1	1	1	0	1	1	1	1	0	1	1	19	0	2	4	5	2	3	2	5	5	3
2928	10901568650	1	1	1	0	1	26	0	1	1	1	1	1	1	1	1	0	1	1	1	1	1	1	1	0	1	1	1	1	0	1	1	1	1	1	1	0	1	26	1	1	5	5	5	5	5	5	5	1
2960	10901572872	1	1	4	0	1	35	1	1	1	0	0	1	0	0	1	0	1	1	1	1	1	0	1	1	0	1	1	0	1	1	1	1	0	1	0	1	1	20	0	2	4	5	4	5	4	5	5	2
28	10901583478	1	1	0.8	0	1	26	0	1	1	1	0	1	1	1	1	0	1	1	1	1	1	1	0	0	1	1	1	0	0	1	1	1	1	1	0	1	1	23	1	5	5	5	5	5	5	5	5	3
4062	11043989156	1	1	0	0	1	26	0	1	0	1	0	1	0	1	1	0	1	1	1	0	1	0	1	0	1	1	1	0	0	1	1	1	1	1	0	0	1	19	0	4	2	4	4	4	4	5	4	2
4300	11127473310	1	1	8	1	1	31	1	1	1	1	0	1	0	1	1	0	1	0	1	1	1	1	1	0	1	1	1	1	0	1	1	1	1	1	1	0	1	23	1	2	5	5	4	5	5	5	5	2
1166	10474591007	0	1	1.2	0	1	25	0	1	1	1	1	1	1	1	0	1	1	1	1	1	0	0	0	0	0	1	1	1	1	1	1	1	1	1	0	1	1	23	1	2	5	5	5	4	4	5	5	5
4106	11044005639	1	1	1	0	1	25	0	1	1	1	1	1	0	1	1	0	1	1	1	0	1	1	1	0	1	1	1	0	0	1	1	1	1	1	1	1	1	24	1	4	3	5	5	5	5	5	5	3
4146	11044008377	0	1	5	1	1	27	0	1	0	1	1	0	1	0	0	0	1	1	1	1	0	0	0	1	0	1	1	0	0	0	1	0	1	1	0	0	0	14	0	4	4	5	5	5	4	5	5	3
3320	10922039365	1	1	1	0	1	23	0	1	1	1	1	1	0	1	0	0	1	1	1	1	1	1	1	0	0	1	1	0	0	0	1	1	1	1	1	1	1	22	0	3	5	5	5	5	4	5	5	2
2777	10869548248	0	1	0	0	1	21	0	1	0	0	0	1	0	1	1	0	0	1	1	0	0	0	1	0	1	1	1	0	1	1	1	1	1	1	0	0	1	17	0	1	5	5	5	3	3	5	4	1
373	10080648696	0	1	0	0	1	24	0	1	1	0	1	1	1	1	1	0	1	0	1	1	1	0	1	0	1	1	1	0	0	0	1	1	1	1	0	1	1	21	0	1	5	5	5	4	4	5	1	1
1577	10706757709	1	1	2.5	0	1	28	0	1	1	0	0	1	0	1	0	0	1	0	1	1	0	1	0	1	0	1	1	0	0	0	1	1	0	1	0	0	0	14	0	2	5	5	4	4	4	5	4	1
3586	10975388369	1	1	0.1	0	0	23	0	1	1	1	1	1	1	1	0	0	1	1	1	0	0	0	0	0	1	1	1	1	1	1	1	1	1	1	0	0	1	21	0	3	4	5	4	5	3	5	5	1
2797	10869554767	1	1	1	0	0	23	0	1	0	1	1	1	1	1	0	0	1	1	1	1	1	0	1	1	1	1	1	1	1	0	1	1	1	1	0	0	1	23	1	4	4	5	4	4	2	5	5	2
678	10178970100	1	1	1	0	1	23	0	1	1	1	0	1	1	1	1	0	1	1	1	1	1	1	1	0	1	1	1	1	1	0	1	1	1	1	0	1	0	24	1	2	4	5	5	5	4	5	5	1
3210	10922003057	1	1	1	0	1	23	0	1	1	1	1	1	1	1	1	1	1	1	1	1	1	1	1	1	1	1	1	1	1	1	1	0	1	1	0	1	1	28	1	4	2	5	5	5	4	4	4	2
2089	10769895441	1	0	1	0	1	24	0	1	1	1	0	1	1	1	1	0	1	1	1	1	1	1	0	0	0	0	1	0	0	0	1	1	1	1	0	0	1	19	0	5	3	2	5	5	3	5	5	1
780	10232706217	0	1	0	0	1	25	0	1	0	0	0	1	0	1	0	0	0	1	1	1	1	1	0	0	1	1	1	0	1	1	1	1	0	1	1	0	1	18	0		4	5	5	3	5	5	5	1
1580	10706758044	1	1	1	0	1	22	0	1	1	1	0	1	1	1	0	0	1	1	1	1	1	1	1	1	0	1	1	1	0	1	1	1	1	1	1	0	1	24	1	2	4	5	5	4	4	5	5	2
2086	10769887350	1	1	0.6	0	1	24	0	1	1	1	1	1	0	1	1	0	1	1	1	1	0	1	1	0	1	1	1	0	0	0	1	1	1	1	0	0	1	21	0	4	2	5	5	1	5	5	5	1
4705	11309505663	1	1	4	0	1	25	0	1	0	1	0	1	0	1	1	1	1	1	1	1	1	1	1	0	1	1	1	0	0	1	1	1	1	1	1	0	0	22	0	4	4	5	5	1	5	5	5	1
3159	10901621944	0	1	1	0	1	22	0	1	0	0	0	0	0	1	0	0	1	0	1	1	0	0	1	0	1	1	1	0	0	0	1	1	1	0	0	0	0	12	0	2	5	5	4	2	2	5	5	2
2888	10869606321	1	0	5	1	1	27	0	1	1	1	0	1	1	1	1	0	1	0	1	1	1	1	0	0	0	1	1	0	1	1	1	1	1	1	1	0	1	22	0	5	4	5	5	5	4	5	5	1
2846	10869577949	1	1	3	0	1	30	1	1	0	1	0	1	1	1	1	0	1	1	1	0	1	1	0	0	0	1	1	1	0	1	1	1	1	1	1	0	1	21	0	5	5	5	5	5	5	5	5	2
2083	10769883175	1	1	1	0	1	23	0	1	0	1	0	0	0	1	1	1	1	1	1	0	1	1	0	0	1	1	1	1	0	1	1	1	1	1	0	1	1	21	0	2	2	5	5	5	3	5	5	2
1711	10722692513	1	1	1	0	1	23	0	1	1	1	1	1	1	1	0	0	1	1	1	0	1	1	1	0	1	1	1	0	0	1	1	1	1	1	1	1	1	24	1	5	2	5	5	5	5	5	5	2
1832	10739267116	0	1	5	1	1	27	0	1	0	1	0	1	0	1	1	0	1	1	1	0	0	1	0	1	0	1	1	1	0	1	1	1	1	1	0	0	0	18	0	3	3	5	5	5	3	5	5	2
1931	10739304393	1	1	2	0	0	25	0	1	0	1	0	0	0	1	1	0	1	0	1	0	0	1	1	0	0	1	1	0	1	1	1	1	0	1	0	0	1	16	0	4	4	5	5	5	1	5	5	1
3867	11009442953	1	1	2	0	1	23	0	1	1	1	1	1	0	1	0	0	1	1	1	0	1	1	0	0	0	1	1	0	1	1	1	1	1	1	1	0	1	21	0	4	4	5	5	4	5	5	5	2
4682	11142732873	0	1	1	0	1	23	0	1	1	1	0	1	0	1	0	0	0	0	0	0	0	0	1	1	1	1	1	0	1	0	1	1	1	1	0	0	1	16	0	3	4	5	5	5	4	5	4	3
900	10304776394	1	1	12	1	1	34	1	1	1	1	0	1	0	1	0	0	1	1	1	0	0	1	0	0	1	1	1	1	0	1	1	1	1	1	0	0	1	19	0	5	2	4	4	4	5	5	5	2
4909	11309389804	0	1	4	0	1	25	0	1	0	1	0	1	0	1	0	0	1	0	1	1	1	1	0	0	1	0	1	0	0	0	1	1	1	1	1	1	1	18	0	4	4	5	4	3	4	5	4	1
4107	11044014045	1	1	1	0	0	23	0	1	1	1	0	1	1	1	1	0	1	1	1	0	0	1	1	1	1	0	1	0	1	0	1	1	1	1	0	0	1	21	0	2	5	5	5	2	4	5	5	1
3358	10922047930	0	1	2	0	1	27	0	1	1	1	0	1	1	1	1	0	0	0	1	0	1	1	1	0	1	1	1	0	1	0	1	1	1	0	0	1	0	19	0	2	4	5	4	4	2	5	5	2
1477	10596845712	1	1	3	0	1	29	0	1	0	1	0	1	1	1	1	0	1	1	1	1	1	1	1	0	1	1	1	0	0	0	1	1	1	1	1	1	1	23	1	4	5	5	5	5	5	5	5	1
2722	10869528667	1	1	0.2	0	1	26	0	1	0	1	1	1	1	1	0	0	1	0	1	0	0	1	1	0	0	1	1	1	0	1	1	1	1	1	1	0	1	20	0	4	4	5	5	5	4	5	5	4
2667	10869513661	1	1	0	0	1	23	0	1	1	1	0	1	1	1	1	0	1	1	1	1	0	1	0	1	1	1	1	0	1	0	1	1	0	1	0	1	0	21	0	4	4	5	4	5	5	5	5	1
4825	11309573044	0	1	5	1	1	26	0	1	0	1	0	0	0	1	1	0	0	1	1	0	0	0	0	0	0	1	0	1	0	0	1	1	0	1	1	0	1	13	0	2	3	5	4	4	2	4	5	3
3136	10901610621	1	1	9	1	1	32	1	1	0	1	0	1	1	1	0	0	1	1	1	0	1	1	1	0	0	1	1	0	1	1	1	1	1	1	0	1	1	21	0	5	4	5	5	5	5	1	5	1
3100	10901603191	1	1	8	1	1	32	1	1	1	0	0	1	0	1	0	1	1	1	1	1	1	1	0	0	1	1	1	1	0	0	1	1	1	1	0	1	1	21	0	2	5	4	5	5	5	1	2	2
3868	11009451342	1	1	3	0	1	28	0	1	0	1	0	1	1	1	1	0	0	1	1	0	1	0	0	0	1	0	1	0	1	0	1	1	0	1	1	0	1	17	0	5	4	5	5	5	4	5	5	2
37	11009441950	0	0	1	0	1	22	0	1	0	1	0	1	0	1	1	0	1	1	1	1	1	0	0	0	1	1	1	1	1	1	1	1	1	1	0	0	1	21	0	4	5	5	5	4	5	5	5	1
1951	10769830138	0	1	2	0	1	26	0	1	1	0	1	1	0	1	1	0	1	0	1	1	1	1	0	1	1	1	1	0	1	0	1	1	1	1	1	1	1	23	1		2	5	5	5	1	5	5	3
4086	11044001714	0	1	4	0	1	25	0	1	0	1	0	1	1	1	1	1	1	1	1	0	0	1	1	0	1	0	1	0	1	0	1	1	1	1	0	1	1	21	0	2	5	5	5	5	5	5	5	1
2010	10769846928	1	0	9	1	0	24	0	1	0	1	0	0	1	1	0	0	1	1	1	0	1	0	0	0	0	1	1	0	1	0	1	1	1	1	0	1	1	17	0	2	5	5	5	4	5	5	5	2
1102	10435110979	1	1	0	0	0	25	0	1	0	1	1	1	1	1	1	0	0	1	1	1	1	1	0	0	1	1	0	1	0	1	1	1	0	1	0	0	0	19	0	1	4	5	5	4	4	5	4	1
4014	11043962779	0	1	3	0	1	23	0	1	0	1	1	1	0	1	1	0	1	0	1	0	0	1	0	0	0	0	1	0	1	1	1	1	0	1	1	0	1	17	0	1	5	4	3	4	3	3	5	1
4897	11309398723	1	1	5	1	1	31	1	1	0	1	0	1	1	1	1	0	1	0	1	0	1	1	0	0	1	1	1	1	1	1	1	1	0	1	1	0	1	21	0	2	5	5	5	5	4	5	5	3
3821	11009426635	1	1	0	0	1	24	0	1	1	1	1	1	1	1	0	0	1	0	1	0	1	1	0	0	0	1	1	1	0	0	1	1	0	1	1	1	1	20	0	4	4	4	4	4	3	4	4	3
4708	11309389045	1	1	5	1	0	27	0	1	0	1	0	1	0	1	0	0	1	0	1	0	1	1	0	0	1	1	1	1	0	0	1	1	1	1	1	0	1	18	0	4	4	4	5	5	5	5	5	1
1178	10474596857	0	1	1.1	0	1	24	0	1	1	1	1	1	0	1	1	0	1	1	1	1	1	1	1	0	1	1	1	1	0	1	1	1	1	1	0	1	1	25	1	5	5	5	5	5	5	5	5	1
949	10359730522	1	0	2	0	0	26	0	1	1	1	1	1	1	1	1	0	1	1	1	1	1	1	1	0	1	1	0	0	0	1	1	1	1	1	1	0	1	24	1	3	5	5	5	4	4	5	4	4
3155	10901621363	1	1	0.8	0	1	29	0	1	0	1	0	0	1	1	0	0	1	0	1	1	1	1	0	0	1	1	1	0	0	0	1	1	1	1	0	0	1	17	0	3	5	5	5	4	5	5	5	2
4690	11142849492	1	0	3	0	1	26	0	1	1	1	1	1	0	1	1	0	1	0	1	1	1	1	1	0	1	0	1	0	0	1	1	1	1	1	0	1	1	22	0	2	5	5	5	4	4	5	5	1
1781	10722729385	1	1	6	1	1	28	0	1	1	0	0	1	0	1	0	0	1	0	1	1	1	1	0	0	1	1	1	1	0	0	1	1	1	0	0	1	1	18	0
4050	11043967080	1	1	6	1	0	27	0	1	1	1	1	1	0	1	0	0	1	0	1	1	1	1	1	1	1	1	1	0	1	1	1	1	1	1	0	1	1	24	1	2	5	5	5	5	4	5	1	3
3839	11009440527	0	1	5	1	0	23	0	1	1	1	1	1	0	1	1	0	1	1	0	1	0	1	1	0	1	1	1	0	0	1	1	1	1	1	0	0	1	21	0	1	4	5	5	3	1	5	5	1
4815	11309486170	0	1	2	0	0	23	0	1	0	0	0	1	0	1	1	0	1	1	1	1	1	0	1	0	1	0	0	0	0	0	1	1	1	1	0	0	1	16	0	2	4	4	4	4	4	5	5	2
3546	10975412455	1	1	0.2	0	0	25	0	1	1	1	0	1	1	1	0	1	1	1	0	1	1	1	1	0	1	1	1	1	0	1	1	1	1	1	0	1	1	24	1	4	4	4	4	4	4	4	4	2
3589	10975403103	1	1	3	0	0	26	0	1	1	1	1	1	1	1	0	0	1	1	1	1	1	1	1	0	0	1	1	1	1	1	1	1	1	1	1	1	1	26	1	2	4	5	4	5	5	5	4	1
3590	10975436678	1	1	0.6	0	0	23	0	1	0	1	1	1	0	1	1	0	0	1	1	1	1	1	1	1	1	1	1	1	1	1	1	1	1	1	1	1	1	26	1	3	4	5	5	5	5	5	5	1
3264	10922030369	1	1	1	0	0	28	0	1	1	1	0	1	1	1	0	1	1	1	1	1	0	0	1	0	1	1	1	0	1	1	1	1	1	1	0	0	0	21	0	1	4	5	5	5	1	5	5	4
1942	10769828555	1	1	4	0	1	26	0	1	0	1	1	1	0	1	1	0	1	1	1	1	1	1	0	1	1	1	1	1	0	1	1	1	1	1	1	0	1	24	1	5	2	5	5	5	5	5	5	3
2046	10769859292	1	0	3	0	1	26	0	1	1	1	0	1	0	1	1	1	1	0	1	0	1	1	0	1	1	1	1	0	1	1	1	1	1	1	0	1	1	23	1	5	5	5	5	5	5	5	5	1
2702	10869521080	1	1	0.6	0	1	26	0	1	0	1	1	1	1	1	0	0	1	1	1	0	1	1	0	0	1	1	1	1	0	1	1	0	1	1	1	0	1	21	0	4	4	5	5	5	4	5	5	2
48	11309381533	0	0	0	0	0	21	0	1	0	1	1	1	0	1	1	0	1	0	1	0	0	0	0	1	1	1	1	0	1	0	1	1	0	1	0	0	1	17	0	1	5	5	5	1	2	5	1	3
715	10179347866	1	1	1.5	0	1	23	0	1	1	1	1	1	1	1	1	0	1	1	1	1	1	1	1	0	1	0	1	0	1	0	1	1	1	1	0	1	1	24	1	2	5	5	4	5	5	3	5	2
1323	10549842234	1	1	3	0	1	26	0	1	0	1	0	1	1	1	0	0	1	1	1	0	1	1	1	0	0	1	1	0	1	1	1	1	1	1	1	0	1	21	0	4	5	5	5	5	5	5	5	2
2966	10901573536	1	1	4	0	1	38	1	1	0	1	0	1	1	1	1	1	1	0	1	0	1	1	0	1	1	0	0	0	1	0	1	1	0	1	0	0	1	18	0	4	3	4	4	5	3	5	5	3
4663	11142886412	1	1	2	0	1	23	0	1	0	1	0	1	1	1	0	0	1	1	1	0	1	1	1	0	0	1	1	0	0	1	1	1	1	1	1	0	1	20	0	4	5	5	5	4	5	5	5	1
1488	10666306782	1	1	2	0	0	26	0	1	1	1	0	1	1	1	1	0	1	1	1	1	1	0	1	1	1	0	1	0	0	0	1	1	1	1	0	1	1	22	0	5	5	5	5	5	5	5	5	1
3989	11044012859	1	0	0	0	0	25	0	1	0	1	1	1	1	1	1	1	1	1	1	1	1	1	0	0	0	1	1	1	0	1	1	1	1	1	1	0	1	24	1	1	5	5	5	5	5	5	5	1
2789	10869551750	1	1	1	0	0	27	0	1	1	1	1	1	1	1	1	1	1	1	1	1	1	1	1	1	1	1	1	1	1	1	1	1	1	1	1	1	1	30	1	1	5	5	5	1	1	5	1	1
3547	10975430517	1	1	6	1	1	27	0	1	1	1	0	1	1	1	1	0	1	1	1	0	1	1	0	0	1	1	1	0	1	1	1	1	1	1	1	1	1	24	1	4	4	5	4	4	3	5	5	2
1523	10666332989	0	1	5	1	1	27	0	1	1	1	1	1	1	1	0	0	1	1	1	0	1	1	1	0	0	1	1	1	0	0	1	1	1	1	0	1	1	22	0	4	4	5	5	4	5	5	5	1
4828	11309508542	0	0	6	1	1	26	0	1	0	1	0	1	0	1	1	0	1	0	1	0	0	1	0	0	0	1	1	1	0	1	1	1	0	1	0	0	1	16	0	3	5	5	5	2	3	5	4	1
2732	10869534613	1	1	1	0	0	25	0	1	1	1	0	1	0	1	1	0	1	1	1	1	1	1	1	1	0	0	1	0	1	0	1	1	1	1	0	0	1	21	0	1	5	5	5	4	1	5	1	1
682	10178971675	1	1	4	0	1	26	0	1	0	1	0	1	0	1	0	1	1	1	1	0	1	1	1	0	1	1	1	1	0	0	1	1	1	1	0	0	1	20	0	4	5	5	5	5	5	5	5	1
1693	10722680850	1	1	0.6	0	0	24	0	1	0	1	0	0	1	1	1	0	1	1	1	1	1	1	0	0	0	0	0	0	1	0	1	0	0	1	0	0	1	15	0	2	4	5	4	5	4	5	5	1
1046	10435084858	0	0	1	0	0	26	0	1	1	1	0	1	1	1	0	0	1	0	1	1	0	0	0	0	0	0	1	0	1	1	1	1	1	1	0	0	1	17	0	1	3	5	2	1	1	5	1	1
4081	11044031920	0	0	0	0	0	25	0	1	0	1	0	1	1	1	1	0	1	1	0	1	1	0	0	0	1	1	1	0	0	0	1	1	0	1	0	1	0	17	0	2	5	4	4	5	2	4	2	2
1075	10435097658	1	1	2	0	1	24	0	1	1	1	1	1	0	1	1	0	1	1	1	1	0	1	0	0	1	1	1	0	0	1	1	0	0	1	0	0	0	18	0	3	2	5	4	2	4	5	4	3
1231	10474618710	1	1	0	0	1	22	0	1	0	1	0	0	0	1	1	0	0	0	1	0	0	1	0	0	0	1	1	1	0	1	1	1	1	1	0	0	1	15	0	3	5	5	5	4	3	5	5	1
1222	10474613573	0	1	2	0	1	27	0	1	0	1	0	1	0	1	0	0	1	0	1	0	1	1	0	1	1	1	1	1	1	1	1	1	1	1	0	1	1	21	0	1	4	5	5	3	5	5	5	2
3840	11009443660	0	1	4	0	1	25	0	1	1	1	1	1	0	1	1	0	1	1	1	1	0	0	0	1	1	1	1	0	0	0	1	1	1	1	0	1	1	21	0	1	5	5	5	5	4	5	5	3
4710	11309461480	1	1	8	1	1	29	0	1	0	1	0	1	1	1	0	0	1	1	1	1	1	0	1	0	0	1	1	0	1	1	1	0	0	1	0	0	1	18	0	3	3	5	4	4	4	5	5	1
370	10080611252	1	1	13	1	1	33	1	1	0	1	0	1	0	1	0	1	1	1	1	0	0	1	1	0	0	1	1	1	0	1	1	1	1	1	0	1	1	20	0	5	4	5	5	5	5	5	5	2
4510	11142794008	0	1	0	0	1	21	0	1	1	1	1	1	1	1	1	0	1	1	0	0	1	1	1	0	1	1	1	0	0	0	1	1	1	1	1	1	1	23	1	3	5	4	5	4	3	5	5	1
4784	11309424971	0	1	4	0	0	25	0	1	0	1	0	1	0	1	1	0	1	0	1	0	0	1	0	0	1	1	1	0	0	1	1	1	1	1	1	0	0	17	0	1	5	4	4	2	2	4	2	2
3871	11009429670	1	1	4	0	1	26	0	1	1	1	1	1	1	0	1	0	1	1	1	0	1	1	0	0	1	1	1	0	0	1	1	1	1	1	1	1	1	23	1	2	4	5	5	4	4	5	5	1
3456	10975404537	1	1	2	0	1	24	0	1	1	1	1	1	1	1	1	0	1	1	1	1	1	1	1	0	1	1	1	0	0	1	1	1	1	1	1	1	1	26	1	4	4	5	5	5	5	5	4	1
873	10304762114	1	1	1	0	0	24	0	1	0	1	0	1	1	1	1	0	1	1	0	0	1	1	0	1	0	1	0	0	0	0	1	1	1	1	0	1	1	18	0	4	5	5	5	5	4	5	5	1
3567	10975429450	1	1	5	1	1	27	0	1	1	1	0	1	1	1	1	0	1	1	1	0	1	1	0	0	1	1	1	0	1	1	1	1	1	1	1	1	1	24	1	4	4	5	4	4	3	5	5	2
2724	10869528783	1	1	8	1	1	32	1	1	1	1	0	1	0	1	0	0	1	0	1	1	1	1	0	0	1	0	1	0	1	0	1	1	1	1	1	0	0	18	0	4	4	5	5	5	4	5	5	1
2752	10869542201	1	1	5	1	1	30	1	1	1	1	0	1	1	1	1	0	1	0	1	0	0	1	1	0	1	1	1	1	1	1	1	1	1	1	1	0	1	23	1	4	5	5	5	5	4	5	5	2
4196	11079897001	1	1	4	0	0	32	1	1	1	1	0	1	0	1	1	0	1	0	1	1	0	1	1	0	1	1	1	1	1	1	1	1	1	1	0	0	1	22	0	1	5	5	5	5	5	5	5	1
4696	11142839228	1	0	0	0	0	27	0	1	1	1	0	1	1	1	1	0	1	0	1	0	1	1	0	0	0	1	1	0	1	1	1	1	0	1	1	0	1	20	0	2	4	5	4	4	3	4	1	1
4016	11043975455	0	1	1	0	1	23	0	1	0	0	0	0	0	1	1	0	1	1	1	1	1	0	0	1	1	1	1	0	0	1	1	1	0	0	0	0	1	16	0	2	5	5	5	5	3	5	5	2
4017	11043965388	0	1	3	0	1	25	0	1	0	1	0	1	0	1	0	0	0	1	1	0	1	1	0	0	1	1	1	0	0	1	1	1	1	1	1	0	1	18	0	2	5	5	5	5	5	5	4	2
3594	10975426259	1	1	6	1	0	29	0	1	0	1	0	1	0	1	0	0	1	1	1	1	1	1	0	1	0	1	1	0	0	1	1	1	1	1	0	0	1	19	0	3	5	5	5	5	4	5	5	4
4678	11142873746	0	1	3	0	1	22	0	1	1	1	0	1	0	1	1	0	1	1	1	0	0	1	0	0	1	1	1	1	1	1	1	1	1	1	0	0	1	21	0	2	5	5	5	3	4	5	4	3
2698	10869520580	1	1	0	0	1	27	0	1	1	0	0	1	1	1	1	0	1	1	1	1	1	0	1	0	1	1	1	1	1	1	1	1	0	1	1	1	1	24	1	3	4	5	5	5	5	5	5	1
21	10901578580	1	1	0	0	0	24	0	0	1	1	0	1	1	1	1	0	1	0	1	1	1	1	0	0	1	1	1	1	0	0	1	1	1	1	0	1	0	20	0	2	4	5	4	5	5	5	4	4
1144	10435136817	0	1	1.5	0	1	22	0	1	1	1	0	1	1	1	0	0	1	1	1	1	0	1	0	0	0	0	0	0	1	1	1	0	1	1	1	0	1	18	0	2	4	4	4	3	4	5	4	2
3872	11009424573	1	1	0	0	0	26	0	1	0	1	0	1	1	1	0	0	1	1	1	1	1	1	1	0	0	1	1	0	0	0	1	1	1	1	1	1	1	21	0	4	4	5	5	5	5	5	5	4
2771	10869545409	0	1	3.6	0	1	25	0	1	0	0	1	1	1	1	0	0	1	1	1	0	1	1	1	0	1	1	1	0	0	0	1	1	0	1	0	1	1	19	0	4	4	5	5	4	5	5	5	1
1141	10435131480	0	0	4	0	1	30	1	1	1	1	0	1	0	1	1	0	1	1	1	0	0	0	1	0	1	0	1	1	0	1	0	1	0	1	0	0	1	17	0	1	5	5	5	5	2	5	5	2
984	10359763237	1	1	1	0	1	27	0	1	0	0	0	1	0	1	0	0	1	0	1	1	1	1	1	0	1	1	1	1	0	1	1	0	1	1	0	1	0	18	0	5	4	5	5	5	5	5	5	3
788	10232709123	1	1	4	0	1	30	1	1	0	1	0	1	1	1	0	0	1	0	1	0	1	1	0	0	1	1	1	1	1	1	1	1	1	1	0	1	1	21	0	5	4	4	4	5	3	5	5	2
4451	11127422429	1	1	5	1	1	31	1	1	0	1	1	1	1	1	1	0	1	1	1	1	1	1	0	0	0	1	1	0	1	0	1	1	1	1	0	0	1	21	0	4	4	5	5	5	4	5	5	1
3526	10975438843	0	1	2	0	1	26	0	1	1	0	0	1	0	1	1	0	1	1	1	1	0	1	0	0	0	1	1	1	0	1	0	1	1	0	0	1	1	18	0	2	4	5	5	4	4	5	1	1
3379	10922053737	1	1	23	1	1	45	1	1	0	0	0	1	1	1	0	0	1	1	1	1	1	1	0	0	1	1	1	1	0	1	1	1	1	1	0	0	1	20	0	2	5	5	5	5	4	5	5	4
2781	10869549384	1	1	11	1	1	32	1	1	1	0	0	1	1	1	0	0	1	1	1	0	1	1	0	0	0	0	1	0	1	1	1	1	1	0	0	0	1	17	0	5	4	5	5	5	5	5	5	2
812	10232716526	1	1	9	1	1	30	1	1	0	1	0	1	0	1	1	0	1	1	1	1	1	1	1	0	1	1	1	1	1	1	1	1	1	1	0	1	0	23	1	4	2	4	4	4	4	5	4	2
3110	10901604891	1	1	1	0	1	24	0	1	0	1	0	0	1	1	0	0	1	1	1	1	1	1	0	1	1	1	1	0	0	0	1	1	1	1	0	0	1	19	0	2	3	5	4	4	5	5	4	2
3343	10922044881	1	1	16	1	1	39	1	1	0	0	0	1	0	1	0	0	1	1	1	1	1	1	1	1	1	1	1	0	0	1	1	1	0	1	0	0	0	18	0	4	4	4	4	4	4	4	4	2
4534	11142740100	1	1	13	1	1	34	1	1	1	1	0	1	1	1	0	0	1	0	1	0	1	1	0	0	1	1	1	1	0	0	1	1	1	1	0	0	1	19	0	3	4	5	4	4	4	5	4	2
2906	10901563091	0	1	4	0	1	33	1	1	1	1	1	1	0	1	1	0	1	1	1	1	1	1	1	0	1	1	1	1	0	0	1	1	1	1	0	0	1	23	1	2	4	5	4	4	2	4	4	1
2679	10869514312	1	1	0.6	0	1	26	0	1	0	1	0	0	0	1	1	0	1	0	1	1	1	0	0	0	0	1	1	0	1	1	1	1	1	1	1	0	1	18	0	4	4	4	4	4	4	5	4	1
1716	10722695051	0	1	2	0	1	25	0	1	1	1	0	1	1	1	0	0	1	1	1	0	0	1	1	0	1	1	1	0	0	1	1	1	1	1	1	0	1	21	0	2	4	5	5	5	5	5	5	2
4097	11044023717	1	1	12	1	1	40	1	1	1	1	1	1	1	1	1	0	1	1	1	1	1	1	1	0	1	1	1	1	1	1	1	1	1	1	0	0	1	26	1	1	4	5	5	5	4	5	4	1
1884	10739284881	1	1	12	1	1	40	1	1	0	1	0	1	0	1	1	0	0	1	1	1	1	1	0	0	0	1	1	0	0	1	1	1	1	1	0	1	1	19	0	5	2	4	4	4	4	4	4	2
2659	10869512988	1	1	5	1	1	27	0	1	1	0	0	1	0	1	0	0	0	0	1	0	1	1	1	0	0	1	1	1	0	1	1	1	1	1	1	0	1	18	0	4	4	5	4	5	4	5	5	3
621	10178948391	0	0	13	1	1	36	1	1	0	1	0	1	0	1	1	0	1	0	1	1	0	1	1	0	0	1	1	1	1	1	1	1	1	1	0	0	0	19	0	1	5	5	5	4	4	5	4	4
3914	11009412442	0	1	1	0	1	22	0	1	1	1	0	0	0	1	0	0	0	0	1	1	1	0	1	1	1	1	1	1	0	0	1	1	1	0	0	0	1	17	0	1	5	5	5	4	4	5	4	2
3427	10922070671	1	1	0	0	1	32	1	1	0	1	1	0	0	1	1	0	1	1	1	1	0	0	0	1	1	0	1	0	1	1	1	1	0	1	0	0	1	18	0		4	5	4	2		5	4	2
1958	10769830816	1	1	0.5	0	1	23	0	1	1	1	1	1	1	1	0	1	1	1	1	1	1	1	1	1	1	1	1	0	1	0	1	1	1	1	0	1	1	26	1	2	5	5	5	1	4	5	4	1
744	10232697100	1	1	0	0	0	26	0	1	0	1	0	1	0	1	1	0	1	1	1	0	0	1	0	0	0	1	1	1	1	0	1	1	1	1	0	1	0	18	0	4	5	5	4	5	5	5	5	1
4572	11142813072	1	1	5	1	0	31	1	1	0	1	0	1	1	1	1	1	1	0	1	0	0	1	0	1	1	1	1	1	1	0	1	1	1	1	0	1	1	22	0	4	4	5	5	5	5	5	5	4
4712	11309475868	1	1	9	1	1	31	1	1	1	1	1	1	1	1	1	0	1	0	1	0	1	1	1	0	1	1	1	1	1	1	1	1	1	1	1	1	1	26	1	3	4	5	4	4	4	5	5	1
3661	10975433955	0	1	4	0	1	28	0	1	0	0	1	0	0	1	1	0	1	0	1	1	0	1	0	0	0	1	1	0	1	0	1	1	1	1	1	0	1	17	0	4	5	5	5	4	5	5	5	2
1509	10666317392	1	1	5	1	1	29	0	1	1	1	0	1	0	1	0	0	1	0	1	1	1	1	1	0	1	1	1	1	1	1	1	1	1	1	0	1	1	23	1	2	4	5	5	2	5	5	5	1
3134	10901609704	0	1	4	0	1	24	0	1	0	1	0	1	0	1	1	0	1	1	1	0	0	1	0	0	0	1	1	0	1	1	1	1	1	1	0	0	1	18	0	4	4	4	4	4	2	4	4	2
4064	11044024089	1	1	17	1	1	38	1	1	0	1	0	1	0	1	1	0	1	1	1	0	1	0	1	1	0	1	1	1	1	1	1	1	0	1	0	0	0	19	0	1	5	5	5	4	2	5	4	3
4713	11309452090	1	1	8	1	1	25	0	1	0	1	1	1	1	1	1	0	1	1	1	0	0	1	1	0	0	0	1	0	1	1	1	1	0	1	0	0	1	19	0	3	4	5	5	4	4	5	5	2
4670	11142864825	1	1	0	0	0	25	0	1	0	0	1	0	1	1	0	1	1	1	1	0	1	1	0	0	1	1	1	0	0	0	1	1	0	1	0	1	1	18	0	2	4	5	5	4	4	5	4	1
846	10304707482	1	0	2	0	0	27	0	1	1	1	0	1	1	1	1	0	1	0	1	1	1	1	1	0	1	1	1	0	0	0	1	1	1	1	0	1	0	21	0	2	4	5	5	5	3	5	5	1
301	10080549181	0	1	2	0	0	24	0	0	0	0	0	0	0	0	0	0	0	0	0	0	0	0	0	0	0	0	0	0	0	0	0	0	0	0	0	0	0	0	0
1552	10666364687	1	0	7	1	0	33	1	1	0	1	0	1	1	1	1	0	1	1	1	1	1	1	0	1	1	1	1	0	0	1	1	1	1	1	1	0	1	23	1	2	4	4	4	4	2	5	4	1
1132	10435122289	1	1	0	0	0	31	1	1	1	1	0	1	1	1	0	1	0	1	1	1	1	0	0	0	1	1	1	0	0	1	1	1	0	0	0	1	0	18	0	2	4	5	1	2	2	5	5	1
3143	10901615354	1	1	3	0	1	25	0	1	1	0	0	0	0	1	0	0	1	0	1	0	0	0	0	1	1	1	0	0	0	0	0	0	0	1	1	0	1	11	0	1	5	5	5	5	5	5	5	1
688	10178973887	1	1	1.5	0	1	23	0	1	0	1	0	1	0	1	1	0	1	1	1	1	1	1	1	0	1	1	1	0	0	1	1	1	1	1	0	1	0	21	0	5	2	5	5	5	5	5	5	1
1947	10769829608	1	1	5	1	1	27	0	1	0	1	1	1	0	1	1	0	1	1	1	1	1	1	0	1	1	1	1	1	0	1	1	1	1	1	1	0	1	24	1	5	2	5	5	5	5	5	5	3
1312	10549837683	1	1	8	1	1	30	1	1	1	1	0	1	1	1	0	0	1	1	1	1	1	1	1	0	0	1	1	1	0	0	1	1	0	1	0	1	0	20	0	4	4	5	5	3	4	5	5	1
4762	11309510560	1	1	6	1	1	31	1	1	1	1	0	1	1	1	0	0	1	1	1	1	1	1	0	1	1	1	1	0	1	1	1	1	0	1	1	1	1	24	1	2	4	5	5	3	4	5	5	1
33	10922060379	1	1	7	1	1	30	1	1	1	1	0	1	1	1	1	0	1	1	1	0	0	1	0	0	0	1	1	0	0	1	1	1	1	1	0	1	0	19	0	4	4	5	5	1	5	5	5	1
3226	10922011075	1	1	3	0	1	32	1	1	0	0	0	1	1	1	0	0	1	0	1	0	1	1	0	0	0	1	1	0	1	1	1	1	1	1	0	0	1	17	0	3	4	4	4	5	4	5	5	2
3020	10901588177	1	0	2.5	0	1	26	0	1	0	1	0	1	0	1	0	0	1	0	1	0	1	1	0	0	0	1	1	1	1	1	1	1	1	1	0	0	1	18	0	4	4	5	5	4	5	5	5	2
1318	10549840264	1	1	10	1	1	40	1	1	1	0	0	0	1	1	1	1	1	1	1	0	0	0	0	1	0	0	1	1	1	1	0	1	0	0	1	0	0	16	0	1	4	5	5	2	2	5	5	2
1838	10739269070	1	1	0	0	0	26	0	1	0	1	1	1	0	1	0	0	1	1	1	0	1	1	0	0	0	1	1	0	0	1	1	1	0	1	0	1	0	17	0	2	4	5	5	5	2	5	5	3
14	10666311045	1	1	5	1	0	28	0	1	1	1	0	1	1	1	1	0	1	1	1	0	1	1	0	0	1	1	1	1	1	1	1	1	1	1	0	1	1	24	1	5	4	5	5	5	2	5	5	1
1548	10666352048	1	1	1	0	1	23	0	1	1	1	1	1	1	1	1	0	1	1	1	0	1	1	1	0	1	1	1	1	0	0	1	1	1	1	0	0	1	23	1	5	4	5	5	5	4	4	4	3
3463	10975412075	1	1	1	0	0	24	0	1	1	1	1	1	1	1	1	1	0	1	1	1	1	1	1	1	1	1	1	1	1	1	1	1	1	1	1	1	1	29	1	1	5	5	5	1	1	5	1	1
1749	10722706124	1	1	1	0	0	24	0	1	1	1	0	1	1	1	1	1	0	1	1	1	1	1	1	0	1	1	0	0	0	0	0	1	1	1	0	1	1	21	0	2	5	5	5	5	1	5	5	3
3912	11009451505	0	1	0	0	0	24	0	1	0	1	1	1	0	1	1	1	1	1	1	0	1	1	0	0	0	0	1	0	0	1	1	1	0	1	0	1	1	19	0	2	4	5	3	5	1	5	4	1
4114	11043962876	1	0	1	0	0	25	0	1	1	0	1	1	1	1	0	0	1	1	0	1	1	1	1	1	0	1	0	0	1	1	1	1	1	1	0	0	1	21	0	1	4	5	4	4	2	5	5	1
3256	10922028103	1	1	1	0	0	25	0	1	1	1	1	1	1	0	0	0	1	1	1	0	1	0	0	0	1	1	1	0	1	0	1	0	1	1	0	0	1	18	0	1	4	5	5	4	4	5	5	1
4652	11142807535	0	1	0	0	1	24	0	1	1	1	1	1	1	1	1	0	1	1	1	1	1	1	1	1	1	0	0	0	1	0	1	0	1	1	1	1	1	24	1	4	5	5	5	5	5	5	5	1
3965	11043965552	0	0	1	0	1	26	0	1	1	1	1	1	0	1	0	0	1	0	1	1	1	0	1	1	1	0	1	0	1	0	1	1	1	1	0	0	1	20	0	2	4	4	5	4	3	5	4	2
2944	10901570864	1	1	3	0	0	26	0	1	1	1	1	1	0	1	1	0	1	1	1	0	1	1	1	0	1	1	1	0	1	1	1	1	1	1	0	0	1	23	1	2	5	5	5	5	2	5	4	1
3072	10901596395	1	1	1	0	0	27	0	1	1	1	1	1	1	1	1	0	1	1	1	1	1	1	1	0	1	1	1	1	1	1	1	1	1	1	1	0	1	27	1	4	4	5	4	3	4	5	5	2
4715	11309520634	1	0	10	1	0	27	0	1	1	1	1	1	1	1	1	1	1	1	1	0	1	1	1	1	1	1	1	1	1	1	1	1	1	1	1	1	1	29	1	1	5	5	5	4	1	5	4	1
4482	11127404617	1	1	23	1	1	47	1	1	1	1	0	1	1	1	0	0	1	0	1	0	1	1	0	0	0	1	1	0	1	1	1	1	1	1	0	0	1	19	0	5	5	5	5	4	4	5	4	1
1436	10596834140	0	1	0.6	0	1	23	0	1	1	1	0	1	1	1	0	0	1	0	1	0	1	0	1	0	0	1	1	0	0	1	1	1	1	1	0	0	1	18	0	3	4	5	5	4	4	4	5	3
220	10037342041	0	1	6	1	1	27	0	1	1	0	0	1	0	1	1	0	1	0	1	0	1	1	0	0	0	0	1	1	1	0	1	1	1	0	1	0	1	17	0	2	4	5	5	5	5	5	5	1
1254	10474634727	1	1	6	1	0	27	0	1	0	1	1	1	0	1	1	0	1	1	1	0	1	0	0	0	1	1	1	1	0	1	1	1	1	1	1	0	1	21	0	5	4	5	5	5	5	5	5	3
1813	10739254430	1	1	5	1	1	28	0	1	1	1	0	1	0	1	1	0	1	1	1	1	1	1	0	0	0	1	0	0	0	1	1	1	1	1	0	1	1	20	0	5	5	5	5	5	4	5	5	3
855	10304746124	1	1	7	1	1	31	1	1	0	1	0	0	0	1	0	0	1	0	1	0	1	0	0	1	0	1	1	0	1	0	1	1	1	1	0	0	1	15	0	1	5	5	5	5	5	5	5	2
1778	10722726379	1	1	2	0	1	25	0	1	0	0	1	1	0	1	1	1	0	1	0	0	1	1	0	0	0	1	0	0	0	1	1	1	0	1	0	0	1	15	0	2	5	5	5	5	4	5	4	2
892	10304771609	0	1	3.5	0	1	26	0	1	0	0	0	0	0	1	0	1	0	0	1	1	0	0	1	1	0	0	1	0	0	0	1	1	1	0	0	0	1	12	0	2	5	4	4	3	2	4	5	3
3025	10901588977	1	1	2	0	1	30	1	1	1	1	1	1	0	1	0	1	1	1	1	1	1	1	1	0	0	1	1	0	1	1	1	1	1	1	1	1	1	25	1	2	4	5	5	4	4	5	5	1
854	10304745593	1	1	1	0	1	23	0	1	1	1	1	1	0	1	1	0	1	1	1	1	1	1	1	0	1	1	1	1	0	1	1	1	1	1	0	1	1	25	1	4	4	5	5	5	4	5	5	1
1445	10596835310	1	1	0	0	1	24	0	1	1	1	0	1	0	1	0	0	1	1	1	0	1	1	0	0	0	1	1	1	0	1	1	1	1	1	1	1	1	21	0	4	4	5	5	5	5	5	5	2
4830	11309506304	0	0	6	1	1	23	0	1	0	1	0	1	0	1	1	0	1	0	1	0	0	1	0	0	1	1	1	1	0	1	1	1	0	1	0	0	1	17	0	2	4	5	5	5	4	5	5	2
364	10080587825	1	1	3	0	1	26	0	1	1	1	0	1	0	1	0	0	1	1	1	0	1	1	0	0	0	1	1	1	1	1	1	1	1	1	1	1	1	22	0
922	10304792590	1	1	19	1	1	40	1	1	1	1	0	1	1	1	1	0	1	0	1	0	1	1	1	1	1	1	1	1	0	1	1	1	1	1	0	0	1	23	1	5	5	5	5	5	5	5	5	1
347	10080570973	1	1	6	1	1	29	0	1	1	1	0	1	0	1	1	1	1	0	1	1	1	1	0	0	1	1	1	0	1	1	1	1	1	1	0	0	0	21	0	2	4	4	5	2	2	5	2	2
1770	10722718671	0	1	1	0	1	23	0	1	0	1	0	1	1	1	1	0	0	0	1	0	0	0	1	0	0	0	0	0	0	0	0	0	0	0	0	0	1	9	0	3	4	5	5	4	4	5	5	1
2681	10869514497	1	1	10	1	1	34	1	1	1	1	0	1	1	1	0	0	1	1	1	0	0	1	1	0	1	1	1	1	0	0	1	1	1	1	0	0	1	20	0	2	4	5	5	5	5	5	5	3
1547	10666351819	1	1	4.5	0	0	27	0	1	0	1	0	1	1	1	1	0	1	1	1	0	1	1	0	0	0	1	1	0	1	0	1	1	1	1	0	1	1	20	0	5	5	5	5	4	5	5	5	2
1984	10769835246	1	1	4	0	1	28	0	1	1	1	1	1	0	1	1	0	1	0	1	1	1	1	0	1	1	1	1	1	1	0	1	1	1	1	1	0	1	24	1	5	2	5	5	5	5	5	5	3
1576	10706757624	1	1	2	0	1	26	0	1	1	0	0	1	0	1	1	0	1	1	1	1	0	1	0	1	0	1	1	0	0	1	0	1	0	1	0	1	0	17	0	2	5	4	5	4	2	5	5	2
3667	10975430784	0	1	5	1	1	26	0	1	0	1	1	1	1	1	0	1	1	1	1	0	0	1	0	1	1	1	1	0	1	1	1	1	1	1	0	1	1	23	1	3	4	5	4	5	4	5	5	1
1109	10435112471	1	1	4	0	1	26	0	1	0	1	1	1	1	1	1	1	1	1	1	1	0	1	1	0	0	1	1	1	1	1	1	1	0	1	0	1	1	24	1	5	5	5	1	5	5	5	5	4
3913	11009442569	0	1	4	0	1	25	0	1	1	1	1	1	0	1	1	0	1	1	1	1	0	1	0	1	0	1	1	1	1	1	1	1	1	1	0	1	1	24	1	2	4	5	5	4	5	5	4	1
3104	10901603650	1	1	6	1	1	28	0	1	0	1	0	1	0	1	1	0	1	1	1	1	1	1	0	0	0	1	0	1	1	1	1	1	1	1	0	0	1	20	0	3	4	5	5	5	3	5	5	3
4412	11127440733	1	1	7	1	1	28	0	1	1	0	0	1	1	1	1	0	1	0	1	1	0	1	0	0	0	1	1	1	0	1	1	1	1	1	0	0	1	19	0	4	4	4	4	4	4	5	4	1
3047	10901590722	1	1	0.8	0	1	25	0	1	0	1	0	1	1	1	1	0	1	1	1	0	1	1	1	1	1	1	1	0	0	0	1	1	1	1	0	0	1	21	0	4	4	5	5	3	4	5	5	1
2984	10901576842	0	1	5.2	1	1	28	0	1	0	1	0	0	1	1	1	0	1	1	1	0	1	0	0	0	0	1	0	1	0	1	1	1	1	1	1	0	1	18	0	4	5	5	5	5	4	5	5	1
4018	11044009569	0	1	1	0	1	22	0	1	1	0	0	1	0	1	0	0	1	0	1	1	1	0	1	1	0	1	1	0	0	0	1	1	1	1	1	0	1	18	0	2	4	5	5	4	2	5	4	2
4280	11127506433	0	0	0	0	1	20	0	1	0	1	0	1	1	1	1	0	1	1	1	1	1	0	1	1	1	0	1	0	1	0	0	1	0	1	0	0	1	19	0	2	5	4	4	4	4	4	4	2
4149	11043966207	0	1	2	0	1	25	0	1	0	1	1	1	0	1	1	0	1	0	1	1	1	1	1	0	1	1	1	0	1	0	1	1	1	1	0	0	1	21	0	3	4	5	5	4	4	5	5	2
1159	10474587829	0	1	1.2	0	1	26	0	1	1	1	1	1	1	1	0	1	1	0	1	0	0	0	0	0	0	1	1	1	1	1	1	1	1	1	0	1	1	21	0	2	5	5	5	4	4	5	5	1
1134	10435122812	1	1	0	0	1	22	0	1	1	0	0	1	1	1	1	0	1	1	0	0	1	1	1	0	1	1	1	0	0	0	1	1	1	1	0	0	0	18	0	3	4	5	5	5	4	5	5	2
4716	11309496867	1	1	8	1	0	28	0	1	0	0	0	1	1	1	1	1	1	1	1	0	1	1	0	0	0	1	1	0	0	1	1	1	1	1	1	0	1	20	0	3	5	5	5	5	5	5	5	1
2731	10869534538	1	1	1	0	0	25	0	1	1	1	0	1	0	1	1	0	1	1	1	0	1	1	0	0	1	1	1	1	1	1	1	1	1	1	0	1	0	22	0	5	5	5	5	4	3	5	5	1
4115	11043986308	1	0	1	0	0	25	0	1	1	0	1	1	1	1	1	0	1	1	0	0	1	1	1	0	1	0	1	0	1	1	1	1	1	1	1	1	1	23	1	2	4	4	4	2	2	4	1	2
3739	11009423687	1	0	1	0	0	25	0	1	1	1	0	1	1	1	1	1	1	1	1	1	1	1	0	0	0	1	1	0	0	1	1	1	1	1	1	0	1	23	1	4	4	5	5	4	4	5	4	2
3684	11009407449	1	1	1	0	1	25	0	1	0	1	1	1	0	1	0	0	1	1	1	1	0	1	0	0	0	1	1	0	0	1	1	1	1	1	0	1	1	19	0	2	4	5	5	5	4	5	5	4
245	10037380006	0	1	3	0	0	26	0	1	0	1	1	1	0	1	1	0	1	1	1	1	1	0	1	1	1	0	1	0	0	0	1	0	0	1	1	0	1	19	0	1	5	5	5	4	2	5	5	1
371	10080618178	0	1	4	0	0	26	0	1	0	0	0	1	0	1	1	0	1	0	0	1	0	0	1	0	0	1	1	0	0	0	1	1	0	1	1	0	1	14	0	2	5	5	5	3	2	5	1	1
3337	10922043898	1	1	2	0	0	22	0	1	1	1	1	1	1	1	1	0	1	1	1	1	1	1	0	1	1	1	1	0	1	1	1	1	1	1	0	1	1	26	1	2	4	5	5	4	3	5	4	2
2836	10869574493	1	1	4	0	1	25	0	1	1	0	1	1	1	1	0	0	1	0	1	1	1	1	1	0	1	1	1	1	0	1	1	1	1	1	1	0	1	23	1	4	3	5	4	5	4	5	5	1
4074	11044006888	1	1	3	0	1	23	0	1	1	1	1	1	0	1	1	0	1	1	1	0	1	1	1	0	1	1	1	0	0	1	1	1	1	1	1	1	1	24	1	4	3	5	5	5	5	5	5	3
3685	11009442359	1	1	3	0	1	24	0	1	0	1	0	1	0	1	1	0	1	0	1	1	1	1	0	0	0	1	1	1	0	1	1	1	0	1	0	0	1	18	0	5	5	5	5	5	5	5	5	1
3039	10901589823	1	1	0	0	0	24	0	1	1	1	1	1	1	1	1	1	1	1	1	1	1	0	1	1	1	1	1	1	1	1	1	1	1	1	1	1	1	29	1	4	4	5	5	4	4	5	4	1
1779	10722726478	1	1	4	0	1	26	0	1	0	1	0	1	0	1	1	0	1	1	1	1	1	1	1	0	0	1	1	1	0	0	1	1	1	1	1	1	1	22	0	3	4	5	5	4	5	5	5	1
1173	10474592412	0	1	1	0	1	23	0	1	1	1	1	1	0	1	0	0	1	1	1	0	1	0	0	1	1	0	1	0	0	0	1	1	1	1	1	0	1	19	0	4	4	5	4	3	3	5	5	2
605	10178924185	1	1	5	1	1	28	0	1	1	1	0	1	1	1	0	0	1	0	1	1	1	1	0	0	0	1	1	1	0	1	1	1	1	1	0	1	1	21	0	3	4	5	5	4	4	5	5	4
4020	11044010509	0	1	4	0	1	24	0	1	0	0	0	1	0	1	0	0	1	0	1	1	1	0	1	1	0	1	1	0	0	0	1	1	1	1	1	0	1	17	0	2	4	5	5	4	2	5	5	2
4021	11044044152	0	1	4	0	1	27	0	1	1	1	1	1	0	1	1	0	1	0	0	1	0	0	1	0	1	1	1	1	0	1	1	1	1	1	1	1	1	22	0	2	5	5	5	5	3	5	5	1
3687	11009454584	1	1	3	0	1	24	0	1	0	1	1	1	0	1	1	0	1	0	1	0	1	1	1	1	1	1	1	0	1	1	1	1	1	1	1	1	1	24	1	2	4	5	5	4	5	5	5	2
3937	11044027664	1	1	3	0	1	24	0	1	0	1	1	1	0	1	1	0	0	0	1	1	0	0	0	0	1	0	0	0	1	0	1	1	1	1	0	0	1	15	0	3	5	5	5	2	2	5	4	1
1120	10435115089	0	1	2	0	1	25	0	1	1	1	0	1	1	1	1	0	1	0	1	1	1	1	1	0	0	1	1	1	0	0	1	1	0	0	1	0	1	20	0	3	4	5	5	4	4	5	5	2
648	10178961273	0	1	1.5	0	1	25	0	1	0	0	0	0	0	0	0	1	1	1	1	0	1	1	1	1	1	1	1	1	1	1	1	1	1	1	1	1	1	22	0	1	5	5	5	1	1	5	4	2
2678	10869514150	1	1	19	1	1	43	1	1	1	1	0	1	0	1	0	0	1	1	1	0	1	1	0	0	0	1	1	1	1	1	1	1	0	1	0	0	1	19	0	4	5	5	5	1	5	5	5	5
3874	11009433932	1	1	1	0	0	24	0	1	0	1	1	1	1	1	0	0	1	1	0	1	1	0	0	0	1	1	1	0	0	1	1	1	1	1	0	0	1	19	0	3	5	5	5	5	2	5	5	1
2077	10769880343	1	1	3	0	0	26	0	1	1	1	0	1	1	1	1	0	1	1	0	1	0	0	1	0	1	1	0	0	0	0	1	1	1	1	0	1	1	19	0	1	5	2	5	4	2	5	4	3
4867	11309438370	1	1	1	0	1	24	0	1	0	0	1	1	1	1	0	0	1	1	1	1	1	0	0	0	1	1	1	1	0	1	1	1	0	1	0	1	1	20	0	3	4	5	5	5	4	5	5	1
4150	11043968831	0	1	1	0	1	23	0	1	0	1	1	1	1	1	1	0	1	1	0	0	0	1	0	0	0	1	1	1	0	1	1	1	1	1	0	1	1	20	0	1	5	5	5	4	5	5	5	2
4117	11043961657	1	1	1	0	1	23	0	1	0	1	1	1	0	1	0	0	1	1	1	0	1	1	1	0	1	1	1	0	0	1	1	1	1	1	1	1	1	22	0	2	5	5	5	5	5	5	5	1
3421	10922066872	1	1	1	0	1	29	0	1	0	0	0	0	0	1	1	0	1	1	1	0	1	0	0	0	0	1	1	0	0	1	1	1	1	1	0	0	0	14	0	3	4	5	4	4	5	5	5	2
2664	10869513571	1	1	3	0	1	33	1	1	1	1	0	1	0	1	0	0	1	1	1	1	1	1	1	0	1	1	1	0	0	1	1	1	1	1	1	1	1	23	1	2	4	5	5	5	5	5	1	1
3875	11009439466	1	1	4	0	1	25	0	1	0	1	0	0	1	1	1	0	1	1	1	1	0	1	1	0	1	1	1	0	0	1	1	1	1	1	1	0	1	21	0	2	5	5	5	3	3	5	5	3
4820	11309466568	1	1	1	0	1	24	0	1	0	0	0	1	1	1	1	0	1	0	1	0	0	1	0	1	0	1	1	0	0	0	1	0	1	1	0	1	1	16	0	4	4	5	5	1	4	5	5	2
660	10178964913	0	1	3	0	1	26	0	1	1	1	0	1	1	1	1	0	1	1	1	0	1	1	1	1	1	1	1	0	1	0	1	1	0	1	0	1	1	23	1	4	5	5	5	5	4	5	5	3
354	10080573712	1	1	4	0	1	27	0	1	1	1	0	1	0	1	0	0	1	1	1	0	1	1	1	0	0	1	1	1	0	0	1	1	1	1	0	0	0	18	0	3	4	5	5	5	5	5	5	2
1949	10769829782	1	1	2	0	1	25	0	1	1	0	0	1	1	1	0	1	1	1	1	0	1	1	1	1	1	1	1	0	0	1	1	1	1	1	0	1	1	23	1	3	2	5	5	4	5	5	5	1
4841	11309474260	1	1	7	1	1	24	0	1	1	1	0	1	1	1	1	0	1	1	1	0	1	1	1	0	1	1	1	1	1	0	1	1	1	1	0	1	0	23	1	1	5	5	5	2	1	5	5	1
3835	11009444766	1	1	19	1	1	42	1	1	1	1	1	1	1	1	0	0	1	0	1	1	1	1	0	1	1	1	1	1	1	1	1	1	1	1	0	0	1	24	1	5	5	5	5	5	5	5	5	1
1520	10666327710	1	1	8	1	1	30	1	1	0	1	0	1	0	1	1	0	1	1	1	1	1	0	0	1	1	1	1	1	0	1	1	1	1	1	1	0	1	22	0	5	5	4	5	5	3	5	4	1
874	10304762310	1	1	1	0	0	28	0	1	0	0	0	0	0	1	0	0	1	0	1	1	1	1	0	0	0	1	0	0	0	0	1	1	0	1	0	0	1	12	0	5	4	5	4	4	4	5	5	2
4427	11127436135	1	1	7	1	1	31	1	1	0	1	0	1	0	1	0	0	1	0	1	1	1	1	1	1	1	1	1	1	1	1	1	1	1	1	1	1	1	24	1	4	4	5	4	5	4	5	5	1
4118	11043961724	1	1	2	0	0	24	0	1	1	1	1	1	1	1	1	1	1	1	1	1	1	1	1	0	1	1	1	0	0	1	1	1	1	1	0	1	1	26	1	3	4	5	5	5	3	5	5	2
2700	10869520774	1	1	10	1	0	35	1	1	1	1	0	1	0	1	0	0	1	1	1	1	1	1	0	0	1	1	1	0	1	0	1	1	1	1	1	0	1	21	0	4	4	4	4	4	4	4	4	1
627	10178952089	0	1	2	0	1	30	1	1	0	1	0	0	0	1	0	0	1	1	1	0	1	1	1	0	0	1	1	0	0	0	1	1	1	1	1	1	0	17	0	3	3	4	5	5	4	5	4	1
1583	10706758529	1	1	0.4	0	0	25	0	0	1	1	0	1	1	1	1	1	1	1	1	1	1	1	0	1	0	1	0	0	0	1	1	1	0	1	0	1	1	21	0	1	4	5	4	4	5	5	5	2
3601	10975433648	1	1	0	0	1	29	0	1	1	1	0	1	1	1	0	0	1	1	1	1	1	1	0	0	0	1	1	0	0	1	1	1	1	1	0	1	0	20	0	2	5	5	5	5	4	5	5	2
2832	10869573513	1	1	7	1	1	31	1	1	0	1	0	1	0	1	0	0	1	1	0	1	1	1	1	0	1	1	1	1	1	1	1	1	1	1	1	0	1	22	0	5	5	5	5	5	5	5	5	2
3602	10975393636	1	1	0.2	0	0	27	0	1	1	1	1	1	0	1	1	0	1	1	1	0	1	1	1	0	1	1	1	1	0	0	1	1	0	1	0	1	1	22	0	1	5	5	5	5	2	5	5	2
4378	11127445660	0	1	1	0	1	28	0	1	1	1	0	1	1	1	0	0	1	1	1	0	1	1	1	1	1	1	1	0	1	1	1	1	1	1	1	0	1	24	1	3	5	5	5	5	2	5	5	1
3603	10975401315	1	1	2	0	1	30	1	1	1	1	1	1	1	1	1	1	1	1	1	0	1	1	0	0	1	1	1	1	1	1	1	1	1	1	1	1	1	27	1	1	5	5	5	5	5	5	5	1
3365	10922050677	1	1	3	0	1	27	0	1	1	1	0	1	1	1	0	0	1	0	1	0	1	0	1	0	1	0	0	1	0	1	1	1	0	0	0	0	1	16	0	4	4	4	4	5	4	4	5	1
1822	10739260261	1	1	0.6	0	1	23	0	1	1	1	1	1	0	1	1	0	1	1	1	1	1	1	1	0	1	1	1	0	0	1	1	1	1	1	0	1	1	24	1	4	5	5	4	4	5	5	5	2
668	10178966873	1	1	3	0	1	26	0	1	0	1	1	1	0	1	1	0	1	1	1	1	1	1	1	0	0	1	1	0	0	1	1	1	1	1	0	1	0	21	0	1	5	5	4	4	4	5	4	2
2967	10901573713	1	1	4	0	1	31	1	1	1	1	0	1	0	1	0	0	1	1	1	1	1	0	1	1	1	1	1	0	1	0	1	1	1	0	1	0	1	21	0	1	4	5	4	4	4	5	4	1
685	10178973085	0	1	1	0	0	24	0	1	1	0	0	1	1	1	0	0	1	0	1	1	1	1	1	1	1	1	0	1	0	0	1	0	1	0	1	1	0	19	0	5	4	5	4	4	4	4	4	2
1336	10549845354	1	1	1.5	0	1	26	0	1	1	1	1	1	1	1	1	0	1	1	1	1	1	1	0	0	1	1	1	1	1	1	1	1	1	1	1	1	1	27	1	5	5	5	5	5	5	5	5	1
2072	10769871633	1	1	3	0	0	27	0	1	0	1	1	1	0	1	1	0	1	1	0	1	1	0	1	0	1	1	1	1	1	0	1	0	1	1	0	1	1	21	0	4	5	5	2	5	5	5	5	2
3161	10901622776	0	0	1	0	0	25	0	1	1	1	0	1	0	1	0	0	1	0	1	1	1	0	0	1	0	1	1	0	0	1	0	1	0	1	1	0	1	17	0	2	4	5	5	5	4	5	5	1
1000	10359770803	1	1	8	1	1	30	1	1	0	1	0	1	1	1	0	0	1	1	1	1	1	1	0	0	0	1	1	0	0	1	1	1	1	1	0	1	1	20	0	4	5	5	5	1	1	5	5	1
3689	11009443972	1	1	10	1	1	34	1	1	0	1	1	0	1	1	1	1	1	1	1	1	1	0	1	1	1	1	1	1	1	1	1	1	1	1	0	1	1	26	1	3	5	5	5	5	5	5	5	1
3301	10922035979	1	1	1.2	0	1	25	0	1	0	1	0	1	0	1	0	0	1	1	1	1	1	0	0	0	0	1	1	0	1	1	1	1	1	1	1	1	0	19	0	4	4	5	5	5	5	5	5	1
3756	11009467478	1	1	11	1	1	33	1	1	0	1	0	0	1	1	0	1	1	0	1	0	1	1	0	0	1	1	1	1	1	1	1	1	1	1	0	0	1	20	0	5	4	5	5	5	5	5	5	3
3512	10975405527	1	0	2	0	1	27	0	1	0	1	0	1	1	1	1	0	1	0	1	1	1	0	0	0	1	1	1	0	0	0	1	1	1	1	0	1	0	18	0	4	4	5	5	4	4	5	5	1
2044	10769858853	1	1	5	1	1	28	0	1	1	1	1	1	0	1	1	0	1	1	1	0	1	1	0	0	1	1	1	0	0	1	1	1	1	1	1	0	1	22	0	4	2	5	5	5	4	5	5	4
4900	11309476243	0	0	0	0	0	20	0	1	0	1	1	1	0	1	1	0	0	0	1	0	0	0	0	1	1	1	1	0	1	0	1	1	0	1	0	0	1	16	0	2	4	5	4	3	3	5	5	1
1941	10769828398	1	1	1	0	0	25	0	1	1	0	0	1	0	1	1	0	1	0	0	0	1	1	0	1	0	0	1	1	1	0	1	1	0	1	0	0	1	16	0	2	5	5	2	4	4	2	1	2
3924	11009447613	0	1	1	0	1	24	0	1	1	1	0	1	1	1	1	0	1	1	1	0	1	0	0	0	0	1	1	0	1	1	1	1	1	1	0	1	1	21	0	3	4	5	4	5	5	5	5	1
628	10178952105	0	1	2	0	1	23	0	1	0	1	0	1	1	1	0	0	1	1	1	1	1	1	1	1	0	1	1	0	0	0	1	1	1	1	1	1	0	21	0	2	3	5	5	5	5	5	5	1
640	10178958020	0	0	5	1	1	34	1	1	0	0	0	0	0	1	1	0	1	0	1	0	0	0	1	0	0	0	0	0	0	0	0	0	1	1	1	0	1	10	0	2	4	5	4	4	5	5	5	2
3318	10922038517	0	0	0	0	1	22	0	1	0	1	0	0	0	1	1	0	1	0	1	0	1	1	0	0	0	1	1	0	0	1	1	1	0	1	0	0	1	15	0	3	4	5	4	4	5	5	5	1
3291	10922034534	1	1	2	0	1	25	0	1	0	1	0	1	0	1	1	1	1	0	1	0	1	1	0	0	1	1	1	1	0	1	1	1	1	1	1	1	1	22	0	5	4	5	5	2	5	5	5	1
1858	10739278026	0	0	2	0	0	29	0	1	0	0	0	1	0	1	0	0	0	0	1	1	1	0	1	1	1	0	1	0	0	0	1	0	0	0	0	0	1	12	0	1	5	5	5	5	3	5	4	3
2706	10869522272	1	1	3	0	0	32	1	1	1	1	0	1	1	1	0	1	1	0	1	0	1	0	1	1	1	1	1	1	0	0	1	1	1	1	0	0	1	21	0	4	5	5	5	5	5	5	5	2
3339	10922044113	1	1	4	0	1	27	0	1	1	1	0	1	1	1	1	1	1	0	1	1	0	1	0	0	1	1	1	1	0	1	1	1	1	1	1	0	1	23	1	2	5	5	5	4	5	5	5	1
3606	10975398646	1	1	1	0	0	25	0	1	0	0	0	1	0	1	1	1	0	1	1	0	1	0	0	0	1	1	0	1	1	0	1	1	1	1	0	0	1	17	0	1	5	5	5	5	2	5	5	1
3607	10975412732	1	1	0.2	0	0	25	0	1	1	0	0	1	1	1	0	0	1	1	1	0	1	0	0	1	0	1	1	0	1	1	1	1	1	1	0	1	1	20	0	5	5	5	5	5	5	5	5	2
2022	10769848794	1	1	3.5	0	0	28	0	1	1	1	1	1	1	1	1	0	1	1	1	1	1	1	1	0	0	1	0	0	0	0	1	1	1	1	1	1	1	23	1	2	2	5	5	5	5	5	5	1
4870	11309466560	1	1	25	1	1	47	1	1	0	1	0	1	0	1	0	0	1	0	1	0	0	1	1	0	0	1	1	1	0	1	1	1	0	1	0	1	1	17	0	4	4	4	5	5	4	5	5	1
1343	10549848401	1	1	0.2	0	1	23	0	1	1	1	1	1	1	1	1	1	1	1	1	1	1	1	1	0	1	1	1	1	0	1	1	1	1	1	1	0	1	27	1	4	4	5	5	5	5	5	5	4
2908	10901563585	1	1	1	0	1	23	0	1	1	1	0	1	1	1	0	0	1	1	1	0	0	1	1	0	1	1	1	1	0	1	1	1	1	1	1	0	1	22	0	2	5	5	5	4	2	5	5	1
3251	10922026666	1	1	0.2	0	1	23	0	1	1	1	1	1	0	1	0	1	1	1	1	1	1	1	1	0	1	1	1	1	0	0	1	1	1	1	1	1	1	25	1	3	5	5	5	5	5	5	5	2
3915	11009438530	0	1	13	1	1	42	1	1	1	1	0	1	0	1	0	0	1	0	1	0	1	1	1	0	1	1	1	1	1	1	1	1	1	0	1	0	0	20	0	5	4	5	5	4	4	5	5	2
1483	10596855125	1	1	3	0	1	27	0	1	0	1	1	1	0	1	1	1	1	1	1	1	1	1	0	0	1	1	1	1	0	0	1	0	0	0	0	1	0	19	0	2	5	5	5	4	5	5	5	1
1714	10722695011	1	1	10	1	1	33	1	1	1	1	1	1	1	1	0	0	1	1	1	1	1	0	1	0	0	1	1	0	0	1	1	1	1	1	1	0	1	22	0	1	5	5	5	5	5	5	5	1
2900	10869666214	0	1	1.8	0	1	26	0	1	1	1	0	1	0	1	1	0	1	1	1	1	0	0	0	1	0	1	1	1	0	1	1	1	1	0	1	0	1	20	0	5	5	5	5	5	1	5	1	1
4051	11044026685	1	1	4	0	1	25	0	1	1	1	1	1	1	1	1	0	1	0	1	0	1	1	1	0	0	1	1	0	1	0	1	1	1	1	0	1	1	22	0	2	4	5	5	5	4	4	4	2
4120	11043970302	1	0	3	0	1	26	0	1	1	1	0	1	1	1	0	0	1	1	1	1	1	0	0	0	0	1	1	1	1	1	1	1	1	1	0	1	1	22	0	2	4	5	4	5	4	5	5	1
3761	11009453870	1	1	3	0	1	24	0	1	1	1	1	1	1	1	1	0	1	0	1	0	1	1	1	0	1	1	0	0	1	1	1	1	1	1	1	1	1	24	1	4	3	5	4	4	4	5	5	2
4871	11309447510	1	1	1	0	1	26	0	1	0	1	0	1	1	1	1	0	1	1	1	0	1	1	0	1	0	1	1	1	1	1	1	1	1	0	0	0	1	21	0		4	5	5	5	2	5	5	1
1213	10474611274	0	1	1.3	0	1	26	0	1	1	1	0	1	1	1	0	0	1	1	1	1	1	1	0	0	1	1	1	0	0	0	1	1	1	1	0	0	1	20	0	5	4	5	5	5	3	5	5	2
3864	11009478493	1	1	4	0	1	24	0	1	0	1	0	0	0	1	1	1	1	0	1	1	0	0	1	1	1	1	1	1	0	0	0	1	0	0	0	0	1	16	0	2	4	4	5	4	2	4	5	2
718	10232687544	1	1	2	0	1	30	1	1	0	1	1	1	0	1	0	0	0	0	1	0	1	1	1	0	0	1	1	0	0	1	1	1	1	1	1	1	1	19	0	3	4	5	5	4	4	5	5	2
1205	10474607584	1	1	4	0	1	29	0	1	0	1	1	1	1	1	1	0	1	1	1	1	1	1	1	1	1	1	1	1	0	1	1	1	1	1	0	1	1	26	1	4	4	5	4	5	5	5	5	2
3469	10975407113	1	1	0.7	0	1	24	0	1	1	1	1	1	0	1	1	0	1	1	1	1	1	1	1	0	0	1	1	1	0	0	1	1	0	1	1	1	1	23	1	4	4	5	5	5	4	5	5	4
1348	10549853643	1	1	0.3	0	1	24	0	1	0	1	0	0	1	1	1	0	1	1	1	1	0	1	1	0	1	1	1	1	0	1	1	1	0	1	0	1	1	21	0		4	5	5	4	4	5	5	2
633	10178954982	0	1	3	0	1	27	0	1	0	1	1	1	0	1	0	0	1	1	1	1	1	1	1	0	1	1	1	0	0	1	1	1	1	1	0	1	0	21	0	5	4	5	5	4	5	5	5	2
920	10304790211	1	1	0	0	1	26	0	1	0	1	0	1	0	1	1	0	1	0	1	0	1	0	1	1	0	0	1	0	0	0	1	1	1	1	0	0	0	15	0	2	2	5	5	4	4	5	5	1
3028	10901589064	1	1	4	0	0	26	0	1	1	1	1	1	1	1	1	1	1	0	1	1	1	1	0	1	1	1	1	0	1	1	1	1	1	1	1	0	1	26	1	5	4	5	4	5	4	5	5	2
3609	10975460776	1	1	1	0	0	24	0	0	0	0	0	0	0	0	0	0	0	0	0	0	0	0	0	0	0	0	0	0	0	0	1	1	1	1	0	1	1	6	0	2	5	5	5	3	2	5	1	1
1541	10666345721	1	1	1.5	0	1	23	0	1	1	1	0	1	0	1	0	0	1	1	1	0	1	1	0	0	0	1	1	0	1	1	1	1	1	1	1	1	1	21	0	2	4	5	5	5	3	5	5	1
4151	11043965124	0	1	1	0	1	22	0	1	0	1	0	1	1	1	1	0	1	1	0	0	0	1	0	0	1	1	1	1	0	1	1	1	1	1	0	1	1	20	0	1	5	5	5	4	4	5	5	2
831	10232730744	1	1	0	0	1	19	0	1	0	1	0	0	1	0	0	0	0	0	1	0	0	0	0	0	0	0	0	0	0	0	0	1	0	1	0	0	0	6	0	1	1	4	3	4	1	5	2	1
1929	10739302809	0	1	0	0	1	20	0	1	0	1	0	1	1	1	0	0	1	0	1	0	1	0	1	0	1	1	1	0	1	0	1	1	0	0	0	0	1	16	0	2	3	4	5	5	3	4	4	2
3557	10975415386	1	1	5	1	1	27	0	1	1	1	0	1	1	1	0	0	1	1	1	1	1	1	1	1	1	1	1	1	1	1	1	1	1	1	0	0	1	25	1	4	5	5	5	5	5	5	5	3
1818	10739256221	1	1	5	1	1	32	1	1	1	1	0	1	0	1	1	0	1	1	1	1	1	0	1	0	0	1	1	0	1	1	1	1	1	1	0	1	1	22	0	2	4	5	5	3	5	5	5	1
3916	11009413801	0	1	1	0	1	21	0	1	1	1	0	1	0	1	0	0	0	0	1	1	1	0	1	1	1	1	1	1	1	0	1	1	1	0	0	0	1	19	0	1	5	5	5	4	4	5	4	2
4268	11127520313	0	0	0	0	1	22	0	1	1	1	1	1	1	1	1	1	1	1	1	1	0	0	1	0	1	0	1	0	0	1	0	1	0	1	1	1	1	22	0	2	4	4	3	2	3	5	4	3
1747	10722705509	1	1	4	0	0	27	0	1	1	1	0	1	1	1	0	0	1	1	1	0	1	1	1	0	1	1	1	0	0	1	1	1	1	1	1	0	0	21	0	4	5	5	5	5	5	5	4	2
2768	10869544979	1	1	10	1	1	34	1	1	1	1	0	1	1	1	1	0	1	1	1	1	1	1	0	0	1	1	1	1	0	1	1	1	1	1	1	1	1	25	1	5	4	5	5	4	4	5	5	5
4000	11043963186	1	1	15	1	1	38	1	1	1	1	1	1	1	1	0	0	1	0	1	1	1	1	0	1	1	1	1	1	1	1	1	1	1	1	1	1	1	26	1	4	4	5	5	4	4	4	4	2
4001	11043963436	1	1	14	1	1	38	1	1	1	1	1	1	1	1	0	0	1	0	1	1	1	1	0	1	1	1	1	1	1	1	1	1	1	1	1	1	1	26	1	4	4	5	5	4	4	4	4	2
954	10359735588	1	0	1	0	0	26	0	1	0	1	1	1	1	1	1	1	1	1	1	0	1	1	1	0	1	1	1	0	0	1	1	1	0	1	1	0	1	23	1	2	5	5	5	5	4	5	5	1
2055	10769863648	1	1	2	0	0	24	0	1	1	0	0	1	1	1	1	0	1	0	0	1	0	0	0	0	0	1	1	0	0	1	1	1	1	1	0	0	1	16	0	2	2	5	5	5	3	5	4	3
186	10037335919	0	1	7	1	1	33	1	1	1	1	0	1	0	0	1	0	1	1	1	1	0	1	1	1	1	1	1	0	1	0	1	1	1	0	0	0	1	20	0	4	2	4	3	2	4	5	4	2
686	10178973313	1	1	2.9	0	1	24	0	1	1	1	0	1	1	1	1	0	1	0	1	0	1	1	0	0	1	0	0	0	1	0	1	0	0	1	0	0	1	16	0	2	4	5	5	4	5	5	5	1
3279	10922032261	1	1	0.1	0	1	24	0	1	0	1	0	1	0	1	0	1	1	1	1	0	1	1	0	0	0	1	1	0	1	0	1	0	0	1	1	1	1	18	0	5	4	5	5	5	5	5	5	1
330	10080561684	1	1	4	0	1	29	0	1	0	1	0	1	1	1	1	0	1	0	1	0	0	1	0	0	1	1	1	1	0	1	1	1	1	1	1	0	1	20	0	2	4	5	5	5	3	5	5	1
4144	11044011205	0	1	5	1	1	27	0	1	1	1	0	1	0	1	1	0	0	1	1	1	1	0	1	1	1	0	1	0	1	1	1	1	1	1	1	0	1	22	0	3	5	5	5	4	1	5	5	2
1977	10769833644	1	1	0.6	0	0	23	0	1	0	0	1	1	1	1	0	1	1	1	1	1	1	1	0	0	0	1	1	0	0	1	1	1	1	1	1	0	1	21	0	3	2	5	2	4	4	5	5	4
3692	11009443002	1	1	4	0	0	25	0	1	0	1	1	1	0	1	1	1	1	1	1	0	0	1	1	0	1	1	1	0	0	0	1	1	1	1	1	1	1	22	0	4	4	5	3	2	4	5	4	1
4786	11309475702	0	1	2	0	1	23	0	1	0	1	0	0	0	1	1	1	0	1	1	0	0	0	0	0	1	1	1	1	1	1	1	1	1	1	0	1	1	19	0	3	4	5	5	4	4	4	4	2
2665	10869513613	1	1	0	0	1	26	0	1	0	1	1	1	0	1	1	1	1	1	1	1	0	1	1	1	1	1	1	0	1	1	1	1	1	1	0	1	1	25	1	3	4	5	5	5	4	5	5	1
1258	10474638355	1	1	5	1	0	26	0	1	1	1	0	1	0	1	1	0	1	1	1	1	1	1	0	0	1	1	1	1	0	1	1	1	1	1	1	1	1	24	1	4	5	5	5	5	5	5	5	1
1041	10435081956	0	0	4	0	0	32	1	1	1	1	0	0	0	1	0	0	1	0	1	0	1	1	1	0	1	1	1	1	0	0	1	1	1	1	1	0	1	19	0	4	5	5	5	5	3	5	5	1
1790	10722737135	1	1	4	0	1	28	0	1	0	1	1	1	1	1	1	0	1	1	1	1	1	1	1	0	0	1	1	1	0	1	1	1	1	1	1	1	0	24	1	4	5	5	5	5	5	5	5	3
2743	10869538813	1	1	12	1	1	32	1	1	0	0	0	0	1	1	0	1	1	1	1	0	1	0	0	0	0	0	1	0	1	1	1	0	0	0	0	0	0	12	0	3	4	5	5	4	4	5	5	2
1324	10549843204	1	1	3.9	0	1	28	0	1	1	1	0	1	0	1	1	0	0	0	1	0	1	0	1	1	1	1	1	0	0	0	1	0	0	1	0	0	1	16	0	4	5	5	5	5	5	5	5	1
3611	10975403047	1	1	0.3	0	1	24	0	1	0	1	0	1	0	1	1	1	1	1	1	0	1	1	1	0	1	1	1	0	1	0	1	1	0	1	0	0	1	20	0	3	4	5	5	5	5	5	5	1
3938	11043980008	1	1	2	0	1	24	0	1	1	1	1	1	0	1	0	1	1	1	1	0	1	1	1	1	1	1	1	0	0	1	1	1	1	1	1	0	1	24	1	5	4	5	5	5	5	5	5	3
1567	10666379288	1	1	0.4	0	0	25	0	1	1	1	1	1	1	1	1	0	1	0	1	1	1	1	1	0	0	1	1	0	1	1	1	1	1	1	0	1	1	24	1	4	4	5	5	5	5	5	5	1
4874	11309388969	1	1	2	0	0	26	0	1	1	1	0	1	1	1	1	0	1	1	1	0	1	0	1	0	0	1	1	0	1	0	1	1	1	1	0	0	1	20	0	1	5	5	5	3	5	5	5	5
2802	10869556969	1	1	3.6	0	1	32	1	1	1	1	0	1	0	1	0	0	1	1	1	0	1	0	1	0	1	1	1	1	1	1	1	1	1	1	1	0	0	21	0	4	3	5	5	5	5	5	5	1
1356	10549857967	1	1	0	0	1	22	0	1	1	1	0	1	0	1	0	0	1	0	1	0	1	0	0	0	1	0	0	0	0	0	1	1	0	1	0	0	1	13	0	3	4	5	5	5	3	5	4	1
4676	11142873815	0	1	4	0	1	27	0	1	0	1	1	1	1	1	1	0	1	1	1	0	1	1	1	0	1	0	1	0	0	1	1	0	0	1	0	0	1	19	0	3	5	5	5	5	3	5	5	1
945	10359721877	1	1	8	1	1	31	1	1	1	0	0	1	0	1	1	0	1	0	1	1	1	1	1	0	1	1	1	1	0	1	1	1	1	1	0	1	1	22	0	4	4	5	4	1	4	4	5	1
3120	10901606362	0	1	4	0	1	27	0	1	0	1	0	1	1	1	1	0	1	1	1	1	1	1	0	0	0	1	1	1	0	1	1	1	1	1	0	0	0	20	0	3	4	5	5	4	3	3	4	3
3470	10975432568	1	1	0.8	0	1	22	0	1	1	1	1	1	1	1	0	1	1	1	1	1	1	1	0	1	0	1	1	1	1	1	1	0	1	1	0	1	1	25	1	3	4	5	5	5	5	5	1	1
43	11127442785	0	1	1	0	1	24	0	1	1	1	0	1	1	1	0	0	1	1	1	0	1	1	1	1	1	1	1	0	1	1	1	1	1	1	1	0	1	24	1	2	4	5	4	2	2	5	5	1
1919	10739296598	1	1	2	0	1	24	0	1	0	1	0	1	1	1	0	0	1	1	0	0	1	1	0	1	0	1	1	0	1	1	1	1	1	1	0	1	0	19	0	2	4	5	5	4	3	5	4	2
3695	11009421137	1	1	1	0	1	25	0	1	1	1	0	1	1	1	0	0	1	0	1	1	1	1	1	0	1	1	1	1	1	1	1	1	1	1	0	0	0	22	0	4	4	5	5	4	3	5	5	2
3227	10922011834	0	1	1.6	0	1	21	0	1	0	1	1	1	0	1	1	0	1	1	1	1	0	1	0	0	0	1	1	0	0	0	1	0	0	1	1	1	1	18	0	4	4	5	5	5	4	5	5	3
3113	10901605402	1	1	0	0	0	26	0	1	1	1	1	1	1	1	1	1	1	1	1	1	1	1	1	1	1	1	1	1	1	1	1	1	1	1	1	1	1	30	1	1	4	5	5	5	4	5	5	1
957	10359741208	0	0	1	0	0	29	0	1	1	1	1	1	0	1	1	0	1	1	1	1	0	0	1	0	0	1	1	0	1	1	1	1	1	1	0	0	1	21	0	1	4	5	5	2	2	5	3	1
1485	10596856434	1	1	5	1	1	26	0	1	1	0	0	1	0	1	1	0	1	1	1	0	0	0	0	0	1	1	1	0	1	0	1	1	1	0	0	0	1	16	0	4	4	4	5	1	5	5	5	1
31	11044014486	1	0	1	0	1	24	0	1	1	1	0	1	1	1	1	0	1	0	1	1	0	1	1	0	1	0	1	0	0	1	1	1	1	1	0	1	1	21	0	1	5	5	5	4	1	5	1	1
4765	11309383103	1	0	3	0	1	25	0	1	1	1	1	1	0	1	1	0	1	0	1	1	1	1	0	0	1	1	1	0	1	1	1	1	1	1	0	0	0	21	0	2	4	5	5	4	2	5	5	1
4798	11309525616	1	1	6	1	1	28	0	1	1	0	1	1	0	1	1	0	0	1	1	0	1	0	0	0	1	1	1	0	1	1	0	1	0	0	1	0	1	17	0	2	3	4	4	3	4	4	2	2
4801	11309448442	0	1	4	0	1	26	0	1	0	1	1	1	1	1	0	0	1	0	1	0	1	0	0	1	1	1	1	0	0	1	1	1	1	1	0	0	1	19	0	3	4	5	5	4	5	5	5	2
23	10901579664	1	1	0.6	0	1	23	0	1	1	0	0	1	1	1	0	1	1	1	1	0	1	1	0	0	1	1	1	0	0	0	1	1	1	1	1	1	1	21	0	1	4	5	5	4	4	5	5	3
3696	11009442516	1	1	1	0	1	22	0	1	1	1	0	1	0	1	1	0	1	1	1	0	1	1	1	0	1	0	0	0	1	0	1	1	1	1	1	0	1	20	0	3	4	5	5	4	4	5	5	1
921	10304791223	1	1	12	1	1	35	1	1	1	1	0	1	0	1	0	0	1	1	1	1	1	0	0	0	0	1	1	1	0	1	1	1	0	1	0	1	1	19	0	5	4	4	5	4	4	5	5	3
3472	10975406782	1	1	0.8	0	1	23	0	1	1	1	1	1	0	1	0	0	0	0	1	0	0	0	1	0	0	1	0	0	1	1	1	1	1	1	0	0	0	15	0	3	4	5	4	3	3	5	5	2
44	11127397274	1	1	0	0	1	24	0	1	1	1	1	1	0	1	0	1	1	1	1	1	1	1	1	0	1	1	1	1	0	1	1	0	0	1	0	1	1	23	1	2	5	5	4	5	4	5	4	2
2796	10869554074	1	1	3	0	0	25	0	1	0	1	0	1	0	1	0	0	1	1	1	0	0	1	0	0	0	1	1	0	0	0	1	1	1	1	0	0	1	15	0	3	4	5	5	5	1	5	5	5
4875	11309428561	1	1	1	0	1	25	0	1	0	1	0	0	0	1	1	0	1	1	1	1	1	1	0	0	0	1	0	1	0	0	1	0	0	1	0	1	1	16	0	3	5	5	5	2	4	5	5	1
1695	10722686436	1	1	0.5	0	0	24	0	1	0	1	1	1	0	1	1	0	1	1	1	0	1	1	0	0	0	1	1	0	1	0	1	1	1	1	1	1	1	21	0	1	4	5	5	4	5	5	5	2
1228	10474616361	1	1	0	0	1	22	0	1	0	1	0	1	0	1	0	0	0	1	1	1	1	0	0	1	0	1	1	0	1	1	1	1	1	1	0	0	1	18	0	1	5	5	4	3	2	4	5	1
3162	10901625248	0	1	1	0	1	25	0	1	0	0	0	1	0	1	0	0	0	0	1	0	0	0	1	0	1	1	1	0	0	0	1	1	1	0	0	0	0	11	0	3	4	5	5	5	3	5	1	1
3878	11009444639	1	1	0	0	0	25	0	1	1	1	1	1	1	1	0	0	1	1	1	1	1	1	1	0	1	1	0	0	1	1	1	1	1	1	1	1	1	25	1	2	4	4	4	4	4	5	5	2
3473	10975432795	1	1	5	1	0	31	1	1	1	1	1	1	0	1	1	0	1	1	1	1	1	1	1	0	1	0	1	1	1	1	1	1	1	1	0	0	0	23	1	1	5	5	4	5	2	5	1	2
3447	10975433810	1	0	4	0	1	26	0	1	0	0	0	1	1	1	1	0	1	1	1	0	1	1	0	0	1	1	1	1	0	1	1	1	1	1	1	0	1	21	0	2	4	5	5	5	4	5	5	1
4838	11309381577	0	1	0	0	1	25	0	1	1	1	1	1	1	1	0	0	1	1	1	1	1	1	1	0	1	1	1	0	0	1	0	1	0	1	0	1	1	22	0	2	4	4	4	4	4	5	5	3
1705	10722688653	1	1	13	1	1	34	1	1	0	1	0	1	0	0	0	0	1	1	1	0	0	0	0	0	0	0	1	0	0	0	1	1	1	1	0	0	1	12	0	4	4	4	4	4	4	4	4	2
3063	10901593896	1	1	1	0	0	28	0	1	1	1	1	1	0	1	1	0	1	1	1	1	1	1	1	0	1	1	1	1	0	0	1	1	1	1	0	0	1	23	1	4	4	5	4	4	4	5	4	2
3002	10901584022	1	1	23	1	1	0	0	1	0	0	0	0	0	1	0	0	0	0	1	1	0	1	0	0	1	0	1	0	1	1	1	1	0	1	0	0	1	13	0	4	5	5	4	5	4	5	5	1
361	10080587363	0	1	0	0	1	23	0	1	0	1	0	1	0	1	0	1	1	0	1	1	0	0	0	0	0	0	1	0	1	0	1	1	0	0	1	0	1	14	0	3	2	5	4	4	2	5	5	2
1448	10596835801	1	1	2	0	0	24	0	1	0	0	0	1	0	1	1	0	0	1	1	1	0	1	1	0	0	1	0	0	1	0	1	1	1	1	0	0	1	16	0	4	5	5	5	5	1	5	5	4
4521	11142836582	1	1	1	0	0	26	0	1	1	1	1	1	1	1	1	0	1	1	1	1	1	1	0	0	0	1	1	0	1	0	1	1	1	1	0	0	1	22	0	3	4	5	4	1	4	5	1	3
3879	11009433608	1	1	1	0	0	23	0	1	1	1	0	1	1	1	1	0	0	0	1	1	1	0	1	1	1	1	1	0	0	1	1	1	0	1	1	0	0	20	0	3	4	5	5	5	5	5	5	1
3698	11009450651	1	1	7	1	1	31	1	1	1	1	0	1	0	1	0	0	1	1	1	0	0	1	0	0	1	1	1	1	1	1	1	1	1	1	0	0	1	20	0	4	5	5	5	4	4	4	4	2
601	10178922128	1	1	5	1	1	29	0	1	1	1	0	1	1	1	0	0	1	0	1	1	1	1	0	0	0	1	1	1	0	1	1	1	1	1	0	1	1	21	0	4	4	5	5	5	5	5	5	1
3295	10922035373	1	1	4	0	1	30	1	1	1	1	0	1	1	1	1	0	1	1	1	0	1	1	1	0	0	1	1	1	0	1	1	1	0	1	0	0	1	21	0	4	4	5	5	5	5	4	5	1
4122	11043973681	1	1	4	0	1	26	0	1	1	1	1	1	1	1	1	1	1	1	1	1	1	1	1	0	1	1	1	0	0	1	1	1	1	1	1	0	0	25	1	1	5	5	4	4	5	1	4	2
3474	10975394371	1	1	2	0	1	25	0	1	1	1	1	1	1	1	0	0	1	1	1	1	1	1	1	1	1	1	1	0	0	0	1	1	0	1	1	1	1	24	1	2	3	5	4	5	4	5	5	2
3942	11044021639	1	1	1	0	1	25	0	1	0	0	0	1	0	1	0	0	1	0	0	0	1	0	0	0	0	0	1	0	0	0	1	1	1	0	0	0	1	10	0	4	5	5	5	5	5	5	5	1
1806	10739249184	1	1	1.5	0	0	27	0	1	1	0	0	1	1	1	0	0	1	1	1	1	1	1	1	0	1	1	1	0	0	1	1	1	1	1	0	0	1	21	0	2	4	5	5	4	2	5	5	1
1750	10722706523	1	1	2.7	0	1	23	0	1	0	1	0	1	0	1	0	0	1	1	1	1	1	1	1	1	0	1	1	1	1	1	1	1	1	1	0	1	1	23	1	1	5	5	5	5	4	5	5	3
318	10080557403	0	1	5	1	1	27	0	1	0	1	0	0	0	1	0	0	1	0	1	1	1	0	0	0	1	1	1	0	1	0	1	1	1	0	0	1	1	16	0	1	5	5	5	4	5	5	5	2
3880	11009442858	1	1	3	0	1	25	0	1	1	1	0	1	0	1	1	0	1	1	1	0	1	1	0	0	1	1	1	1	0	1	1	1	1	1	0	1	1	22	0	5	4	5	4	4	4	5	4	2
3406	10922063046	0	1	3.5	0	1	25	0	1	0	1	0	1	0	1	0	0	1	1	1	0	1	1	0	0	1	1	1	0	1	1	1	1	1	1	0	0	1	19	0	4	4	5	5	4	5	5	5	2
3272	10922031364	1	1	3	0	1	27	0	1	0	1	1	1	1	1	0	1	1	0	1	1	1	1	1	0	0	1	1	1	1	1	1	1	1	1	1	0	1	24	1	5	4	5	5	5	4	5	5	4
759	10232701366	1	1	2	0	0	25	0	1	1	1	0	1	1	1	1	1	1	1	1	1	1	1	1	0	1	1	1	1	1	1	1	1	1	1	1	1	1	28	1	2	5	5	5	5	4	5	5	1
679	10178971081	1	1	2	0	1	24	0	1	1	1	0	1	1	1	1	1	1	0	1	1	1	1	0	1	1	1	1	0	1	0	1	1	0	1	1	0	1	23	1	5	5	5	5	5	5	5	5	1
3117	10901606023	1	1	0.8	0	1	23	0	1	1	1	1	1	0	1	0	0	1	1	1	0	1	1	1	0	0	0	1	0	1	0	1	0	1	1	1	0	1	19	0	2	5	5	4	4	3	5	4	1
2669	10869513730	1	1	0.6	0	1	29	0	1	1	1	0	1	1	1	1	0	1	0	1	1	0	1	1	0	1	1	1	1	0	1	1	1	1	1	1	1	0	23	1	4	4	5	5	5	4	5	5	1
3832	11009441653	0	1	3	0	1	26	0	1	0	1	1	1	0	1	1	0	1	1	1	0	0	1	0	1	0	1	1	1	1	1	1	1	1	1	0	1	1	22	0	2	4	5	5	4	5	5	4	1
3298	10922035791	1	1	1	0	0	23	0	1	1	1	1	1	0	1	0	0	1	1	1	1	1	0	1	1	1	0	1	0	1	0	1	1	0	1	0	1	1	21	0	2	5	5	5	5	4	5	5	1
649	10178961552	1	1	4	0	1	27	0	1	1	1	1	1	1	1	0	0	1	1	1	1	1	0	1	0	1	1	1	1	1	0	1	1	1	1	1	1	1	25	1
4821	11309491620	1	1	2	0	1	25	0	1	0	1	1	1	0	1	0	0	1	0	1	1	1	1	1	0	1	1	1	1	1	0	1	1	1	1	1	0	1	22	0	3	5	5	5	5	4	5	5	1
3043	10901590448	0	1	2	0	1	24	0	1	0	0	0	0	0	1	1	0	0	1	1	0	0	0	0	0	0	1	0	0	1	1	0	0	0	0	0	0	1	9	0	2	5	5	5	4	4	5	4	1
3881	11009446016	1	1	0	0	0	24	0	1	0	1	1	1	1	1	1	1	1	1	1	0	0	1	0	0	1	1	1	0	0	1	1	1	0	1	0	0	1	20	0	2	5	5	5	4	5	5	5	1
1867	10739279447	1	1	3	0	0	27	0	1	1	0	1	1	0	1	0	1	1	1	1	1	1	0	0	0	1	1	1	0	1	1	1	1	1	1	0	1	1	22	0	1	5	5	5	4	1	5	5	1
1357	10549858809	1	1	0.3	0	1	23	0	1	0	1	0	1	1	1	0	1	1	1	1	1	0	1	1	0	1	1	1	1	1	1	1	1	1	1	0	0	1	23	1	4	4	5	5	5	4	4	5	2
3313	10922037938	1	1	4	0	1	28	0	1	1	1	1	1	0	0	0	0	1	1	0	1	1	0	1	1	1	1	1	1	0	0	1	1	1	1	1	1	1	22	0	1	5	5	5	5	1	5	5	1
3882	11009434146	1	1	0	0	0	23	0	1	0	1	0	1	0	1	0	1	1	1	1	0	0	0	0	0	1	1	1	0	1	1	1	1	0	1	1	0	0	17	0	5	5	5	5	5	3	5	5	1
3418	10922065222	1	1	1	0	1	29	0	1	0	0	0	1	0	1	0	0	0	1	1	0	1	1	0	0	1	1	1	0	0	1	1	1	0	0	1	0	0	14	0	2	4	4	4	3	3	4	4	2
1309	10549834073	0	1	3	0	1	25	0	1	0	0	0	1	0	0	0	1	0	1	0	1	0	0	0	0	1	1	1	0	1	0	0	1	1	0	1	0	1	13	0	5			5	3	1
4834	11309503454	0	1	6	1	1	27	0	1	1	1	1	1	1	1	1	0	1	1	1	0	1	1	0	1	1	1	1	0	1	1	1	1	0	1	0	0	1	23	1	1	5	5	5	4	1	5	4	3
2902	10869669015	0	1	4.8	0	1	27	0	1	1	1	0	1	0	1	1	0	0	0	1	1	0	0	1	1	1	1	1	0	0	0	0	1	0	1	0	0	1	16	0	2	5	4	5	3	3	4	4	2
3475	10975410951	1	1	4	0	1	26	0	1	1	1	1	1	0	1	1	0	1	1	1	1	1	1	1	0	1	1	1	0	1	1	1	1	1	1	1	1	1	26	1	3	4	5	5	5	5	5	5	3
162	10037332598	0	1	2.9	0	1	25	0	1	0	1	0	1	0	1	1	0	1	1	1	0	1	0	0	0	1	1	1	0	1	1	1	1	1	0	1	0	1	19	0	2	5	5	4	4	2	5	5	2
2815	10869561929	1	1	7	1	0	30	1	1	1	0	0	1	0	1	0	1	1	1	1	1	0	0	1	0	0	0	1	1	0	1	1	1	0	1	1	0	1	18	0	3	4	5	4	3	3	5	1	1
3225	10922010660	0	1	1	0	0	24	0	1	1	0	0	1	1	1	1	0	0	1	0	1	0	0	1	0	1	1	1	1	1	0	1	1	1	1	1	0	0	19	0	1	5	5	4	2	2	4	5	2
2803	10869557063	1	1	1	0	0	26	0	1	0	1	0	1	0	1	1	0	1	1	1	0	0	1	0	0	1	0	1	0	0	1	1	1	0	1	0	0	1	16	0	3	4	5	5	4	5	5	5	1
654	10178962861	1	1	2	0	1	25	0	1	1	1	0	1	1	1	1	0	1	1	1	1	1	1	1	1	1	1	1	0	0	1	1	1	1	1	0	1	1	25	1	4	4	5	5	5	3	5	2	1
1421	10596829706	1	1	1	0	1	23	0	1	0	0	0	1	1	1	0	0	1	1	1	1	1	1	1	0	1	1	1	0	0	1	1	1	1	1	0	0	1	20	0	4	4	5	5	5	4	5	4	2
3476	10975412546	1	1	1	0	1	24	0	1	0	1	1	1	0	1	0	0	1	1	1	1	1	1	1	1	1	1	1	0	0	1	1	1	1	1	1	1	0	23	1	5	4	5	5	5	5	5	5	3
3614	10975434423	1	1	0.3	0	1	24	0	1	1	1	1	1	1	1	0	0	1	1	1	0	1	1	1	0	1	1	1	0	1	1	1	1	0	1	0	0	0	21	0	4	4	5	5	4	4	5	5	1
3829	11009426753	0	0	0	0	1	22	0	0	0	0	0	1	0	1	0	0	1	0	1	0	1	0	0	1	0	0	1	0	1	1	1	1	0	1	1	0	1	14	0	2	5	5	4	4	3	5	5	2
1419	10596828980	1	1	1.6	0	1	23	0	1	1	0	0	1	1	1	1	0	1	1	1	0	1	1	1	0	1	1	1	0	0	1	1	1	0	1	0	0	1	20	0	2	4	5	5	5	5	5	5	1
1595	10706761085	1	1	4	0	1	26	0	1	0	1	0	1	1	1	1	0	1	0	1	1	1	1	1	1	0	1	1	0	1	0	1	1	1	1	0	0	1	21	0	3	4	5	5	4	3	5	4	2
1065	10435094988	1	1	3	0	1	25	0	1	0	0	1	1	1	1	0	0	1	1	1	1	1	1	1	0	0	1	1	1	1	1	1	1	1	1	0	0	1	22	0	3	4	5	5	4	4	5	5	2
1579	10706757905	1	1	1.1	0	1	27	0	1	1	1	0	0	1	0	0	0	1	0	1	0	1	1	1	0	0	1	1	0	0	1	1	1	1	1	1	1	0	18	0	3	4	5	5	4	4	5	4	1
3615	10975428712	1	1	2	0	1	23	0	1	1	1	1	1	1	1	0	0	1	1	1	1	1	1	0	0	0	1	0	0	1	1	1	1	1	1	0	1	1	22	0	3	5	5	5	5	4	5	5	3
636	10178955707	1	1	6	1	1	28	0	1	1	1	0	1	0	1	0	0	1	1	1	0	0	0	1	0	0	1	1	1	1	1	1	1	1	1	0	0	1	19	0	3	3	5	5	4	4	5	5	1
1170	10474592309	0	1	2.5	0	1	24	0	1	1	1	0	1	1	1	0	0	1	0	1	1	1	0	1	0	0	1	1	0	0	1	1	1	1	0	0	0	0	17	0	3	4	5	5	4	3	5	4	2
1649	10706773140	1	1	10	1	1	34	1	1	1	0	0	1	1	1	0	0	1	1	1	1	1	1	1	1	1	1	1	0	0	1	1	1	1	1	0	0	0	21	0	3	4	5	4	4	4	4	4	3
3208	10922001833	1	1	0	0	0	25	0	1	0	0	0	1	0	1	1	1	1	0	1	1	1	1	0	0	0	1	0	0	0	0	1	1	1	1	0	0	1	16	0	2	4	5	5	4	2	5	5	1
4693	11142731092	0	1	1	0	1	22	0	1	0	0	1	1	0	1	1	0	0	1	1	0	1	0	0	1	1	1	0	0	0	0	1	1	0	1	1	0	1	16	0	1	4	5	5	4	4	4	4	4
881	10304766837	1	1	12	1	1	34	1	1	0	1	0	1	0	1	1	0	1	0	1	0	1	1	0	0	1	1	1	0	0	1	1	1	1	1	1	0	1	19	0	4	4	5	5	5	4	5	5	1
656	10178963418	1	1	5	1	1	27	0	1	1	1	1	1	1	1	0	1	1	1	1	0	1	1	0	1	1	1	1	0	1	1	1	1	1	1	1	1	1	26	1	5	4	5	5	4	5	5	5	2
3535	10975400983	1	1	11	1	1	39	1	1	0	1	0	1	0	1	1	0	0	1	1	1	1	1	1	0	1	1	1	0	0	0	1	1	0	0	0	1	1	18	0	1	4	5	4	3	2	5	4	2
2985	10901576910	1	1	0	0	1	33	1	1	0	1	0	0	0	0	1	0	1	1	1	0	1	0	1	0	1	0	1	0	0	0	1	0	1	1	0	0	1	14	0	2	4	5	4	5	2	5	5	2
304	10080550646	0	1	2	0	1	29	0	0	0	0	0	0	0	0	0	0	0	0	0	0	0	0	0	0	0	0	0	0	0	0	0	0	0	0	0	0	0	0	0
4291	11127481725	0	1	0	0	1	23	0	1	1	1	1	1	1	1	1	0	0	1	1	1	0	0	1	1	1	0	1	0	1	1	0	1	0	0	1	0	1	20	0	4	4	5	5	5	3	5	5	3
1976	10769833566	1	1	1	0	1	23	0	1	1	1	1	1	0	1	1	0	1	0	1	1	1	1	0	0	1	1	1	1	0	1	1	1	1	1	0	1	1	23	1	4	2	5	3	4	5	5	5	1
209	10037339600	0	1	3	0	1	28	0	1	0	0	0	0	0	0	1	0	0	1	1	1	0	0	1	0	0	1	1	0	0	0	1	1	0	0	0	0	1	11	0	4	4	4	4	2	2	5	4	2
641	10178958330	1	1	4	0	1	28	0	1	0	0	1	1	0	1	0	0	1	1	1	0	0	0	0	0	0	1	1	0	0	1	1	1	1	1	0	1	1	16	0	3	4	5	5	4	4	5	4	3
4396	11127443232	1	1	12	1	1	35	1	1	0	0	0	1	1	1	1	0	1	0	1	1	1	1	0	0	0	1	1	0	1	1	1	1	1	1	0	0	1	19	0	3	4	4	4	3	4	4	4	2
3325	10922040235	0	1	2	0	1	25	0	1	0	0	0	1	1	1	1	0	1	1	1	1	1	1	1	1	1	1	0	0	0	1	1	1	1	1	0	1	0	21	0	4	4	4	5	3	4	5	5	1
3478	10975400112	1	1	0.8	0	1	24	0	1	0	1	0	1	0	1	0	0	1	0	1	0	1	1	0	1	1	0	1	0	1	1	1	1	1	1	0	0	1	18	0	4	5	4	5	4	4	5	4	4
35	11044001851	0	0	1	0	0	24	0	1	0	1	1	1	0	0	1	0	0	0	1	0	0	0	1	1	0	0	1	0	1	0	1	1	0	0	0	0	0	12	0	3	5	5	4	4	4	5	4	3
4152	11044008042	0	1	4	0	1	21	0	1	0	0	0	1	0	1	1	1	1	0	1	0	1	1	0	1	0	1	1	0	0	1	1	1	1	1	0	0	1	18	0	5	5	5	5	5	5	5	5	1
4726	11309459116	1	1	5	1	1	26	0	1	0	1	1	1	1	1	0	0	1	1	1	1	1	1	0	0	0	1	1	0	1	0	1	1	1	1	1	1	1	22	0	1	5	5	5	4	5	5	5	1
4878	11309454675	1	1	0	0	0	23	0	1	1	1	1	1	1	1	1	1	1	1	1	0	1	1	1	0	1	1	1	1	0	1	1	1	1	1	1	1	1	27	1	1	5	5	5	5	5	5	5	1
3618	10975421322	1	1	1.3	0	1	24	0	1	1	1	1	1	0	1	0	0	1	1	1	0	1	1	0	0	0	1	1	1	0	1	1	1	1	1	0	1	0	20	0	3	5	5	5	1	5	5	5	1
350	10080572076	1	1	2.6	0	1	33	1	1	1	1	0	1	0	1	0	0	1	1	1	1	1	1	1	0	0	1	1	0	0	0	1	1	1	0	0	0	0	17	0	3	4	5	4	4	5	5	5	1
2942	10901570740	1	1	1.3	0	0	24	0	1	1	0	0	1	1	1	1	0	0	1	0	1	0	0	0	1	1	0	1	1	0	1	0	1	0	0	1	0	1	16	0	2	4	4	5	1	2	5	3	1
4141	11043962539	0	1	1	0	0	25	0	1	1	0	0	0	0	1	1	0	1	0	0	0	0	1	0	0	1	1	1	0	1	1	1	1	0	0	0	0	1	14	0	1	4	5	5	1	4	5	5	1
320	10080558612	0	1	4	0	0	29	0	1	1	1	1	1	1	1	1	1	1	1	1	1	1	1	1	1	1	1	1	1	1	1	1	1	1	1	1	1	1	30	1	1	4	5	5	3	2	5	5	1
1746	10722705277	1	1	3	0	0	26	0	1	1	0	0	1	0	1	0	0	0	1	1	0	1	1	0	0	0	1	1	0	0	0	1	0	1	1	1	1	0	15	0	1	5	5	5	4	2	5	5	4
3884	11009403166	1	1	0	0	0	24	0	1	1	1	1	1	0	1	0	1	1	1	1	1	1	1	1	0	0	1	1	0	0	0	1	1	1	1	1	0	0	21	0	1	4	5	4	4	4	5	5	1
4025	11043983042	0	1	3	0	0	25	0	1	1	1	1	1	0	1	1	0	1	1	1	1	1	0	0	1	1	1	1	0	0	0	1	1	1	1	0	1	1	22	0	2	4	5	5	5	4	4	4	2
4758	11309388202	0	1	3	0	1	26	0	1	1	1	0	1	0	1	1	0	1	1	1	1	1	0	1	1	1	1	1	1	1	1	1	1	1	1	0	1	1	25	1	3	4	5	5	5	3	5	5	2
311	10080554093	1	1	5	1	1	26	0	1	1	1	0	1	0	1	1	0	0	0	1	1	1	0	0	1	1	0	1	0	0	1	1	1	1	0	0	0	1	17	0		5	3	5	5	5	3	1	1
1441	10596834741	1	1	0	0	1	24	0	1	1	1	0	1	0	1	0	0	1	0	1	1	1	1	0	0	0	1	1	0	0	1	1	1	1	1	0	1	1	19	0	5	4	5	5	5	5	5	5	2
1596	10706761410	1	1	6	1	1	28	0	0	1	0	1	1	0	1	1	0	0	1	1	0	1	0	1	0	1	0	1	0	0	0	1	1	1	0	0	0	1	15	0	4	5	5	4	4	5	5	5	1
3907	11009453889	1	1	3	0	1	24	0	1	1	1	1	1	1	1	0	0	1	0	1	0	1	1	0	0	1	1	1	0	1	1	1	1	1	1	1	1	1	23	1	4	3	5	4	4	4	5	5	2
1353	10549856644	0	1	0	0	1	21	0	1	1	1	0	0	0	1	1	0	0	0	1	0	0	0	1	1	0	0	0	0	0	1	1	1	0	0	1	0	1	13	0	4		5	4	4	4	2	1	2
4727	11309413288	1	1	5	1	1	25	0	1	1	1	0	1	0	1	1	0	1	1	1	0	1	1	1	0	0	1	1	0	1	1	1	1	1	1	0	1	1	22	0	5	4	5	5	4	4	5	5	3
3619	10975433300	1	1	4	0	1	37	1	0	0	0	0	0	1	1	0	0	1	1	1	0	1	1	0	0	0	1	1	1	1	0	1	1	1	1	0	0	1	16	0	2	4	5	5	2	2	5	5	1
4831	11309520256	0	0	1	0	1	24	0	1	1	1	0	0	0	1	1	0	0	1	1	1	1	0	0	0	1	1	0	1	0	0	1	1	0	0	1	0	1	16	0	1	4	4	5	3	3	5	4	2
3774	11009451333	1	1	3	0	1	24	0	1	1	1	1	1	0	1	0	0	0	1	1	0	1	1	1	0	1	1	1	0	1	1	1	1	1	1	0	0	1	21	0	1	4	5	5	4	4	5	4	1
32	11044027098	1	1	3	0	1	24	0	1	0	1	1	1	0	1	1	1	1	1	1	1	1	1	1	0	1	1	1	0	1	0	1	1	1	1	0	0	1	23	1	1	5	5	5	5	4	5	4	1
1171	10474592314	1	1	1.5	0	1	26	0	1	1	1	0	1	1	1	0	0	1	1	1	1	1	1	1	0	0	1	1	1	0	1	1	1	1	1	0	1	1	23	1	4	4	5	5	4	4	5	4	1
3620	10975453481	1	1	1	0	0	33	1	1	1	1	1	1	0	1	1	0	1	1	1	1	0	0	1	0	0	1	1	0	0	0	1	1	0	1	0	0	0	17	0
30	11043978594	1	1	0	0	0	26	0	1	0	1	1	1	0	1	1	0	1	1	1	0	1	1	1	0	1	0	1	0	1	1	1	1	1	1	1	0	1	22	0	4	4	5	5	5	3	5	5	1
4052	11043977287	1	1	0	0	0	30	1	1	0	1	1	1	0	1	1	0	1	0	1	1	1	0	1	1	1	1	1	0	1	1	1	1	1	1	0	1	1	23	1	2	5	5	5	5	4	5	1	3
1706	10722688776	1	1	0.5	0	0	24	0	1	1	1	1	1	1	1	1	0	1	1	1	1	1	1	1	1	1	1	1	0	1	0	1	1	1	1	1	1	1	27	1	1	5	5	5	5	5	5	5	1
3309	10922037469	1	1	4	0	0	28	0	1	1	1	1	1	1	1	0	0	1	0	1	0	0	1	0	1	0	1	1	0	1	1	1	1	1	1	0	0	1	20	0	2	4	5	5	1	1	5	5	2
1388	10596817548	1	1	3	0	0	30	1	1	1	0	0	1	0	1	0	0	1	0	0	0	0	0	1	1	1	1	1	1	0	1	1	1	1	1	0	0	1	17	0	5	4	5	5	4	2	5	1	1
880	10304766511	1	1	5	1	1	28	0	1	0	0	0	1	0	1	0	0	1	0	1	0	1	1	1	1	1	1	1	1	0	1	1	1	1	1	0	0	0	18	0	4	4	5	5	4	5	5	4	4
3429	10922072293	0	1	1	0	1	32	1	0	0	1	0	0	0	1	1	0	1	1	1	1	0	0	0	1	0	0	1	0	1	1	1	1	0	1	0	0	1	15	0		4	5	4	2		5	4	2
4076	11043979489	0	0	1	0	0	27	0	1	1	1	1	1	1	1	1	1	1	1	1	1	1	1	1	1	1	1	1	1	0	1	1	0	0	1	0	1	1	26	1	1	5	4	2	2	4	5	1	2
3741	11009427324	0	1	2	0	0	27	0	1	1	0	0	0	1	1	1	0	0	1	1	0	0	0	0	0	1	0	1	0	0	1	0	1	0	0	1	1	1	14	0	2	5	5	4	1	2	5	4	2
1252	10474633359	1	0	2	0	0	29	0	1	0	1	0	1	0	1	1	0	1	0	1	0	1	1	1	0	0	1	1	1	0	1	1	0	1	1	0	1	1	19	0	1	5	5	5	4	4	5	5	2
3885	11009410737	1	1	1	0	0	24	0	1	1	0	0	1	0	1	0	0	1	1	1	1	1	1	0	0	1	1	1	0	0	0	1	1	1	1	1	0	0	18	0	2	5	5	5	5	5	5	5	1
4787	11309478135	0	1	5	1	1	27	0	1	0	1	1	1	0	1	0	0	1	1	1	1	1	1	0	0	1	1	1	0	0	1	1	1	0	1	0	0	1	19	0	1	4	4	5	1	2	3	2	2
4683	11142733805	0	1	3	0	1	27	0	1	1	1	0	1	0	1	1	0	1	0	1	1	0	0	1	0	1	1	0	1	0	1	1	1	1	1	0	0	0	18	0	4	5	5	4	3	4	5	4	3
4694	11142733332	0	1	1	0	1	22	0	1	0	0	1	1	1	1	1	0	1	1	1	1	1	0	0	1	1	1	0	0	0	0	1	1	0	1	1	0	1	19	0	1	4	5	5	4	5	5	4	2
711	10179219596	0	1	2.5	0	1	26	0	1	0	1	0	0	0	1	0	0	0	1	1	0	0	1	0	0	0	1	1	1	0	0	1	1	1	1	0	0	0	13	0	1	5	5	4	4	3	5	4	2
3179	10921988561	0	1	0.1	0	1	22	0	1	0	0	0	1	0	1	0	1	1	0	1	1	0	1	1	0	0	1	1	1	1	0	1	1	1	1	0	0	1	18	0	1	5	5	5	4	5	5	5	1
2779	10869548902	1	1	3	0	0	27	0	1	0	1	0	1	1	1	0	0	1	1	1	1	1	1	1	0	1	1	1	0	1	1	1	1	1	1	1	1	1	24	1	4	4	5	5	5	5	5	5	1
1369	10596802728	1	1	0	0	0	25	0	1	0	1	1	1	0	1	1	1	1	1	1	1	0	1	1	0	1	1	1	0	0	0	1	1	1	1	1	0	0	21	0	2	4	5	5	5	4	5	5	3
691	10178974735	1	1	6	1	1	27	0	1	1	1	0	1	1	1	1	0	1	1	1	1	1	1	1	0	1	1	0	0	0	1	1	1	1	1	1	1	1	24	1	2	5	5	5	5	4	5	5	1
1491	10666308010	1	1	1.5	0	0	25	0	1	1	1	0	1	1	1	0	0	1	0	1	1	1	1	1	0	1	1	1	0	0	1	1	1	1	1	1	1	1	23	1	1	4	5	4	4	4	4	5	2
1417	10596827901	1	1	4	0	0	29	0	1	0	1	1	1	1	1	1	1	1	1	1	1	0	1	0	0	1	1	1	0	0	0	1	1	1	1	0	1	1	22	0	2	1	5	4	3	4	5	1	1
3621	10975384003	1	1	0.2	0	0	27	0	1	0	1	1	1	0	1	1	0	1	1	1	1	1	1	1	0	0	1	1	0	0	0	1	1	1	1	0	0	1	20	0	1	5	5	5	5	2	4	1	4
4513	11142781621	0	1	0	0	1	22	0	1	1	1	1	1	1	1	1	0	1	1	1	1	1	1	0	0	0	1	1	0	0	0	1	1	1	1	1	1	1	23	1	3	5	5	5	4	2	5	5	1
1965	10769831706	1	1	3	0	0	28	0	1	1	1	0	1	1	1	0	0	1	1	1	0	1	1	0	1	0	1	1	0	1	0	1	1	1	1	0	1	1	21	0	5	5	5	5	5	5	5	5	4
4901	11309477967	0	0	5	1	0	23	0	1	0	1	0	1	0	1	0	0	1	0	1	0	1	1	0	0	0	0	0	1	0	0	0	1	0	0	0	0	0	10	0	1	2	3	5	4	3	4	5	3
4489	11127400165	1	1	9	1	1	34	1	1	1	1	0	0	1	1	0	0	1	1	0	0	1	1	0	0	0	1	0	0	0	1	1	1	1	1	0	1	0	16	0	2	5	5	4	3	4	5	5	3
3130	10901608247	1	1	3	0	1	24	0	1	0	1	0	0	1	1	0	0	1	0	1	1	1	1	0	0	0	1	1	0	0	0	1	0	0	1	0	0	1	14	0	2	4	4	4	3	2	4	4	2
2036	10769855277	1	1	23	1	1	48	1	1	1	1	0	1	1	1	1	0	1	1	1	0	1	1	0	0	0	1	1	1	0	1	1	1	0	1	1	0	1	21	0	4	2	5	5	4	4	5	4	1
1624	10706768557	1	1	7	1	1	32	1	1	1	1	1	1	1	1	1	0	1	1	1	0	1	1	0	0	0	1	1	0	1	1	1	1	1	1	0	0	1	22	0	1	4	5	4	3	4	5	4	2
4066	11043985917	1	1	5	1	1	26	0	1	1	1	1	1	1	1	1	0	1	0	1	1	1	1	1	0	1	1	1	0	0	1	1	1	1	1	1	0	1	24	1	4	4	4	4	4	5	4	5	2
2049	10769859490	1	0	3	0	1	26	0	1	1	1	0	1	1	1	1	0	1	0	1	1	1	1	0	1	1	1	1	0	1	0	1	1	1	1	1	0	1	23	1	4	2	5	2	2	5	5	5	1
702	10179031349	1	1	17	1	1	37	1	1	0	1	1	1	1	1	1	1	1	0	1	1	1	1	0	1	1	1	1	1	1	1	1	1	1	1	1	1	1	27	1	5	5	5	5	5	4	5	5	1
197	10037337810	1	1	4	0	1	26	0	1	0	1	0	1	0	0	1	0	1	1	1	1	1	1	0	0	0	1	1	0	0	0	1	1	1	1	1	0	1	18	0	4	4	5	5	4	4	5	5	1
1783	10722731457	1	1	6	1	1	28	0	1	0	1	1	1	1	1	0	0	1	1	1	1	1	1	0	0	0	1	1	0	0	0	1	0	1	1	1	0	1	19	0	2	4	4	4	3	4	5	1	4
3133	10901609684	0	1	3	0	1	25	0	1	0	1	0	1	0	1	1	0	1	1	1	0	0	1	0	0	0	1	1	0	1	1	1	1	1	1	0	0	1	18	0	2	5	5	5	4	1	5	1	1
1641	10706770124	1	1	2	0	1	24	0	1	1	1	1	1	1	1	1	0	1	1	1	0	1	1	1	0	1	1	1	0	0	1	1	1	1	1	1	1	1	25	1	4	4	5	5	5	4	5	5	1
1837	10739269040	0	1	1	0	1	23	0	1	0	1	0	1	1	1	0	1	1	0	1	0	1	0	1	1	0	1	1	0	1	1	1	1	1	1	0	0	1	20	0	2	4	5	5	5	5	5	5	1
1475	10596845077	0	1	2	0	1	25	0	1	1	1	0	0	0	1	0	0	0	1	1	1	0	0	0	0	0	1	1	0	1	1	1	0	1	0	0	0	0	13	0	2	4	4	4	3	4	4	4	2
1700	10722687555	1	1	1	0	1	22	0	1	1	1	1	1	0	1	0	0	1	1	1	0	1	1	0	0	1	1	1	0	1	1	1	1	1	1	0	0	1	21	0	4	4	5	5	4	5	5	5	4
598	10178910912	1	1	10	1	1	31	1	1	1	1	1	1	1	1	1	1	1	1	1	1	1	1	1	1	1	1	1	1	1	1	1	1	1	1	1	1	1	30	1	2	5	5	3	4	5	5	5	3
1164	10474589440	0	1	2	0	1	24	0	1	0	1	0	1	0	1	1	0	1	0	1	0	1	1	0	0	0	1	1	0	0	0	1	1	1	1	0	1	1	17	0	3	3	5	5	5	4	5	5	1
1440	10596834679	1	1	1	0	1	26	0	1	1	1	0	1	0	1	0	0	1	1	1	0	1	1	1	0	1	1	1	1	0	1	1	1	1	1	0	1	1	22	0	4	4	5	5	5	3	5	4	2
2756	10869542893	1	1	5.3	1	1	27	0	1	1	1	0	1	1	1	1	0	1	1	0	1	0	1	1	0	0	1	1	0	1	1	1	1	0	1	0	0	1	20	0	5	5	5	5	5	5	5	5	5
1962	10769831319	0	1	5	1	1	30	1	1	0	1	1	1	0	1	1	0	1	1	1	0	1	1	1	0	1	1	1	0	1	1	1	1	0	1	1	1	0	22	0	4	2	5	5	4	4	5	5	3
2787	10869551289	1	1	4	0	1	31	1	1	0	1	0	1	0	1	0	0	1	1	1	0	1	0	1	0	1	1	1	1	1	1	1	1	0	1	1	0	1	20	0	1	5	5	4	4	3	4	4	2
1619	10706767738	0	1	3	0	1	27	0	1	0	1	0	1	0	1	1	0	1	1	1	1	1	0	1	0	1	1	1	0	1	1	1	1	1	1	0	0	1	21	0	4	4	5	5	5	3	5	5	4
2773	10869546912	1	1	4.5	0	1	26	0	1	1	1	0	1	1	1	0	0	1	1	1	0	1	1	1	0	1	1	1	1	1	0	1	1	1	1	1	0	1	23	1	1	4	5	5	5	3	5	5	1
4835	11309512112	0	0	0	0	1	24	0	1	1	1	0	1	1	1	1	0	1	0	1	0	1	1	0	0	0	1	1	0	1	1	1	1	1	1	0	1	1	21	0	4	5	5	4	5	4	5	4	2
3886	11009441773	1	1	1	0	0	24	0	1	0	1	0	1	1	1	1	0	1	1	1	1	1	0	1	0	0	1	1	0	1	1	1	1	1	1	1	0	1	22	0	4	4	5	5	5	5	5	5	2
3177	10921987971	1	1	3	0	0	26	0	1	0	1	0	1	1	1	1	0	1	1	1	0	1	1	1	0	0	1	1	0	1	0	1	1	0	0	0	0	1	18	0	4	4	5	5	5	5	5	5	2
1261	10474640626	0	1	5	1	1	26	0	1	1	0	0	1	0	1	0	1	1	0	1	1	0	0	1	0	1	1	0	0	1	0	1	1	0	1	1	1	1	18	0	4	4	4	4	4	4	4	4	2
2764	10869544286	1	1	18	1	1	41	1	1	0	1	1	1	1	1	1	0	1	1	1	1	1	1	0	0	0	1	1	1	0	1	1	1	1	1	1	1	1	24	1	5	3	5	5	5	5	5	5	3
4450	11127423385	1	1	0	0	0	25	0	1	0	1	0	1	1	1	0	0	1	0	1	1	1	0	0	0	1	1	1	0	0	1	1	1	1	1	1	1	1	20	0	1	4	4	4	4	2	5	5	4
203	10037338322	1	0	1	0	0	25	0	1	1	1	1	1	1	1	1	1	1	1	0	1	1	1	1	1	1	1	1	1	1	1	1	1	1	0	1	1	0	27	1	2	4	5	4	5	2	5	5	2
3887	11009439709	1	1	0	0	0	25	0	1	1	1	1	1	1	1	1	1	1	1	1	0	1	1	1	1	1	1	1	0	1	1	1	1	1	1	0	1	1	27	1	1	5	5	5	5	1	5	5	1
4881	11309487671	1	1	1	0	0	24	0	1	1	1	1	1	1	1	1	1	1	1	1	1	1	1	1	1	1	1	1	1	0	0	0	0	0	1	1	1	0	24	1	1	1	5	4	5	4	5	1	2
2079	10769880480	1	1	10	1	1	32	1	1	1	0	0	1	0	1	0	0	1	1	1	0	1	1	1	0	0	1	1	1	0	1	1	1	1	1	0	1	1	20	0	5	5	5	5	5	5	5	5	1
4790	11309432734	0	1	2	0	1	24	0	1	0	1	0	0	0	0	1	0	1	1	1	1	0	0	0	0	0	1	0	0	0	0	1	1	1	1	0	0	0	12	0	2	4	5	5	4	2	4	5	2
2024	10769849101	1	1	1	0	1	25	0	1	0	1	1	1	0	1	1	0	1	1	1	0	1	1	0	0	1	1	1	0	0	1	1	1	0	1	1	0	1	20	0	3	2	2	5	4	4	5	5	1
2050	10769860386	1	1	5	1	1	26	0	1	0	1	0	1	0	1	0	0	0	0	1	0	1	0	0	1	0	1	1	1	0	1	1	1	0	1	1	0	1	16	0	4	2	5	5	5	3	5	5	2
3157	10901621514	0	1	1	0	1	22	0	1	1	1	0	1	0	0	1	0	0	0	1	0	1	0	0	1	0	0	1	0	1	1	1	1	1	0	0	0	0	14	0	4	5	5	5	4	4	4	2	1
3622	10975426027	1	1	0.3	0	1	23	0	1	0	1	1	1	0	1	1	1	1	1	1	1	1	1	1	1	1	1	1	1	0	0	1	1	1	1	1	1	1	26	1	4	5	5	5	5	5	5	4	2
3708	11009447939	1	1	3	0	1	26	0	1	0	1	1	1	1	1	1	0	1	0	1	1	0	1	1	0	1	1	1	1	0	0	1	1	1	1	0	0	1	21	0	4	4	5	5	5	3	5	5	1
4514	11142811543	0	1	0	0	1	23	0	1	0	1	1	1	1	1	1	1	1	1	1	0	1	1	1	0	1	1	1	0	0	1	1	1	1	1	0	1	1	24	1	4	4	5	5	4	4	5	5	2
4026	11043974158	0	1	2	0	1	24	0	1	1	0	0	1	0	1	0	1	1	0	1	1	1	0	0	0	0	0	0	0	0	1	0	1	1	0	0	0	0	12	0	3	1	5	5	2	2	4	1	2
1028	10359788971	1	1	7	1	1	32	1	1	0	1	0	1	0	1	0	0	0	1	0	0	0	0	1	1	1	1	1	0	1	1	1	1	0	1	0	0	1	16	0	1	5	5	5	5	4	5	1	1
4153	11044009665	0	1	4	0	1	26	0	1	0	0	0	1	0	1	0	0	0	1	1	1	1	0	0	0	0	0	1	0	0	0	1	1	1	1	0	0	0	12	0	2	4	5	5	5	4	5	5	1
2054	10769862726	1	1	5	1	1	26	0	1	0	1	0	1	0	1	0	0	1	1	1	1	1	1	0	0	1	1	1	0	1	0	1	1	1	1	0	0	1	19	0	5	5	5	5	5	5	5	5	2
280	10080541807	1	1	11	1	1	32	1	1	0	1	0	1	0	1	1	0	1	1	1	0	1	1	1	1	1	1	1	0	0	0	1	1	1	1	1	0	1	21	0	4	5	5	5	5	3	5	5	4
3398	10922060361	0	1	10	1	1	40	1	1	1	1	1	0	1	1	1	1	0	1	1	0	0	0	1	0	0	1	1	1	0	1	0	1	0	1	0	0	1	18	0	1	5	5	5	4	1	5	1	1
3127	10901607262	1	1	0.6	0	0	24	0	1	1	1	0	1	0	1	0	1	0	1	1	0	1	1	1	1	1	1	1	1	1	1	1	1	1	1	0	1	1	24	1	4	4	5	4	4	4	5	5	2
1257	10474637956	1	1	0.1	0	0	23	0	1	1	1	1	1	0	1	0	1	1	1	0	0	1	1	0	0	0	0	0	0	0	0	0	0	0	0	0	0	0	11	0	2	5	3	1	1	2	3	1	3
1754	10722709702	0	1	1	0	1	28	0	0	0	1	0	1	1	1	1	0	1	1	1	0	1	1	1	0	1	1	1	0	1	1	1	1	1	1	0	1	1	22	0	4	4	4	5	5	4	5	5	2
2820	10869565773	1	1	1.6	0	1	25	0	1	0	1	0	1	1	1	0	1	1	1	1	0	1	0	1	0	0	1	1	1	0	1	1	1	1	1	0	1	1	21	0	1	5	5	5	5	1	5	5	1
3023	10901588757	1	1	2.5	0	1	27	0	1	0	1	1	1	0	1	0	0	1	1	1	0	1	1	0	0	0	1	1	1	0	1	1	1	1	1	1	1	1	21	0	3	4	5	4	4	4	5	5	4
2968	10901573979	1	1	3	0	0	26	0	1	1	1	1	1	1	1	0	0	1	1	1	1	1	1	1	0	1	1	1	1	1	1	1	1	1	1	1	0	1	26	1	3	4	5	4	4	5	2	5	4
1615	10706766879	1	1	3	0	1	25	0	1	1	1	0	1	1	1	0	1	1	1	1	0	1	1	1	0	1	1	1	0	0	1	1	1	1	1	0	1	1	23	1	4	4	5	4	4	5	5	5	1
1768	10722717972	1	1	5	1	1	30	1	1	1	1	0	1	0	1	1	0	1	1	1	1	1	1	0	1	1	1	1	0	0	0	1	1	1	1	0	0	0	20	0	5	5	5	5	5	5	5	5	1
4911	11309496432	0	1	1	0	1	23	0	1	1	0	0	1	0	1	1	0	1	1	1	1	0	0	1	0	0	1	1	0	0	0	0	1	0	0	1	0	0	14	0	4	2	5	4	4	2	5	5	1
4473	11127408595	1	1	10	1	1	32	1	1	1	0	1	0	1	1	0	0	1	0	1	0	1	1	0	0	0	1	1	0	1	1	1	1	1	1	0	0	1	18	0	2	4	4	5	5	4	5	4	1
4912	11309496508	0	1	1	0	1	25	0	1	0	0	0	1	0	1	1	0	1	1	1	1	1	0	0	0	1	1	0	1	0	0	1	0	1	0	0	0	1	15	0	4	4	5	5	4	2	5	4	1
3833	11009443230	0	1	6	1	1	31	1	1	1	0	1	1	0	1	1	0	1	1	1	1	0	1	0	1	0	1	1	1	1	1	1	1	1	1	0	1	1	23	1	2	4	5	5	4	5	5	4	1
268	10080537588	1	1	4	0	1	26	0	1	1	1	1	1	0	1	1	0	1	1	1	0	0	1	1	0	0	1	1	0	1	1	1	1	1	1	1	1	1	23	1	4	3	5	5	5	4	5	5	1
1398	10596821711	1	1	0.3	0	1	30	1	1	0	1	0	1	0	1	1	0	1	1	1	0	0	1	0	1	0	0	1	0	0	1	1	1	0	1	1	0	1	17	0	5	4	5	5	5		5	5	1
2073	10769873913	1	1	3	0	1	26	0	1	1	1	0	1	0	1	0	0	1	1	1	1	0	1	1	1	1	1	1	0	0	1	1	1	1	1	0	0	1	21	0	3	2	5	5	2	4	5	5	1
1890	10739285813	1	0	0.9	0	1	24	0	1	1	1	1	1	0	1	0	1	1	1	1	1	1	1	0	1	0	1	1	1	1	1	1	1	0	1	1	0	1	24	1	5	4	5	5	5	3	5	5	2
3892	11009433926	1	1	3	0	1	25	0	1	0	1	0	1	1	1	1	0	1	1	1	0	1	1	0	0	0	1	1	1	1	1	1	1	1	1	0	0	1	21	0	1	5	5	5	4	5	5	4	2
4653	11142804544	0	1	2	0	1	23	0	1	1	1	1	1	0	1	1	0	1	1	1	0	1	1	1	0	1	1	1	0	0	1	1	1	1	1	1	1	1	24	1	3	5	5	5	5	3	5	5	4
4684	11142896343	0	1	4	0	1	26	0	1	1	1	0	1	0	1	1	0	1	1	1	0	1	1	1	0	1	1	1	1	1	1	1	1	1	1	0	0	1	23	1	2	4	5	5	5	5	5	5	1
4805	11309380594	0	1	4	0	1	26	0	1	1	1	0	1	0	1	0	0	0	1	1	0	1	1	0	1	1	0	0	0	1	0	1	1	1	1	0	0	1	17	0	3	4	5	5	4	1	5	5	1
4823	11309475937	1	1	4	0	1	22	0	1	1	0	0	1	1	1	1	0	1	1	1	0	0	0	0	1	1	1	1	0	1	0	1	1	1	1	0	0	1	19	0	2	4	4	4	4	2	4	4	4
11	10769837275	0	1	3	0	1	26	0	1	0	1	0	1	0	1	1	1	0	0	1	0	0	1	0	0	0	0	1	0	1	0	1	1	1	1	0	0	1	15	0	1	2	5	5	4	4	5	5	1
3823	11009404800	1	1	7	1	1	26	0	1	1	0	0	1	0	1	0	0	1	0	1	0	1	0	1	1	1	0	1	0	0	0	1	1	0	0	0	0	1	14	0	2	4	5	4	4	2	5	4	2
4078	11043983771	1	1	0	0	1	26	0	1	1	1	1	1	0	1	1	1	1	1	0	1	1	0	1	0	0	0	1	1	0	1	1	1	1	1	0	0	1	21	0	1	4	5	5	4	3	5	5	2
4816	11309491605	0	1	1	0	1	26	0	1	0	1	1	1	0	1	0	0	1	1	1	1	1	1	1	0	1	1	1	0	0	1	1	1	1	1	0	0	1	21	0	4	4	5	4	3	4	5	4	2
3485	10975431621	1	1	0	0	1	23	0	1	1	1	1	1	1	1	0	0	1	0	1	0	1	1	0	1	1	1	1	1	1	1	1	1	1	1	0	1	1	24	1	2	5	5	5	4	2	5	5	2
4532	11142807921	1	1	6	1	1	27	0	1	0	1	1	1	0	1	0	0	1	0	1	1	1	1	0	1	1	1	0	0	0	0	1	1	1	1	0	0	1	18	0	2	4	4	4	4	4	5	5	1
4308	11127465211	0	1	2	0	1	26	0	1	0	1	0	0	0	1	0	0	1	1	1	1	1	1	1	0	0	0	1	1	1	0	1	1	1	1	0	1	1	19	0	1	4	5	2	4	2	5	5	3
1094	10435107732	1	1	5	1	1	32	1	1	1	1	0	1	0	1	0	0	1	0	1	1	1	1	1	0	1	1	1	1	0	1	1	1	1	1	0	0	1	21	0	4	4	5	4	5	4	5	5	1
875	10304762950	1	1	1	0	1	25	0	1	1	1	1	1	1	1	1	0	1	1	1	1	1	1	1	1	0	1	1	1	1	1	1	1	0	1	1	1	0	26	1	4	4	5	5	5	4	5	5	1
917	10304789827	1	1	5	1	1	28	0	1	1	1	0	1	0	1	1	0	1	1	1	0	1	0	1	0	0	1	0	0	0	1	1	1	1	1	0	1	1	19	0	3	5	5	5	5	5	5	5	2
1712	10722692697	1	1	2	0	1	27	0	1	1	1	0	1	1	1	0	0	1	1	1	0	1	1	1	0	1	1	1	0	1	0	1	1	1	1	0	0	1	21	0	2	4	5	5	4	4	5	5	2
1821	10739259378	1	1	1	0	1	22	0	1	0	1	0	1	1	1	0	0	0	0	1	0	0	0	0	0	0	0	0	0	1	0	1	1	1	1	0	0	1	12	0	3	4	4	4	4	4	4	4	3
3856	11009428749	1	1	7	1	1	33	1	1	0	1	0	0	1	1	1	0	1	1	1	1	1	0	1	1	1	1	1	1	1	1	1	1	1	1	0	0	1	23	1	4	4	4	5	4	4	4	4	2
4664	11142876772	1	1	2	0	1	22	0	1	1	1	1	1	1	0	0	0	1	1	0	0	1	1	1	0	1	1	1	0	1	1	1	1	1	1	0	0	1	21	0	5	4	5	5	5	5	5	5	1
3213	10922005043	1	1	4.9	0	1	26	0	1	1	1	0	1	0	1	0	0	1	1	1	0	1	1	0	0	0	1	1	0	1	0	1	1	0	1	0	0	1	17	0	2	4	5	4	4	5	5	5	1
1529	10666336827	1	1	4	0	1	26	0	1	0	1	1	1	0	1	1	0	1	1	1	0	1	1	1	0	1	1	1	0	1	1	1	0	1	1	0	0	0	20	0	4	4	5	5	4	4	5	1	1
987	10359764148	1	1	6	1	1	31	1	1	1	1	1	1	0	1	1	1	1	1	1	1	1	1	1	0	1	1	1	0	0	0	1	1	1	1	1	1	1	25	1	4	5	5	5	5	4	5	5	2
2953	10901571832	0	1	5	1	1	28	0	1	1	0	0	0	1	0	1	0	0	0	0	1	0	0	0	1	0	0	0	0	1	0	0	0	0	0	0	1	0	8	0	1	5	5	5	5	2	5	5	1
3338	10922044053	1	1	8	1	1	36	1	1	0	1	0	1	0	1	1	0	0	1	1	0	1	0	0	0	0	1	1	0	0	1	1	1	1	0	0	0	0	14	0	2	5	5	4	4	4	5	5	3
4075	11043976778	1	1	1	0	1	22	0	1	0	1	1	1	1	1	1	0	1	0	1	1	1	1	0	0	0	1	1	0	0	1	1	1	1	1	1	1	1	22	0	1	4	5	5	5	4	5	4	2
4125	11043962771	1	1	1	0	1	23	0	1	0	1	1	1	0	1	0	0	1	1	1	0	1	1	1	0	1	0	1	0	0	1	1	1	1	1	1	1	1	21	0	2	5	5	5	5	5	5	5	1
3486	10975386561	1	1	0	0	1	29	0	1	0	1	1	1	0	1	0	0	1	1	1	0	1	1	1	0	1	1	1	0	0	1	1	1	1	1	0	0	1	20	0	2	4	5	5	5	5	1	5	1
1117	10435114853	0	1	2	0	1	25	0	1	1	0	0	1	0	1	1	1	1	1	1	1	1	0	0	0	1	1	1	0	0	0	1	1	1	0	0	0	1	18	0	1	5	5	5	4	2	5	4	1
3825	11009477706	0	0	3	0	1	26	0	1	0	1	0	1	1	1	0	0	1	0	0	0	0	0	0	0	1	0	1	0	1	1	1	0	1	0	1	0	0	13	0	1	3	3	3	3	5	2	4	2
1498	10666311000	1	1	4	0	0	26	0	1	1	1	0	1	0	1	0	0	1	1	1	1	1	1	1	0	1	1	1	0	0	1	1	1	1	1	0	1	0	21	0	1	5	5	5	5	1	5	5	1
2712	10869524785	1	1	0	0	0	21	0	1	0	1	0	1	0	0	0	0	1	0	1	0	0	1	0	0	0	0	1	1	0	0	0	0	0	0	1	0	1	10	0	1	4	4	4	4	2	4	5	2
3532	10975436648	1	1	3	0	1	18	0	1	0	1	0	1	0	1	1	0	1	0	0	0	0	0	0	0	1	0	0	0	0	0	0	0	0	0	0	0	0	7	0	1	2	2	2	1	1	2	2	3
2719	10869526289	1	1	1	0	0	27	0	1	1	0	0	1	0	1	1	0	1	1	1	0	1	1	1	0	1	1	1	0	1	0	1	1	1	1	0	0	1	20	0	4	4	4	4	4	3	5	4	2
1982	10769834501	1	1	1.5	0	0	25	0	1	0	1	0	1	1	1	1	0	1	1	0	1	1	1	1	0	1	1	1	1	1	1	1	1	1	1	1	1	1	25	1	4	5	5	5	5	4	5	5	2
22	10901579122	1	1	5	1	0	30	1	1	1	1	0	1	0	1	1	0	0	0	1	1	1	0	1	0	1	1	1	0	1	1	0	1	0	1	0	0	1	18	0	1	5	5	5	5	5	5	5	1
1097	10435109059	1	1	10	1	0	32	1	1	1	1	1	1	1	1	1	0	1	1	1	0	1	1	1	0	0	1	1	1	0	0	1	1	1	1	0	0	1	22	0	1	4	5	5	1	1	5	5	1
4126	11043962851	1	0	3	0	0	24	0	1	1	1	1	1	1	1	0	1	1	1	1	1	0	1	0	0	0	1	1	1	1	1	1	1	1	1	1	1	1	25	1	4	4	4	5	5	5	5	4	1
1945	10769829075	1	1	0.6	0	0	22	0	1	1	1	1	1	1	1	0	0	1	1	1	0	1	1	0	0	0	1	1	0	0	0	1	1	1	1	1	1	1	21	0	2	2	2	2	4	4	5	5	2
3206	10922000956	1	1	0	0	0	23	0	1	0	0	1	1	1	1	1	0	1	0	1	0	1	1	0	0	1	1	1	0	0	1	1	0	0	1	0	0	0	16	0	2	5	5	4	4	4	5	5	2
3893	11009429234	1	1	0	0	0	28	0	1	0	0	1	0	0	1	0	0	1	1	1	1	1	1	1	0	1	1	1	1	0	0	1	1	1	1	1	0	0	19	0	1	5	5	5	5	5	5	5	1
1100	10435110023	1	1	6	1	0	31	1	1	1	1	1	1	1	1	0	0	1	1	1	0	1	1	0	1	0	1	1	1	0	0	1	1	1	1	0	1	1	22	0	1	5	5	5	5	5	5	5	2
1217	10474612031	0	1	1	0	1	26	0	1	1	1	0	1	1	1	0	0	1	1	1	1	1	0	1	0	1	1	1	0	1	1	1	1	1	1	0	0	1	22	0	4	4	4	4	4	4	5	5	4
1472	10596843050	1	1	5	1	1	29	0	1	0	0	0	1	0	0	0	0	0	0	0	1	0	0	1	0	1	0	0	1	1	1	0	0	0	1	0	1	0	10	0	4	5	5	5	4	4	5	4	1
3865	11009478576	1	1	4	0	1	25	0	1	1	1	1	1	1	1	1	0	1	1	1	0	1	1	1	0	1	0	1	1	1	1	1	1	1	1	1	1	1	26	1	5	4	4	4	4	4	4	4	4
913	10304787705	1	1	5	1	1	28	0	1	0	1	0	1	0	1	0	0	1	1	1	0	1	1	0	1	0	1	1	1	0	0	1	1	1	1	0	1	1	19	0	3	4	5	5	5	5	5	5	3
2795	10869553516	0	1	1	0	1	22	0	1	1	0	0	1	0	1	0	0	1	0	1	0	0	0	0	0	1	0	1	1	1	0	1	1	1	0	0	0	1	14	0	1	5	5	5	5	2	5	4	1
950	10359731558	0	1	2.4	0	1	24	0	1	1	1	0	1	1	1	1	1	1	1	0	1	1	1	1	0	1	1	1	0	1	1	1	1	1	1	0	1	0	24	1	2	5	5	5	4	5	5	4	1
665	10178966612	0	1	2	0	1	24	0	1	1	1	0	0	1	1	1	0	1	1	1	0	1	0	0	0	1	1	1	0	0	1	1	1	1	1	0	1	1	20	0	5	4	5	4	4	5	5	5	1
2742	10869538621	1	1	3	0	1	27	0	1	0	0	0	1	1	1	1	0	1	1	1	0	1	1	1	0	1	1	1	1	0	1	1	1	1	1	0	1	1	22	0	4	5	5	5	4	4	5	5	4
2798	10869554845	0	1	1	0	1	22	0	1	1	1	0	0	0	1	0	0	0	1	1	0	0	0	1	1	0	0	1	1	0	1	0	1	0	1	1	0	1	15	0	1	4	5	2	3	4	5	2	1
3559	10975414955	0	1	0	0	1	23	0	1	1	1	0	0	0	1	1	1	0	0	1	0	0	0	0	0	1	1	0	1	0	1	0	1	0	0	0	0	1	13	0	2	5	5	5	2	1	5	4	1
3710	11009421677	1	1	1	0	1	23	0	1	1	1	0	1	1	1	0	0	1	0	1	1	1	1	1	0	1	0	1	0	1	0	1	1	1	1	0	0	1	20	0	2	5	5	5	4	4	5	4	4
33	11043986159	1	1	5	1	1	26	0	1	0	1	1	1	1	1	0	0	1	1	1	1	0	1	1	0	1	0	1	0	1	0	1	1	1	1	0	0	0	19	0	1	5	5	5	4	5	5	5	1
2783	10869550344	1	1	2	0	1	24	0	1	0	1	0	1	1	1	0	0	1	1	1	1	1	1	1	0	1	1	1	0	1	1	1	1	1	1	1	1	1	24	1	4	4	5	5	5	4	5	5	1
3488	10975393827	1	1	2	0	1	24	0	1	1	1	1	1	0	1	0	0	1	1	1	0	1	1	1	0	0	1	1	1	0	1	1	1	1	1	1	1	0	22	0	2	4	5	5	5	5	5	5	1
3894	11009442838	1	1	2	0	1	24	0	1	0	1	0	1	0	1	0	0	1	1	1	0	1	1	0	0	1	1	1	1	0	1	1	1	1	1	0	1	1	20	0	5	4	5	4	4	4	5	5	2
4686	11142908489	0	1	1	0	1	23	0	1	0	1	0	1	1	1	0	1	1	0	1	0	0	0	0	0	0	1	1	0	0	0	1	0	0	1	0	0	1	13	0	1	3	5	5	4	3	4	1	1
4012	11044002873	1	1	5	1	1	29	0	1	0	1	0	1	0	1	0	0	1	0	1	0	1	0	0	0	0	1	1	0	1	1	1	1	1	1	0	0	1	16	0	3	5	5	5	2	4	5	4	2
1420	10596829598	1	1	5	1	1	27	0	1	0	1	1	1	1	1	0	0	1	0	1	0	1	0	1	0	1	1	1	0	1	1	1	1	1	1	0	0	1	20	0	3	4	5	5	4	3	5	5	1
607	10178928853	0	1	1	0	1	20	0	1	1	1	0	1	0	1	0	0	0	1	1	1	0	1	0	0	0	1	1	0	1	1	1	1	0	0	0	0	1	16	0	3	2	4	4	5	5	5	1	3
1913	10739293576	1	1	2	0	1	28	0	1	1	1	1	1	1	1	0	1	1	1	1	1	1	1	1	0	1	1	1	0	0	1	1	1	1	1	1	1	1	26	1	4	3	5	4	5	5	5	5	1
4832	11309504220	0	0	0	0	1	23	0	1	0	1	0	1	0	1	1	0	1	0	1	1	1	1	1	0	1	1	1	0	0	1	1	1	1	1	0	0	1	20	0	3	4	5	5	3	5	5	5	1
3711	11009411929	1	1	5	1	1	29	0	1	1	1	0	1	0	1	0	0	1	0	1	1	1	1	1	0	1	1	1	0	0	1	1	1	1	1	1	1	0	21	0	1	5	5	5	5	4	5	5	1
3212	10922004808	1	1	7	1	1	30	1	1	1	1	1	1	0	1	0	0	1	1	1	0	1	1	0	0	1	1	1	1	0	1	1	1	1	1	0	1	1	22	0	4	4	5	4	5	5	5	5	2
1618	10706767600	1	1	2	0	1	24	0	1	1	1	1	1	1	1	1	1	1	1	1	1	1	1	0	0	1	1	1	0	0	1	1	1	1	1	0	1	1	25	1	3	4	5	4	5	5	5	4	2
4090	11043986983	0	1	4	0	1	26	0	1	1	1	0	1	1	1	1	0	1	1	1	0	1	1	0	0	0	1	1	0	0	1	1	1	1	0	1	0	1	20	0	1	5	5	5	4	2	5	5	1
4262	11079868075	0	1	2	0	1	23	0	1	0	1	0	1	0	1	0	0	1	1	1	0	1	1	1	0	1	1	1	0	1	0	1	1	1	1	0	0	1	19	0	4	5	5	5	4	4	5	4	1
4525	11142867042	1	0	3	0	1	26	0	1	1	1	1	1	1	1	0	1	1	0	1	0	1	1	0	1	0	1	1	0	1	1	1	0	1	1	0	0	1	21	0	1	5	5	4	3	5	5	5	1
4672	11142855651	1	1	3	0	1	24	0	1	1	1	1	1	1	1	0	1	1	1	1	1	1	1	1	0	0	1	1	0	0	1	1	1	1	1	1	1	1	25	1	4	4	5	5	4	5	5	5	1
1826	10739263554	1	1	1	0	1	24	0	1	1	1	1	0	1	1	0	0	1	1	0	1	1	0	0	0	1	1	1	1	0	1	1	1	1	1	0	1	1	21	0	2	4	5	5	5	3	5	5	1
3662	10975410772	0	1	1	0	1	24	0	1	0	1	0	0	0	1	0	0	0	0	0	0	1	0	0	1	0	0	1	1	1	1	1	1	1	1	0	1	1	15	0	3	4	5	4	3	3	4	5	2
1146	10435138727	0	1	1	0	1	22	0	1	0	1	0	1	0	1	0	0	1	0	1	0	1	1	0	0	1	1	1	1	1	1	1	1	0	1	1	0	1	19	0	4	4	5	4	4	4	5	5	2
1004	10359771979	0	1	0	0	1	23	0	1	1	1	1	1	0	1	0	0	1	1	1	1	1	1	1	0	1	1	1	0	0	1	1	1	0	1	1	1	1	23	1	3	4	5	5	5	5	5	5	2
1216	10474611965	1	1	0	0	1	20	0	1	0	1	0	0	0	1	1	0	0	0	1	0	0	1	0	0	0	1	1	1	0	1	1	1	1	1	0	0	1	15	0	3	5	5	5	4	3	5	5	1
1487	10596860148	0	1	5	1	1	26	0	1	1	1	1	1	0	1	1	0	1	1	0	0	1	1	1	1	1	1	1	1	1	0	1	1	1	1	0	0	1	23	1	3	4	5	2	2	2	4	5	3
3788	11009451622	1	1	10	1	1	31	1	1	0	0	1	1	1	1	1	0	1	0	0	0	1	1	0	0	0	1	1	1	0	1	1	1	1	1	0	1	0	18	0	3	4	5	5	1	4	5	4	3
3819	11009432233	0	0	3	0	1	24	0	1	0	1	0	1	0	1	1	0	1	1	1	1	1	1	1	1	1	1	1	1	1	1	1	1	1	1	1	1	1	26	1	3	5	5	5	1	5	5	5	1
4100	11043978966	1	1	5	1	1	26	0	1	1	1	0	1	0	1	0	0	1	1	1	1	1	1	1	0	1	1	1	1	0	1	1	1	1	1	1	1	1	24	1	2	5	5	4	4	5	1	5	1
2814	10869561143	1	1	5	1	1	26	0	1	1	1	1	1	0	1	0	0	1	0	1	0	1	1	1	1	0	1	1	0	0	1	1	1	1	1	0	0	1	20	0	2	4	5	5	3	4	5	5	2
4503	11127396182	1	1	0	0	1	23	0	1	1	1	0	1	1	1	1	0	1	1	1	0	0	1	0	0	1	1	1	0	0	1	1	1	1	1	1	1	1	22	0	5	4	5	5	5	5	5	5	2
3021	10901588341	1	1	1	0	1	24	0	1	1	1	0	1	0	1	1	0	1	1	1	1	1	1	0	1	1	1	1	1	0	1	1	0	1	1	0	1	1	23	1	1	5	5	4	4	4	5	4	2
1194	10474602214	1	1	1	0	1	23	0	1	1	0	0	1	0	1	0	1	1	1	1	1	1	1	1	0	1	1	1	0	1	1	1	1	1	1	0	1	1	23	1	5	4	5	4	4	4	5	4	1
3209	10922002365	1	1	6	1	1	28	0	1	1	1	1	1	0	1	1	1	1	1	1	0	1	0	1	0	1	1	1	0	0	1	1	1	1	1	0	1	1	23	1	4	4	5	5	4	2	5	5	1
3112	10901605094	1	1	2	0	1	26	0	1	1	1	1	1	0	1	1	0	1	1	1	0	1	1	1	0	0	0	1	0	1	0	1	0	1	1	1	0	1	20	0	2	4	5	5	4	2	5	5	2
693	10178978357	1	1	2	0	1	24	0	1	0	1	0	1	1	1	0	0	1	1	1	0	1	1	0	0	0	1	1	1	1	1	1	1	1	1	0	1	1	21	0	2	4	5	5	5	3	5	5	1
4730	11309467492	1	1	14	1	1	35	1	1	1	1	0	1	0	1	1	0	1	1	1	0	0	1	0	0	0	1	1	1	0	1	1	1	1	1	0	0	1	19	0	4	4	5	5	5	5	5	5	4
3625	10975414942	1	1	0	0	1	22	0	1	1	0	0	1	0	1	1	0	1	1	1	0	1	1	0	0	0	1	1	1	1	1	1	1	1	1	0	1	1	21	0	1	5	5	5	5	5	5	5	1
4127	11043974986	1	1	0	0	1	24	0	1	1	1	1	1	1	1	0	0	1	1	1	1	1	1	1	1	0	1	1	0	0	0	1	1	0	1	0	0	1	21	0	3	4	5	5	4	5	5	5	1
1824	10739262066	1	1	1	0	1	22	0	1	1	1	1	1	0	1	1	0	1	1	1	0	1	1	1	1	0	1	1	0	0	1	1	0	1	1	0	1	1	22	0	3	4	5	5	4	5	5	5	2
3627	10975435070	1	1	0.2	0	1	24	0	1	0	1	1	1	0	1	0	0	1	1	1	1	1	1	0	0	1	1	1	0	1	1	1	1	1	1	0	1	1	22	0	4	4	5	5	5	4	5	5	1
3138	10901611881	1	1	1	0	0	25	0	1	0	1	1	0	0	1	1	1	1	1	1	0	1	1	1	0	1	1	0	0	1	1	1	1	1	1	0	0	1	21	0	4	3	5	5	5	4	5	1	2
3542	10975408540	1	1	2	0	0	24	0	1	0	1	1	1	1	1	0	0	1	1	1	0	1	0	1	0	1	1	1	0	1	1	1	1	1	1	1	0	1	22	0	3	5	5	5	5	4	5	5	1
2038	10769855565	1	1	10	1	1	32	1	1	0	0	0	1	1	1	1	0	1	1	1	1	1	1	1	1	1	1	1	1	1	0	1	1	1	0	1	1	1	24	1	5	2	5	5	4	4	5	5	2
1844	10739272310	1	1	5.6	1	1	27	0	1	1	1	0	1	1	1	1	0	1	1	1	0	1	1	1	1	1	1	1	1	0	1	1	0	1	1	0	0	1	23	1	5	5	5	5	4	1	5	5	1
2018	10769847772	1	1	9	1	1	35	1	1	0	1	0	1	0	1	1	1	1	1	1	1	0	1	1	1	1	1	1	1	1	0	1	1	1	1	0	0	1	23	1	5	2	5	5	5	5	5	5	3
687	10178973573	1	1	1	0	1	23	0	1	1	1	0	1	1	1	1	1	1	0	1	0	0	1	0	0	1	1	1	0	0	1	1	1	1	1	1	1	1	22	0	1	5	5	5	5	2	5	5	1
2080	10769880843	1	1	2	0	0	23	0	1	0	1	0	0	0	0	0	0	1	1	1	0	1	0	0	0	0	0	0	0	0	1	1	1	1	1	0	1	0	12	0	1	2	5	5	5	4	2	5	2
2053	10769862471	1	1	14	1	0	35	1	1	1	1	0	1	1	1	1	0	1	1	1	1	1	1	1	0	0	1	1	0	1	1	1	1	1	1	0	0	1	23	1	4	2	5	2	5	2	2	4	2
1202	10474606981	1	1	1	0	1	28	0	1	0	1	1	1	1	1	1	0	1	1	1	1	1	1	1	1	1	1	1	1	0	1	1	1	1	1	1	1	1	27	1	4	4	5	4	4	4	5	5	1
3918	11009468476	0	1	3	0	1	28	0	1	0	1	0	1	0	1	1	0	1	1	1	1	1	0	1	1	1	1	1	0	1	0	1	1	1	1	1	0	1	22	0	3	4	5	2	4	4	5	4	3
4424	11127437356	0	0	3	0	0	24	0	1	0	1	1	1	0	1	1	1	1	0	1	1	0	0	1	0	1	0	1	0	0	0	1	1	0	0	0	0	1	16	0	1	3	5	5	5	1	5	5	1
669	10178967054	1	1	2.5	0	0	27	0	1	1	1	1	1	1	1	1	0	0	0	1	1	1	0	1	0	1	1	1	1	0	0	1	1	1	1	0	1	1	22	0	1	3	5	4	4	3	3	4	2
3366	10922050774	0	1	2.6	0	0	25	0	1	1	0	0	1	0	1	1	0	1	1	1	0	1	1	0	1	1	1	1	0	0	0	1	1	0	1	1	0	0	18	0	1	4	5	5	5	5	5	5	1
2949	10901571485	1	1	3	0	0	26	0	1	1	1	1	1	1	1	1	0	1	1	1	0	1	1	0	0	0	1	1	1	1	1	1	0	1	1	0	0	1	22	0	4	3	5	5	5	4	4	5	2
3896	11009400626	1	1	5	1	0	26	0	1	1	1	0	1	1	1	0	0	1	1	1	1	1	0	0	0	1	1	1	0	1	1	1	1	1	1	0	1	0	21	0	1	5	5	4	1	2	5	2	1
1490	10666307464	1	1	0.4	0	0	25	0	0	0	0	0	0	0	0	0	0	0	0	0	0	0	0	0	0	0	0	0	0	0	0	0	0	0	0	0	0	0	0	0	5	4	5	5	5	1	5	5	1
896	10304772858	1	1	3	0	0	28	0	1	0	1	1	1	0	1	1	1	1	1	1	1	1	1	1	1	0	1	1	1	0	1	1	1	1	1	0	1	1	25	1	1	5	5	5	5	4	5	5	1
4128	11044012586	1	1	0	0	0	27	0	1	1	1	0	1	0	1	0	1	1	1	1	0	1	1	0	0	1	1	1	0	0	0	1	1	1	1	0	1	0	19	0	4	3	5	4	4	3	5	5	2
331	10080561701	1	1	4	0	0	30	1	1	0	1	1	1	0	1	1	1	1	1	1	1	0	0	0	0	1	1	1	0	0	1	1	1	1	1	1	0	1	21	0	2	4	4	4	4	2	4	4	3
1560	10666375154	1	1	1	0	0	24	0	1	1	1	1	1	1	1	1	0	1	1	1	0	1	1	1	0	0	1	1	1	0	0	0	0	0	0	0	0	0	17	0	2	5	5
1380	10596810190	1	1	1.6	0	0	29	0	1	1	1	0	1	0	1	1	0	1	1	1	1	1	1	1	1	1	1	1	0	1	0	1	1	1	1	0	0	1	23	1	1	5	5	5	4	4	5	1	2
3544	10975430753	1	1	3	0	1	24	0	1	1	1	0	0	0	1	0	0	1	1	1	1	0	1	1	1	1	1	1	1	0	1	1	1	1	1	1	0	1	22	0	2	4	5	5	3	2	5	5	3
1493	10666308414	1	1	2	0	0	29	0	1	1	1	1	1	1	1	0	0	1	1	1	1	1	0	1	0	1	0	1	0	0	0	1	1	1	1	1	1	1	22	0	1	4	5	5	4	4	5	5	3
1039	10435077735	0	1	3	0	1	26	0	1	0	1	0	1	1	1	0	0	0	1	1	1	0	0	1	0	0	1	1	0	0	1	1	1	0	1	1	1	1	18	0	1	4	5	5	3	2	5	1	1
2941	10901570570	1	1	4	0	1	31	1	1	1	1	0	1	1	1	1	0	1	1	1	0	1	0	0	1	1	1	1	0	1	0	1	1	1	0	1	0	1	21	0	2	2	4	4	4	2	4	4	4
4731	11309407232	1	1	6	1	1	29	0	1	1	1	0	1	1	1	0	0	1	1	1	1	0	1	1	0	1	1	1	1	0	1	1	1	1	1	0	0	1	22	0	5	5	5	5	5	5	5	5	3
1174	10474593581	1	1	3	0	0	29	0	1	1	1	0	0	1	1	0	0	1	0	1	1	1	1	1	0	1	1	1	0	1	1	1	1	0	1	0	0	1	20	0	2	5	5	4	1	2	4	1	1
3714	11009442322	1	1	7	1	1	31	1	1	0	1	0	1	0	1	0	0	1	1	1	1	1	1	0	1	1	1	1	1	0	1	1	1	1	1	0	1	1	22	0	5	4	5	5	5	4	5	5	1
4405	11127441424	0	0	5	1	1	27	0	1	1	1	0	1	0	1	1	0	1	0	1	0	1	1	0	1	1	1	1	1	1	0	1	1	1	1	1	0	1	22	0	2	5	5	5	5	5	5	4	1
4698	11142825243	1	0	0	0	1	24	0	1	0	1	0	1	1	1	1	1	1	0	1	0	1	1	1	1	1	1	0	0	1	1	1	1	1	1	1	1	1	24	1	2	5	5	4	4	4	5	5	2
4611	11142871232	1	1	5	1	0	28	0	1	0	1	0	1	0	1	1	0	1	1	1	1	1	1	1	0	1	1	0	1	0	0	1	1	1	1	0	1	1	21	0	3	4	5	5	5	3	5	4	1
1772	10722719014	1	1	7	1	1	31	1	1	1	1	0	1	0	1	1	0	1	1	1	1	1	1	0	1	1	1	1	0	0	0	1	1	1	1	0	0	0	20	0	1	5	5	5	5	5	5	5	3
4129	11043984880	1	1	0	0	1	24	0	1	0	1	1	1	0	1	0	0	1	0	1	0	1	1	0	0	0	1	1	0	1	1	1	1	1	1	0	1	1	19	0	2	4	5	5	5	5	5	5	1
3927	11009403384	0	1	0	0	1	37	1	1	0	1	0	1	0	0	1	0	0	0	0	1	1	0	1	0	1	0	0	0	0	0	0	1	0	1	0	0	0	10	0	2	5	3	4	5	2	4	2	1
1111	10435112942	0	1	2.4	0	1	25	0	1	1	0	0	1	0	1	1	1	1	1	1	1	1	0	0	0	1	0	1	0	0	0	1	1	1	0	0	0	1	17	0	1	4	5	5	4	2	5	4	1
3171	10921985814	1	1	6	1	1	28	0	1	1	1	0	1	0	1	1	0	1	1	1	0	1	1	1	0	1	1	1	1	0	1	1	1	1	1	0	1	1	23	1	2	4	5	5	5	1	5	5	3
3494	10975410363	1	1	4	0	0	27	0	1	1	1	0	1	1	1	1	0	1	1	1	0	1	1	1	0	1	0	1	0	1	0	1	1	1	0	0	1	1	21	0	1	5	5	5	4	4	5	1	3
1206	10474608383	0	1	3	0	1	26	0	1	1	1	0	1	0	1	0	0	0	1	1	1	1	0	0	1	1	1	1	0	0	0	1	1	0	1	0	1	0	17	0	1	4	5	4	2	4	4	4	1
4130	11044014195	1	0	0	0	0	29	0	1	1	0	0	0	0	0	0	0	0	0	0	0	0	0	0	0	0	0	0	0	0	0	0	0	0	1	0	0	0	3	0	3	5	5	4	4	4	5	1	2
721	10232688219	1	1	2	0	0	27	0	1	0	1	0	1	1	1	1	1	1	1	1	0	1	1	0	0	1	1	1	1	1	0	1	1	1	1	1	0	1	23	1	3	4	5	3	4	5	5	5	4
895	10304772663	1	1	1	0	0	24	0	1	0	1	0	1	0	1	1	0	1	1	1	1	1	1	0	0	1	1	1	0	0	1	1	1	0	1	0	0	1	19	0	5	3	5	5	5	5	5	5	1
9	10359770584	1	1	3	0	0	27	0	1	1	1	0	1	0	1	0	0	1	1	1	1	1	1	0	1	1	0	1	0	1	0	1	1	0	0	0	0	0	17	0	5	4	5	5	4	5	5	5	2
2956	10901572537	1	1	0.8	0	0	27	0	1	1	1	1	1	1	1	1	1	1	1	1	0	1	1	1	1	1	1	1	1	1	1	1	1	1	1	0	1	1	28	1	1	5	5	5	4	4	5	1	2
4027	11043975748	0	1	1	0	1	22	0	1	0	0	0	0	0	1	1	0	1	1	1	0	0	0	1	0	1	1	1	0	1	1	1	1	1	1	1	1	1	19	0	1	4	5	5	4	3	5	5	2
4680	11142820822	0	1	6	1	1	23	0	1	1	1	0	1	0	1	1	0	1	1	1	1	1	1	0	0	1	1	1	1	0	1	1	1	1	1	1	0	1	23	1	1	5	5	4	5	5	5	5	2
1925	10739300231	1	1	3	0	1	24	0	1	0	1	0	1	0	1	1	0	1	1	1	0	1	1	0	0	1	1	1	1	0	0	1	1	1	1	0	1	1	20	0	5	4	5	5	5	5	5	5	1
1926	10739300706	1	1	2	0	1	24	0	0	1	1	0	1	0	1	1	0	1	1	1	0	1	1	1	0	1	1	1	1	0	1	1	1	1	1	1	1	1	23	1	5	4	5	4	5	4	5	5	2
3949	11044004004	1	1	3	0	1	25	0	1	0	1	0	1	0	1	1	0	1	1	1	1	1	1	1	1	1	1	1	0	1	1	1	1	0	1	0	1	1	23	1	4	4	5	5	5	2	5	4	4
4802	11309451869	0	1	4	0	1	24	0	1	0	1	1	1	1	1	0	0	1	0	1	0	1	0	0	1	1	1	1	0	0	1	1	1	1	1	0	0	1	19	0	3	4	5	5	4	5	5	5	2
3333	10922042985	1	1	15	1	1	38	1	1	0	1	0	1	0	1	0	1	1	1	0	0	1	0	0	0	0	0	1	1	1	0	1	1	1	1	1	0	1	17	0	2	4	5	5	4	4	5	4	2
608	10178929872	0	1	1	0	1	20	0	1	0	1	0	0	0	1	0	0	1	1	1	1	0	1	0	0	0	0	1	0	1	0	1	1	0	1	0	0	1	14	0	2	4	4	4	4	4	4	2	2
3666	10975407032	0	1	3	0	1	29	0	1	0	1	0	1	1	1	1	1	1	1	1	0	1	1	0	0	1	1	1	1	1	0	1	1	1	1	0	1	1	23	1	2	5	5	5	5	5	5	5	1
2915	10901565226	0	1	1	0	1	21	0	1	0	0	0	1	1	1	0	0	1	1	1	0	1	0	0	0	1	1	1	1	1	1	1	1	0	0	0	1	1	18	0	2	4	5	5	4	1	4	1	2
3900	11009422768	1	1	4	0	1	26	0	1	1	1	0	1	1	1	0	0	1	1	1	1	1	0	0	0	1	1	1	1	1	1	1	1	1	1	0	0	0	21	0	3	4	5	5	4	3	5	1	2
235	10037347463	1	1	10	1	1	33	1	1	0	1	0	1	0	0	1	0	1	1	1	0	1	0	0	0	1	1	1	1	0	0	1	1	1	0	1	1	1	18	0	3	3	5	4	1	1	5	5	4
1352	10549855938	1	1	0	0	1	23	0	1	1	1	0	1	0	1	0	0	1	0	1	0	1	1	1	0	1	1	1	1	0	1	1	1	0	1	1	0	1	20	0	4	5	5	5	4	4	5	4	2
853	10304745252	1	1	7	1	1	28	0	1	0	1	1	1	1	1	0	0	1	1	1	1	1	1	1	0	1	1	1	1	0	1	1	1	1	1	0	0	1	23	1	4	4	5	5	4	5	5	4	1
1633	10706769638	1	1	2	0	1	26	0	1	1	1	0	1	0	1	0	0	1	1	1	1	1	1	1	0	1	1	1	0	0	1	1	1	1	1	1	0	1	22	0	5	4	5	5	5	4	5	5	1
3632	10975421282	1	1	1	0	1	23	0	1	0	0	0	1	0	1	1	0	1	1	1	1	1	1	1	0	0	1	1	0	0	1	1	1	0	1	0	0	1	18	0	2	4	5	5	5	5	5	5	3
3925	11009452482	0	1	1	0	1	24	0	1	1	1	0	1	1	1	1	0	1	1	1	0	1	0	0	0	0	1	1	0	1	1	1	1	1	1	1	1	1	22	0	3	4	5	4	4	4	5	5	1
4918	11309504176	0	0	3	0	1	26	0	1	0	1	0	1	0	1	1	0	1	1	1	1	1	1	1	0	1	1	1	0	0	1	1	1	1	1	0	0	1	21	0	3	3	4	4	5	3	5	4	3
2767	10869544692	1	1	1.6	0	1	26	0	1	1	1	1	1	0	1	1	0	0	1	1	0	1	0	1	0	0	1	1	0	0	1	1	1	1	1	0	1	0	19	0	2	4	5	5	5	5	5	5	2
940	10304818253	1	1	2	0	1	27	0	1	1	1	1	1	0	1	1	1	1	1	1	1	1	1	1	1	1	1	1	0	0	0	1	1	1	1	1	1	1	26	1	2	4	5	4	5	5	5	5	1
4654	11142798451	0	1	1	0	1	22	0	1	1	1	1	1	1	1	1	0	1	1	1	0	1	1	1	0	1	1	1	0	1	1	1	1	1	1	0	0	1	24	1	5	1	1	1	5	5	4	2	2
1888	10739285555	1	1	6	1	1	28	0	1	0	1	0	1	0	1	0	0	1	0	1	0	1	1	0	0	0	1	0	1	1	1	1	1	1	1	1	0	1	18	0	4	4	5	4	4	5	5	5	2
2780	10869549035	0	1	0	0	1	22	0	1	0	0	0	0	0	1	0	0	0	1	1	1	0	0	0	0	0	1	0	0	0	0	1	0	1	0	0	0	1	9	0	2	4	5	3	2	4	5	5	1
2936	10901570031	1	1	1	0	1	26	0	1	1	1	1	1	1	1	1	0	1	1	1	1	1	1	1	1	0	1	1	1	1	1	1	1	1	1	0	1	1	27	1	5	5	5	5	5	4	5	5	1
2875	10869593693	1	1	27	1	1	47	1	1	1	0	0	1	0	1	0	0	0	1	1	0	1	0	1	0	1	0	1	0	1	0	1	1	1	0	0	0	0	14	0	4	2	4	4	5	5	5	5	2
3151	10901618856	1	1	2	0	1	24	0	1	0	0	0	1	1	0	0	0	1	0	1	0	0	1	1	0	1	1	1	0	1	1	1	1	0	1	1	0	1	17	0	1	4	5	5	5	3	5	5	2
4887	11309491397	1	1	1	0	0	23	0	1	0	1	1	1	1	1	1	0	1	0	1	1	1	1	1	1	0	1	1	1	0	1	1	1	0	1	0	1	1	23	1	1	5	5	5	1	2	5	5	1
3633	10975433529	1	1	0.2	0	1	24	0	1	1	1	0	1	1	1	0	0	1	1	1	0	1	1	1	0	0	1	1	1	0	1	1	1	1	1	0	0	1	21	0	4	5	5	5	5	5	5	5	1
1739	10722703888	1	1	3	0	1	27	0	1	1	1	0	1	1	1	0	0	0	0	1	1	1	0	0	0	1	1	1	0	0	1	1	1	1	1	0	0	0	17	0	3	4	5	5	4	4	5	4	2
1968	10769832096	0	1	1	0	1	23	0	1	0	0	1	1	0	1	1	1	1	0	1	1	1	1	0	1	1	1	1	0	1	0	1	1	1	1	1	0	1	22	0	1	5	5	5	5	5	5	5	3
4553	11142906963	1	1	11	1	1	35	1	1	1	0	0	1	1	1	0	0	1	0	1	0	1	1	1	0	0	1	1	1	0	1	1	1	1	1	0	0	1	19	0	4	4	5	5	5	5	5	5	1
1598	10706763030	0	1	2	0	1	24	0	1	1	1	1	1	1	1	1	1	1	1	1	1	1	1	0	0	1	1	1	0	0	0	1	1	0	1	1	1	1	24	1	3	4	5	5	4	3	5	4	2
3131	10901608872	1	1	2	0	1	25	0	1	1	1	1	1	0	1	0	0	1	1	1	0	1	1	1	0	0	0	1	0	1	0	1	0	1	0	1	0	1	18	0	5	5	5	5	4	5	5	5	1
3634	10975400754	1	1	0.2	0	1	23	0	1	1	1	1	1	0	1	0	0	1	1	1	1	1	0	1	1	1	1	1	0	1	1	1	1	0	1	0	1	1	23	1	4	3	5	5	4	3	5	5	2
2791	10869552497	1	1	1	0	1	23	0	1	0	1	0	0	1	1	0	1	1	0	1	0	0	1	1	0	1	0	0	0	1	1	1	0	1	1	0	1	1	17	0	3	3	5	5	5	5	5	5	1
1974	10769832917	1	1	4	0	0	27	0	1	0	1	0	1	1	1	0	0	1	1	1	0	0	1	1	0	0	1	0	0	0	1	1	0	1	1	0	0	1	16	0	4	5	5	5	1	5	5	5	2
4902	11309383380	0	0	0	0	0	20	0	1	0	1	1	1	0	1	1	0	0	0	1	0	0	0	0	1	1	1	1	0	1	0	1	1	0	1	0	0	1	16	0	1	5	5	5	2	2	5	4	2
1735	10722702610	0	1	3	0	0	27	0	1	1	1	0	1	0	1	0	0	1	1	1	0	1	1	0	0	1	0	1	0	0	0	1	0	1	1	0	1	0	16	0	2	5	4	3	3	2	5	5	4
3578	10975428586	1	1	2	0	1	29	0	1	0	1	0	1	0	1	1	0	1	1	0	1	1	1	0	0	1	1	1	0	0	1	1	1	1	1	0	1	1	20	0	2	2	5	4	4	4	4	2	2
4913	11309486041	0	1	3	0	1	24	0	1	0	1	0	0	0	1	0	0	0	1	1	0	1	0	0	0	0	0	0	1	0	0	1	1	0	0	0	0	0	9	0	3	4	5	4	2	3	5	3	3
4792	11309528541	0	1	5	1	1	26	0	1	1	1	1	1	1	1	1	1	1	1	1	0	1	1	1	1	1	0	0	1	0	1	1	1	0	1	0	0	1	23	1	1	5	5	5	5	3	5	5	1
4156	11044008677	0	1	1	0	1	22	0	1	0	0	1	0	0	1	0	0	1	0	1	1	1	0	0	0	1	1	1	0	1	1	1	1	1	1	1	1	0	18	0	1	5	5	5	5	2	4	5	2
4655	11142811290	0	1	3	0	1	25	0	1	0	1	1	1	0	1	1	0	1	1	1	1	0	1	1	0	1	1	1	0	0	1	1	1	1	1	1	0	1	22	0	1	5	5	5	5	3	5	5	3
257	10080471584	0	1	4	0	1	26	0	1	0	1	0	1	1	1	0	0	1	0	1	1	1	0	0	0	1	1	1	0	1	1	1	1	1	1	1	0	1	20	0	4	4	4	4	4	3	4	4	4
4889	11309400427	1	1	8	1	1	29	0	1	0	0	0	1	1	1	1	0	1	1	1	0	0	0	0	0	0	1	1	0	1	1	1	1	0	1	0	1	1	17	0	2	4	4	4	4	4	5	4	2
1375	10596807957	0	1	3	0	1	25	0	1	0	1	1	1	1	1	0	0	1	0	1	1	1	1	1	0	1	1	1	0	0	0	1	1	1	1	0	1	1	21	0	4	3	5	5	5	5	5	5	4
4890	11309509766	1	1	5	1	1	27	0	1	0	1	1	1	0	1	0	1	1	1	1	0	1	0	0	0	0	1	1	1	1	1	1	1	1	1	0	0	1	20	0	2	4	5	5	4	3	5	4	4
302	10080549670	0	1	4	0	1	29	0	0	0	0	0	0	0	0	0	0	0	0	0	0	0	0	0	0	0	0	0	0	0	0	0	0	0	0	0	0	0	0	0
3635	10975388305	1	1	0.2	0	0	24	0	1	0	0	1	1	1	1	1	0	1	1	1	1	1	1	0	0	1	1	1	0	0	0	1	1	0	1	0	0	1	19	0	4	5	5	5	4	5	5	5	1
4275	11127509732	0	1	0	0	1	21	0	1	0	1	0	1	1	1	1	0	1	1	1	1	1	0	1	1	1	0	1	0	1	1	1	1	0	1	0	0	1	21	0	2	5	4	4	4	2	3	4	2
253	10037431415	0	0	3	0	0	26	0	1	0	1	0	1	0	0	1	1	1	0	1	1	1	1	0	1	1	1	1	0	0	0	1	1	1	1	1	0	1	20	0	3	5	5	5	1	3	5	5	2
4132	11044008830	1	1	0	0	0	24	0	1	1	1	1	1	0	1	1	1	0	1	1	1	1	1	0	0	1	0	0	0	1	1	1	1	0	0	1	1	1	21	0	2	5	5	5	5	5	5	5	1
1717	10722695656	0	1	2	0	1	25	0	1	1	1	0	1	1	1	0	0	1	1	1	0	0	1	1	0	1	1	1	0	0	1	1	1	1	1	1	0	1	21	0	2	4	5	5	5	5	5	5	2
3901	11009434726	1	1	0	0	1	24	0	1	1	0	1	1	1	1	0	0	1	1	1	0	1	1	0	0	1	1	1	1	1	1	1	1	1	1	0	0	1	22	0	4	5	5	5	5	4	5	4	1
680	10178971377	1	1	1	0	1	25	0	1	0	1	1	1	1	1	1	0	1	1	1	0	1	1	0	1	1	1	1	0	1	1	1	1	1	1	0	1	0	23	1	2	5	5	2	5	2	5	5	2
1355	10549857241	0	1	1.5	0	0	25	0	1	1	0	1	1	1	1	1	0	1	1	0	0	1	0	0	0	0	0	1	0	0	0	0	0	0	1	0	0	0	12	0	1	5	5	4	2	2	3	2	2
4793	11309485062	0	1	3	0	1	25	0	1	1	1	1	1	0	1	0	0	0	1	1	0	1	1	0	0	1	0	1	0	1	1	1	1	1	1	0	0	1	19	0	3	4	5	5	5	4	5	1	1
4794	11309480589	0	1	5	1	1	25	0	1	0	1	1	1	1	1	0	0	1	1	1	1	1	1	0	0	1	1	1	0	0	1	1	1	1	1	0	1	1	22	0	1	4	5	5	4	4	5	4	2
3950	11043985941	1	1	1	0	0	25	0	1	1	1	0	1	0	1	0	1	1	0	1	0	0	0	0	0	0	1	1	0	1	0	1	1	1	1	0	1	0	16	0	2	4	5	5	4	5	5	5	1
1701	10722687856	1	1	3	0	0	26	0	1	1	1	1	1	1	1	0	0	1	1	1	1	1	1	1	0	1	1	1	1	1	0	1	1	1	1	1	1	1	26	1	5	4	5	5	5	5	5	5	1
1325	10549843306	1	1	5	1	1	30	1	1	1	1	0	1	0	1	0	1	1	0	1	1	1	1	0	0	1	1	1	1	0	1	1	1	1	1	1	1	1	23	1	5	5	5	5	5	5	5	5	2
207	10037339223	1	0	1	0	1	23	0	1	1	1	0	1	0	0	1	0	1	1	1	1	1	1	1	0	1	1	1	0	0	1	1	1	0	1	1	0	1	21	0	4	4	5	5	5	5	5	5	4
12	10769837283	1	1	1	0	1	23	0	1	1	1	1	1	0	1	0	0	1	1	1	1	1	1	0	0	0	1	1	0	0	1	1	1	0	1	0	0	1	19	0	4	2	5	2	5	5	5	5	1
926	10304794884	1	1	6	1	1	32	1	1	0	1	0	1	0	1	1	0	1	0	1	1	0	0	0	0	0	1	0	0	0	0	1	0	0	1	1	1	0	13	0	4	5	5	5	4	4	5	5	1
1125	10435116521	1	1	7	1	1	32	1	1	0	0	0	1	1	1	0	0	0	1	1	1	1	0	1	1	1	0	1	0	0	0	1	1	1	1	1	0	0	17	0	2	4	5	5	2	2	5	5	1
1758	10722710911	1	1	1	0	1	24	0	1	1	1	0	1	1	1	1	0	1	0	1	1	1	1	1	1	1	1	1	1	0	1	1	1	1	1	0	1	1	25	1	2	5	5	5	5	5	5	5	2
3242	10922022816	1	1	2	0	1	23	0	1	0	1	0	1	0	1	1	0	1	1	1	1	1	0	0	0	1	1	1	0	0	0	1	1	0	1	0	0	1	17	0	3	3	5	5	4	4	4	5	1
1877	10739283518	1	1	7	1	1	28	0	1	1	1	0	1	0	1	1	0	1	1	1	1	0	1	1	0	1	1	1	1	0	0	1	1	1	1	1	1	0	22	0	2	4	5	5	5	4	5	5	1
4687	11142822369	0	1	4	0	1	26	0	1	0	1	1	0	0	0	0	0	0	0	0	0	1	0	1	1	0	0	1	0	1	1	1	1	1	1	0	0	1	14	0	3	4	5	5	5	2	5	4	2
4915	11309380868	0	1	1	0	1	21	0	1	0	1	0	1	0	1	1	0	1	0	1	1	0	1	0	0	0	1	1	0	1	1	1	1	1	1	0	0	1	18	0	2	4	5	4	4	2	5	5	3
1349	10549854254	1	1	0.3	0	0	22	0	1	1	1	1	1	1	1	0	1	0	1	1	0	1	1	1	0	0	1	0	1	1	1	1	1	0	1	1	1	1	23	1	1	4	5	2	5	3	5	5	2
3636	10975400724	1	1	0.3	0	0	24	0	1	0	1	1	1	1	1	1	0	1	1	1	1	1	0	1	0	1	0	1	1	0	1	1	1	1	1	1	0	0	22	0	1	5	5	5	4	3	5	5	1
1542	10666345914	0	1	3.5	0	0	25	0	1	1	1	0	1	0	1	0	0	1	1	1	0	1	1	0	0	0	0	1	0	1	0	1	1	1	1	1	0	1	18	0	1	5	5	5	5	4	5	5	1
46	11142858667	1	0	0	0	0	26	0	1	0	1	0	1	0	1	1	0	1	0	1	1	1	1	1	1	1	1	1	1	1	1	1	1	1	1	1	1	1	25	1	1	4	4	5	5	5	5	5	1
1540	10666345490	1	1	1.5	0	1	25	0	1	1	1	0	1	0	1	0	0	0	1	1	0	1	1	0	0	0	1	1	0	1	1	1	1	1	1	0	1	1	19	0	4	4	5	5	5	4	5	4	3
3803	11009408189	1	0	0	0	1	25	0	1	1	1	0	1	0	1	0	0	1	1	1	0	1	1	1	0	1	1	1	0	1	1	1	1	0	1	0	1	1	21	0	3	5	3	4	4	2	5	5	4
1088	10435105132	1	1	8	1	0	30	1	1	0	1	0	1	1	1	1	0	1	1	1	1	1	1	1	0	1	0	1	1	0	0	0	1	1	1	0	1	1	21	0	4	5	5	4	4	4	5	5	2
3065	10901594091	1	1	1	0	0	23	0	1	0	1	1	1	1	1	0	0	1	1	1	0	1	1	0	0	1	1	1	0	1	1	1	1	1	1	1	1	1	23	1	3	4	5	4	4	3	2	4	2
4673	11142857639	1	1	0	0	1	24	0	1	0	1	0	1	1	1	0	0	0	1	1	1	0	0	1	0	0	1	1	1	1	1	1	0	1	1	0	0	1	18	0	2	4	5	5	4	4	5	5	2
3847	11009454081	0	1	7	1	1	27	0	1	1	0	0	1	0	1	0	0	1	1	1	1	1	1	1	0	1	1	1	1	0	1	1	1	1	1	0	0	0	20	0	4	4	5	5	5	5	5	5	4
670	10178967566	1	1	5	1	1	30	1	1	1	1	0	1	1	1	1	0	1	1	1	1	1	1	1	0	1	1	1	1	0	0	1	1	1	0	1	0	1	23	1	4	5	1	1	4	1	5	4	1
3637	10975440715	1	1	0.2	0	1	24	0	1	1	1	0	1	1	1	0	0	1	1	1	1	1	1	1	0	1	1	1	0	1	1	1	1	1	1	0	1	1	24	1	3	4	5	5	4	3	5	5	1
3718	11009421381	1	1	2	0	1	24	0	1	1	1	1	1	0	1	1	0	1	0	1	1	1	1	1	1	1	1	1	1	1	0	1	1	1	1	0	1	1	25	1	5	3	5	5	5	3	5	5	4
3498	10975403179	1	1	10	1	1	31	1	1	0	1	0	1	1	1	1	0	1	1	1	1	1	1	0	0	1	1	1	0	1	1	1	1	1	1	0	0	1	22	0	5	5	5	5	5	5	5	5	1
4734	11309480522	1	1	8	1	0	30	1	1	0	1	0	1	0	1	0	0	1	1	1	1	1	1	1	0	1	1	1	1	1	1	1	1	1	1	1	0	1	23	1	3	4	5	4	4	3	4	4	1
1937	10739338129	1	1	2	0	1	25	0	1	1	1	0	1	0	1	0	0	1	1	1	1	1	1	0	1	0	1	1	0	0	0	1	1	1	1	0	0	1	19	0	2	4	5	5	4	4	4	5	2
4803	11309527852	0	1	5	1	1	26	0	1	0	1	1	1	0	0	0	0	1	1	1	1	0	1	0	1	1	1	1	0	0	0	1	0	1	1	0	0	1	17	0	2	4	5	5	3	4	5	4	1
1767	10722717331	1	1	1	0	0	18	0	1	1	1	0	1	0	0	1	0	0	0	1	1	1	0	1	0	1	0	0	0	0	1	1	0	0	0	1	0	0	13	0	2	4	4	4	4	2	4	4	4
3638	10975400673	1	1	1	0	0	24	0	1	0	1	1	1	0	1	1	0	0	1	1	1	1	0	0	0	0	1	1	0	0	1	1	1	1	1	0	0	1	18	0	4	4	5	4	4	3	5	5	4
3164	10901626698	0	1	3.6	0	0	27	0	1	0	0	0	0	0	1	0	0	1	0	1	1	0	0	1	0	1	1	1	0	0	0	1	1	1	0	0	0	0	12	0	2	4	4	3	4	3	4	4	2
3719	11009452332	1	1	3	0	0	22.8	0	1	1	1	0	1	0	1	0	1	1	1	1	1	1	0	1	0	1	1	1	0	1	0	1	1	1	1	0	0	1	21	0	4	4	5	3	5	4	5	5	2
3003	10901584145	1	1	5	1	1	28	0	1	1	0	0	1	0	1	0	0	1	0	1	1	0	1	1	0	0	1	1	0	1	1	1	1	1	1	1	1	1	20	0	5	4	5	5	5	4	5	5	2
4657	11142795050	0	1	4	0	1	27	0	1	1	1	1	1	0	1	1	0	1	1	1	1	1	1	1	0	1	1	1	0	0	1	1	1	1	1	1	0	1	24	1	1	5	5	5	5	2	5	5	4
4457	11127417540	0	0	1	0	0	22	0	1	1	0	0	1	1	1	0	0	1	0	1	1	1	0	1	1	1	1	1	1	1	0	1	1	0	1	1	1	0	21	0	3	4	5	5	5	1	4	5	1
1935	10739323243	0	0	1	0	1	19	0	1	0	1	0	0	0	1	1	0	1	1	1	0	0	0	1	0	1	0	0	1	0	0	0	0	0	0	0	0	0	10	0
3158	10901621771	0	1	1	0	1	23	0	1	1	1	1	1	0	1	1	0	1	1	1	0	0	1	1	0	1	1	0	0	0	0	0	1	0	0	0	0	1	16	0	4	3	5	4	2	2	5	4	1
3963	11043971271	0	1	0	0	1	22	0	1	1	1	0	1	1	1	0	1	1	0	1	0	0	0	1	0	1	0	1	0	1	0	1	1	1	1	0	0	1	18	0	1	5	5	4	5	5	5	5	2
4674	11142817680	1	1	1	0	1	23	0	1	0	1	0	1	0	1	1	0	0	1	1	1	1	0	0	0	1	0	1	1	1	0	1	1	1	1	0	0	1	18	0	2	5	5	5	5	4	5	5	4
1730	10722701361	1	1	4	0	1	27	0	1	0	1	1	1	1	1	0	0	0	1	1	0	1	1	1	0	0	1	1	0	1	1	1	1	1	1	1	0	1	21	0	3	4	5	5	4	5	5	5	2
1454	10596838800	1	1	2	0	1	25	0	1	0	0	0	0	0	1	1	0	1	0	0	0	1	0	1	0	0	1	0	0	0	0	1	1	1	1	0	0	1	12	0	2	4	5	5	4	5	5	5	1
1058	10435093715	1	1	8	1	1	35	1	1	0	1	0	0	0	1	1	0	0	1	1	1	0	0	0	0	1	0	1	1	1	1	1	1	1	1	0	1	1	18	0	4	4	4	4	4	4	4	4	3
827	10232725703	1	1	0	0	1	18	0	1	1	0	0	0	0	0	0	0	0	0	1	1	0	0	0	0	0	1	1	1	0	0	0	1	0	0	1	1	0	10	0	2	4	3	4	3	1	2	3	3
4030	11044010612	0	1	1	0	1	23	0	1	1	0	0	1	0	1	0	0	1	0	1	1	1	0	1	1	0	1	1	0	0	0	1	1	1	1	1	1	1	19	0	2	4	5	5	4	2	5	4	2
4031	11043968934	0	1	3	0	1	23	0	1	1	1	0	1	0	1	0	0	1	1	1	1	1	0	0	0	0	1	0	0	1	0	0	1	0	1	0	0	0	14	0	4	2	5	5	5	5	4	5	5
360	10080587327	1	1	5	1	1	30	1	1	0	1	0	1	0	1	0	0	0	1	1	0	1	0	1	1	0	1	1	0	1	1	1	1	1	1	1	1	1	20	0	1	4	5	5	4	5	5	5	2
3513	10975400442	1	0	3	0	1	26	0	1	0	1	1	1	1	1	1	0	1	0	1	1	1	0	0	0	1	1	1	0	0	1	1	1	1	1	0	1	0	20	0	4	4	5	5	4	4	5	5	1
3826	11009445446	0	0	0	0	0	25	0	1	0	1	0	1	0	0	1	0	0	0	1	0	0	1	0	0	0	1	1	0	0	1	1	1	0	0	0	0	1	12	0	2	5	5	4	3	2	5	5	2
1854	10739277154	1	1	7	1	1	20	0	1	1	1	1	0	0	1	1	0	0	1	1	1	1	0	1	0	0	0	1	0	1	0	1	1	1	1	0	0	1	18	0	5	5	5	5	5	5	5	5	1
336	10080564619	1	1	9	1	1	38	1	0	0	0	0	0	0	0	0	0	0	0	0	0	0	0	0	0	0	0	0	0	0	0	0	0	0	0	0	0	0	0	0
4759	11309490438	0	1	8	1	1	29	0	1	1	1	1	1	1	0	1	0	1	1	1	0	1	0	1	1	1	1	0	0	0	1	1	1	1	1	1	1	1	23	1	2	4	5	4	4	2	5	4	2
1177	10474595662	0	1	0	0	1	24	0	1	0	1	1	1	1	1	1	1	1	1	1	1	0	1	1	0	1	1	1	0	0	1	1	0	1	1	0	0	1	22	0	2	4	5	5	4	2	5	5	1
3432	10922074271	1	1	0	0	1	25	0	1	1	1	1	1	0	1	0	0	1	1	1	0	1	1	0	1	1	1	1	0	0	0	1	0	1	1	0	0	1	19	0	4	4	5	5	4	4	5	5	1
4168	11079871709	0	1	3	0	1	25	0	1	1	1	1	1	1	1	0	0	1	1	1	1	0	1	0	0	0	1	1	0	0	0	1	0	0	1	1	0	0	17	0	1	5	5	5	5	2	5	5	2
3403	10922062073	1	1	5	1	1	28	0	1	1	1	1	1	0	1	0	0	1	1	1	1	1	0	0	0	1	0	1	0	1	0	1	1	0	1	0	0	1	18	0	1	4	5	5	4	4	5	5	4
4795	11309528081	0	1	5	1	1	26	0	1	1	1	1	1	1	1	1	1	1	1	1	1	0	1	1	1	1	0	0	1	0	1	1	1	0	1	0	0	1	23	1	1	5	5	5	4	3	5	4	1
1782	10722730571	1	1	8	1	1	33	1	1	0	0	0	1	1	1	1	1	1	0	1	1	1	1	1	0	0	0	1	0	0	0	1	1	1	1	0	0	0	17	0	4	4	5	5	4	4	5	5	2
4165	11043974287	0	0	12	1	0	33	1	1	0	0	0	1	1	1	1	0	1	0	1	0	1	1	0	0	0	0	1	0	1	0	1	1	1	1	0	0	1	16	0	5	5	5	5	5	5	5	5	2
3500	10975409108	1	1	1.5	0	1	25	0	1	0	1	1	1	1	1	1	0	1	1	1	0	1	1	1	0	1	1	1	1	0	1	1	1	1	1	1	0	1	24	1	4	4	5	5	5	5	5	5	1
1221	10474613114	0	1	0	0	1	21	0	1	0	1	0	0	0	1	1	0	0	0	1	0	0	1	0	0	0	1	1	1	0	1	1	1	1	1	0	0	1	15	0	3	5	5	5	4	3	5	5	1
2934	10901569691	1	1	4	0	1	28	0	1	0	1	0	1	0	1	1	0	1	0	1	1	1	0	1	0	0	1	1	1	0	0	1	1	0	1	1	0	0	17	0	4	4	5	5	4	3	5	5	2
4133	11043963880	1	0	3	0	0	25	0	1	1	1	0	1	0	1	0	0	1	1	1	0	1	0	1	0	1	0	1	0	0	0	1	1	1	1	0	0	1	17	0	1	4	4	2	4	2	4	4	2
1879	10739284269	1	1	3	0	1	26	0	1	1	1	1	1	1	1	1	0	1	1	0	1	1	1	1	1	0	1	1	1	1	0	1	1	1	1	0	1	1	25	1	2	4	5	5	4	2	5	4	2
3067	10901595154	1	1	4	0	1	27	0	1	0	1	1	1	0	1	1	0	1	1	1	0	0	0	1	0	0	1	1	1	1	1	1	1	1	1	1	0	0	20	0	4	4	5	5	4	1	5	5	1
269	10080539352	1	1	4	0	1	26	0	1	1	1	1	1	0	1	0	0	1	0	1	0	1	1	1	1	1	1	0	0	0	0	1	1	1	1	1	0	1	20	0	5	5	5	5	5	5	5	5	1
142	10037327575	0	1	2	0	1	25	0	1	0	1	0	1	0	0	1	0	1	0	1	1	1	1	1	0	1	1	1	1	0	1	0	0	0	0	1	0	1	17	0	4	4	5	4	2	4	4	4	1
1732	10722701466	1	0	2	0	1	26	0	0	0	0	0	0	0	0	0	0	0	0	0	0	1	0	0	0	1	1	1	1	0	1	1	1	1	1	0	1	1	12	0	4	4	4	5	4	4	4	5	2
3068	10901595256	1	1	4.6	0	1	27	0	1	1	1	1	1	1	1	1	0	0	0	1	0	0	0	1	0	0	1	0	1	1	0	1	1	0	1	1	0	0	17	0	3	4	5	4	4	3	5	4	2
3639	10975403297	1	1	0	0	1	23	0	1	1	0	1	1	1	1	0	0	1	1	1	1	0	1	1	0	0	1	1	0	0	0	1	1	1	1	1	0	1	20	0	2	5	5	5	5	5	5	5	1
1743	10722704774	0	1	1	0	1	24	0	1	0	1	0	1	1	1	1	0	1	1	1	1	1	0	1	1	1	1	1	0	1	0	1	1	1	1	1	1	1	24	1	2	5	5	5	4	4	5	4	2
3115	10901605852	1	1	3	0	1	26	0	1	1	1	0	0	0	1	0	0	1	1	1	1	1	1	0	0	1	1	1	1	0	1	1	1	1	1	0	0	1	20	0	2	4	5	5	5	3	4	5	1
1881	10739284598	1	1	3	0	1	26	0	1	0	1	1	0	1	1	0	0	1	0	1	0	1	1	1	0	1	1	1	0	0	1	1	1	1	1	1	0	1	20	0	3	4	5	5	4	4	5	5	4
130	10037325510	1	1	5	1	1	27	0	1	1	1	0	1	1	0	1	0	1	1	1	1	1	1	0	0	0	1	1	0	0	1	1	1	0	1	1	1	1	21	0	5	4	5	5	5	5	5	5	4
1825	10739262804	1	1	1	0	1	23	0	1	1	0	1	1	0	1	0	0	1	0	1	1	1	1	1	0	0	1	1	0	0	0	1	1	1	1	1	1	1	20	0	5	4	5	5	5	5	5	5	2
3250	10922026457	1	1	1	0	1	24	0	1	1	1	1	1	0	1	0	0	1	1	1	1	1	1	0	0	1	1	1	0	0	0	1	1	1	1	1	1	1	22	0	3	4	5	4	4	5	5	4	1
1812	10739252525	1	1	7	1	1	31	1	1	0	0	0	1	0	1	1	0	1	1	1	1	1	1	0	0	1	1	1	1	0	1	1	1	0	1	1	1	1	21	0	5	4	4	5	5	5	5	5	1
1360	10549862271	1	1	0	0	1	21	0	1	1	0	0	1	0	1	0	0	0	0	1	1	1	0	1	1	0	1	0	1	0	0	1	1	1	1	0	1	1	17	0	3	4	5	4	5	4	4	2	2
915	10304788957	1	1	5	1	1	28	0	1	0	1	0	1	0	1	1	0	1	1	1	0	1	1	0	0	0	1	1	0	1	1	1	1	1	1	1	0	1	20	0	4	5	5	4	4	5	5	5	2
3903	11009443850	1	1	2	0	1	24	0	1	1	1	1	1	0	1	0	0	1	1	1	0	1	1	0	1	0	1	1	0	1	1	1	1	1	1	0	1	1	22	0	4	4	5	5	5	5	5	5	2
3904	11009400391	1	1	2	0	1	23	0	1	1	0	0	1	1	1	1	1	1	1	1	1	1	1	1	1	0	1	1	0	0	1	1	1	0	1	0	1	1	23	1	2	5	5	5	4	5	5	5	2
3643	10975421184	1	1	1	0	1	23	0	1	0	0	0	1	0	1	1	0	1	1	1	0	1	1	1	0	1	1	1	1	0	1	1	1	1	1	1	1	1	22	0	3	4	5	5	4	4	5	5	1
1886	10739285169	1	1	3	0	1	25	0	1	0	0	0	1	0	1	0	0	1	0	1	0	0	0	0	0	0	0	1	0	0	0	1	1	0	1	1	0	1	11	0	3		5	5	4	4	4	5	5
4091	11043987316	0	1	3	0	1	24	0	1	1	1	1	1	1	1	0	0	1	1	1	1	1	1	1	0	1	1	1	0	0	1	1	1	1	1	0	0	1	23	1	1	4	5	5	5	2	5	5	3
4555	11142876629	1	1	3	0	1	25	0	1	0	1	0	1	1	1	0	0	1	1	0	1	1	0	0	0	1	1	0	0	0	0	0	0	1	1	0	0	1	14	0	4	5	5	5	5	5	4	5	2
3032	10901589387	1	1	1.6	0	1	27	0	1	1	1	0	1	0	1	1	1	1	1	1	0	1	1	1	0	1	1	1	1	1	1	1	1	1	1	1	1	0	25	1	5	2	4	4	4	4	4	4	2
1703	10722688175	1	1	1	0	1	25	0	1	1	1	1	1	1	1	0	0	1	1	1	0	1	1	1	1	0	1	1	0	1	1	1	1	1	1	0	1	0	23	1	4	4	5	4	4	3	5	5	1
3644	10975400496	1	1	1	0	1	24	0	1	1	1	0	1	1	1	0	0	1	1	1	0	1	1	1	1	0	1	1	0	0	1	1	1	1	1	0	1	1	22	0	4	4	5	5	5	4	5	5	2
3905	11009427402	1	1	1	0	1	26	0	1	1	1	1	1	1	1	1	0	1	1	1	0	1	1	0	0	1	1	1	0	0	1	1	1	1	1	1	1	1	24	1	3	4	5	5	5	5	5	5	5
3721	11009407013	1	1	7	1	1	25	0	1	1	0	0	1	0	1	0	0	1	1	1	1	1	1	0	1	1	1	1	1	0	1	1	1	1	1	0	0	1	21	0	3	4	5	5	5	4	5	5	3
293	10080545308	1	1	1.5	0	1	23	0	0	0	0	0	0	0	0	0	0	0	0	0	0	0	0	0	0	0	0	0	0	0	0	0	0	0	0	0	0	0	0	0
4385	11127444379	1	1	3	0	1	25	0	1	1	1	1	1	0	1	0	0	1	1	1	0	1	1	1	1	1	1	1	0	1	0	1	1	1	1	1	1	1	24	1	2	4	5	5	4	2	5	5	1
4437	11127432044	0	1	1	0	1	23	0	1	1	1	0	1	1	1	1	0	1	1	1	1	1	1	0	0	0	1	1	1	1	0	1	1	1	1	1	1	1	24	1	4	5	5	5	5	5	5	5	3
3314	10922037959	0	0	0	0	1	20	0	1	0	1	0	0	0	1	1	0	1	0	1	0	1	1	0	0	0	1	1	0	0	1	1	1	0	1	0	0	1	15	0	3	5	5	4	4	5	5	5	1
3414	10922064423	1	1	28	1	1	51	1	1	1	1	0	1	1	1	0	0	0	0	1	1	0	0	0	0	0	1	1	0	0	0	0	1	0	1	1	0	0	13	0	4	4	4	2	4	4	5	5	2
1759	10722711573	1	1	1	0	1	27	0	1	1	1	0	1	1	1	0	0	1	1	1	0	1	1	1	0	1	1	1	0	1	1	1	1	1	1	0	1	1	23	1	4	4	5	4	3	5	5	5	1
4818	11309524153	0	0	4	0	1	26	0	1	0	1	1	1	1	1	0	0	1	1	0	0	0	1	0	0	0	1	1	0	1	0	1	1	1	1	0	0	1	17	0	4	4	5	5	4	2	5	5	4
2730	10869533808	1	1	7	1	1	30	1	1	1	1	1	1	1	1	0	0	1	1	1	0	1	1	1	0	0	1	1	1	1	1	1	1	1	0	0	0	1	22	0	5	4	5	4	4	4	5	5	1
2938	10901570236	1	1	3	0	0	26	0	1	1	1	1	1	1	1	1	1	1	1	1	1	1	1	0	1	1	0	1	0	1	1	1	1	1	1	0	0	1	25	1	2	4	4	4	5	4	4	5	3
1330	10549844544	1	1	3	0	1	26	0	1	0	0	0	1	1	1	0	0	1	0	1	1	0	0	0	0	1	1	1	0	0	1	1	1	1	1	0	1	1	17	0	4	5	5	5	5	5	5	5	1
2067	10769870132	1	1	1	0	0	25	0	1	1	1	1	1	1	1	1	0	1	1	1	1	1	1	1	1	0	0	1	0	0	1	1	1	1	1	0	0	1	23	1	1	2	5	5	5	3	5	5	2
1204	10474607579	0	0	1	0	0	23	0	1	1	1	1	1	0	1	1	1	1	1	1	1	1	1	1	1	1	0	1	1	1	1	1	1	0	1	1	0	1	26	1	2	4	4	1	2	2	4	4	2
3920	11009446862	0	1	1	0	1	23	0	1	1	1	1	1	0	1	0	0	1	0	1	0	0	0	0	1	0	1	0	0	1	0	1	1	0	0	1	0	1	15	0	4	3	5	4	3	5	5	5	2
770	10232705077	0	1	0	0	1	25	0	1	0	0	0	1	0	1	1	0	1	1	1	1	1	1	1	1	1	1	1	1	1	0	1	1	1	1	0	0	1	22	0	3	4	5	5	4	5	5	5	2
3181	10921988870	1	1	2	0	1	24	0	1	1	1	1	1	1	1	1	0	1	1	1	1	1	1	1	1	1	1	1	0	0	1	1	1	1	1	0	0	1	25	1	5	5	5	5	5	5	5	5	1
4853	11309570096	1	1	1	0	1	23	0	1	0	1	0	0	0	1	0	0	1	1	1	0	1	1	0	0	0	1	1	0	1	1	1	1	0	1	1	0	1	17	0	1	4	5	4	4	4	5	4	5
2023	10769848857	0	1	1	0	1	28	0	1	1	1	0	1	1	1	1	0	1	0	1	0	1	1	0	0	0	1	1	1	0	1	1	1	1	1	1	0	1	21	0	5	2	5	5	5	5	5	5	4
683	10178972105	0	1	2	0	1	24	0	1	0	1	0	1	1	1	0	0	1	1	1	1	0	1	1	0	0	1	1	0	0	0	1	1	1	1	0	0	1	18	0	3	1	5	5	4	4	5	5	1
1464	10596842089	0	1	2.6	0	1	25	0	1	0	1	1	1	0	1	1	0	1	1	1	0	1	1	0	0	1	1	1	0	1	1	1	1	1	1	0	0	1	21	0	3	1	5	5	5	2	5	5	2
712	10179220157	0	1	2	0	1	22	0	0	0	1	0	1	0	1	1	1	1	1	1	1	0	1	0	0	1	1	1	0	0	0	1	1	1	1	0	0	0	17	0	3	3	3	3	3	2	3	3	3
1872	10739280344	1	1	12	1	1	37	1	1	1	1	0	1	1	1	0	0	1	1	1	0	1	0	1	0	1	1	1	0	0	1	1	1	1	1	1	0	1	21	0	4	5	5	5	5	5	5	5	1
2059	10769866496	1	1	3	0	0	27	0	1	1	1	0	1	1	1	0	0	1	1	1	1	1	1	1	0	1	1	1	0	1	1	1	1	0	1	1	0	1	23	1	4	2	5	5	1	2	5	5	4
367	10080588356	1	1	7	1	1	29	0	1	0	1	0	1	0	1	1	0	1	1	1	1	1	1	1	0	0	1	1	1	1	1	1	1	1	1	1	0	1	23	1	1	4	5	5	5	5	5	5	2
4549	11142837863	1	1	10	1	1	33	1	1	1	0	0	1	1	0	0	0	1	0	1	1	1	1	1	1	0	1	1	0	0	1	0	1	1	1	1	0	1	19	0	4	5	5	5	4	4	5	5	2
2753	10869542331	1	1	4	0	1	28	0	1	1	1	0	1	0	1	1	0	1	1	1	0	1	1	0	0	1	1	1	1	0	1	1	1	1	1	1	1	1	23	1	3	5	5	5	2	5	5	5	1
2025	10769849234	1	0	0.4	0	0	22.5	0	1	0	1	1	1	1	1	0	0	1	0	1	1	0	0	0	0	1	1	1	1	0	1	1	0	1	1	0	0	0	17	0	4	5	5	5	5	5	5	5	1
2770	10869545228	1	1	7	1	1	31	1	1	1	1	1	1	1	1	1	0	1	1	1	0	1	1	0	0	1	1	1	1	0	1	1	1	1	1	1	1	1	25	1	4	4	5	5	1	5	5	5	3
4550	11142864987	1	1	5	1	1	29	0	1	1	1	1	1	1	1	1	0	1	0	1	0	1	1	0	0	1	1	1	1	0	1	1	1	1	1	1	0	1	23	1	5	5	5	5	4	5	5	5	2
2684	10869514674	1	1	3	0	1	25	0	1	1	1	1	1	1	1	1	0	1	1	1	1	1	1	1	1	1	1	1	0	0	1	1	1	1	1	1	0	1	26	1	5	4	5	5	5	3	5	5	3
3080	10901598673	0	1	1.5	0	1	25	0	1	1	1	0	1	0	1	1	1	0	1	1	1	0	0	1	0	1	1	0	1	0	1	1	1	1	0	0	0	0	18	0	5	4	5	5	5	5	5	5	1
2919	10901566183	1	1	3.5	0	1	29	0	1	1	1	0	1	0	1	0	0	1	1	1	1	0	0	0	0	0	0	1	0	1	0	1	0	0	0	0	0	0	12	0	2	3	5	5	5	2	5	5	1
4516	11142782673	0	1	0	0	1	26	0	1	0	1	1	1	0	1	1	0	1	0	1	1	1	1	1	0	1	1	1	1	1	1	1	1	1	1	0	0	0	22	0	2	4	4	4	4	2	4	5	2
3725	11009444009	1	1	3	0	1	25	0	1	1	1	1	1	1	1	1	0	1	1	1	1	1	1	1	0	1	1	1	0	0	1	1	1	1	1	1	1	0	25	1	4	4	5	5	4	4	5	5	1
1307	10549832580	1	0	1.5	0	1	26	0	1	1	1	1	1	0	1	0	0	1	0	1	0	0	1	1	0	0	1	1	1	1	1	1	1	0	1	0	0	1	19	0	4	4	5	5	5	4	5	5	4
1557	10666370502	1	1	4	0	1	26	0	1	1	1	0	1	0	1	0	0	1	0	1	0	1	1	0	1	1	1	1	1	0	1	1	1	1	1	0	1	1	21	0	3	4	5	5	5	5	5	5	1
3220	10922009342	0	1	1	0	1	24	0	1	1	0	0	0	0	0	0	0	0	0	1	1	0	0	1	1	1	1	0	0	1	0	0	0	0	0	0	0	0	9	0	1	4	4	2	2	2	4	2	2
4055	11043965697	1	1	8	1	1	30	1	1	1	0	0	1	0	1	0	0	1	0	1	0	1	1	0	0	1	1	1	0	1	0	1	1	1	1	0	0	0	16	0	4	3	5	5	3	5	5	5	3
1733	10722702140	1	1	1	0	1	26	0	1	0	1	0	1	1	1	0	1	1	0	1	0	1	1	0	0	0	1	1	1	1	0	1	1	0	1	0	0	1	18	0	4	4	5	4	4	2	5	5	2
366	10080588354	0	1	0	0	1	22	0	1	0	1	0	1	0	1	0	0	0	0	1	1	0	0	0	0	1	1	0	0	0	1	1	1	0	1	0	0	1	13	0	4	5	5	4	4	3	4	4	2
3504	10975400490	1	1	1.8	0	1	25	0	1	1	1	1	1	0	1	1	0	1	1	1	1	1	1	1	0	0	1	1	0	1	1	1	1	1	1	0	1	0	23	1	5	4	5	5	5	5	5	5	1
2710	10869524646	1	1	0.6	0	1	25	0	1	0	1	1	1	0	1	0	1	1	1	1	1	1	1	1	0	0	1	1	0	1	1	1	0	1	1	1	1	1	23	1	4	4	5	5	5	4	5	5	2
803	10232711823	1	1	5	1	1	35	1	1	0	1	0	1	1	1	0	0	1	1	1	0	1	0	0	0	1	1	1	0	1	0	1	1	0	1	0	1	1	18	0	4	5	5	5	4	2	5	4	2
3436	10922081601	1	1	1	0	0	25	0	1	1	1	1	1	1	1	0	0	1	1	1	0	1	1	1	1	1	0	1	0	0	1	1	1	1	1	1	1	0	23	1	1	5	5	5	1	1	5	5	1
4484	11127404251	0	1	3	0	0	24	0	1	0	1	1	1	0	1	1	1	1	1	1	0	0	0	1	1	1	1	0	1	0	0	1	1	0	1	0	1	0	19	0	1	4	5	5	3	3	5	4	2
3292	10922034673	1	1	1	0	1	24	0	1	0	1	0	1	1	1	1	1	1	1	1	0	1	1	0	0	1	1	1	0	1	1	1	1	1	1	1	0	1	23	1	5	3	5	4	4	4	5	4	2
800	10232710931	1	1	5	1	1	27	0	1	0	1	0	1	1	1	0	0	1	1	1	1	1	1	1	0	1	0	0	0	1	0	1	0	1	1	1	0	1	19	0	3	4	5	5	4	3	5	5	1
2703	10869521189	1	1	2	0	1	26	0	1	0	1	0	1	1	1	1	1	1	1	1	1	1	0	1	0	1	1	1	0	1	0	1	1	1	1	1	0	1	23	1	4	5	5	5	5	5	5	5	1
3022	10901588480	1	1	5	1	1	30	1	1	0	1	0	1	1	1	0	1	1	1	1	1	1	1	0	0	0	1	1	0	0	1	1	1	1	1	0	0	1	20	0	2	4	5	5	4	4	5	4	1
1503	10666312893	1	1	6	1	1	30	1	1	1	0	0	0	1	1	1	0	1	1	1	0	1	1	0	0	1	0	1	0	1	1	1	1	1	1	0	1	1	20	0	4	4	5	5	5	5	5	5	1
2084	10769884485	1	1	2	0	1	24	0	1	0	1	0	1	0	1	1	1	1	0	1	0	1	1	0	0	0	1	1	1	0	1	1	1	1	1	0	1	1	20	0	2	2	5	2	4	3	5	5	2
3727	11009421743	1	1	17	1	1	38	1	1	0	1	0	1	0	1	1	0	1	1	1	1	1	1	0	0	1	1	1	1	1	1	1	1	1	1	0	1	1	23	1	4	4	5	4	5	4	5	5	2
2074	10769875167	1	1	1	0	1	28	0	0	0	0	0	0	0	0	0	0	0	0	0	0	1	1	0	0	1	0	1	0	1	1	1	1	1	1	0	0	1	11	0	4	2	5	5	4	2	5	1	1
3404	10922062463	1	1	12	1	1	38	1	1	0	1	0	1	1	1	1	0	1	1	1	1	1	1	0	0	0	1	0	0	1	1	1	0	1	1	0	1	1	20	0	4	4	5	5	5	5	5	5	2
3906	11009427922	1	1	0	0	0	23	0	1	1	1	1	1	1	1	1	0	1	1	1	0	1	1	0	0	1	1	1	0	0	1	1	1	1	1	1	1	1	24	1	4	4	5	5	5	5	5	5	1
3650	10975431416	1	1	4	0	0	26	0	1	1	1	0	1	1	1	1	1	1	1	1	0	1	1	0	1	1	1	1	0	1	0	1	1	1	1	0	1	1	24	1	4	5	5	4	5	5	5	5	2
3204	10922000092	1	1	0	0	0	25	0	1	1	1	0	1	1	1	1	0	1	1	1	0	0	1	0	1	1	1	1	1	1	0	1	1	0	1	1	0	1	22	0	5	5	5	5	5	5	5		4
3730	11009430885	1	1	3	0	0	27	0	1	1	0	0	1	0	1	1	0	1	0	1	1	1	1	1	0	1	1	1	1	1	1	1	1	1	1	1	0	0	22	0	2	4	5	4	4	4	5	4	2
275	10080541403	1	1	9	1	1	32	1	1	0	0	0	1	1	1	0	0	1	1	1	0	1	0	0	0	1	1	1	0	0	1	1	1	1	1	1	1	0	18	0	2	4	5	5	4	4	5	5	1
3742	11009448098	0	1	6	1	1	27	0	1	1	0	0	1	0	1	1	0	1	1	1	0	1	1	0	0	0	1	1	0	0	0	1	1	1	1	0	0	1	17	0	5	4	5	5	5	5	5	5	1
3219	10922009326	1	1	3	0	0	27	0	1	1	1	0	1	1	1	1	0	1	1	1	1	1	1	1	1	1	1	1	0	1	0	1	1	1	1	1	0	0	24	1	2	5	5	5	4	1	5	5	1
2958	10901572588	1	1	1	0	0	24	0	1	1	1	0	1	1	1	1	0	1	1	1	1	1	1	1	0	1	1	1	0	0	1	1	1	1	1	0	0	1	23	1	3	5	5	3	4	4	4	4	3
3332	10922042151	1	1	5	1	1	26	0	1	1	1	1	1	0	1	1	0	1	1	1	1	0	1	0	0	1	1	1	0	1	0	1	1	1	1	0	0	1	21	0	2	4	5	5	4	4	5	4	1
872	10304761551	1	1	4	0	0	26	0	1	0	1	1	1	1	1	1	1	1	1	1	1	1	1	1	1	1	1	1	1	1	1	1	1	1	1	1	1	1	29	1	4	5	5	5	4	1	5	5	2
4893	11309381614	1	1	1	0	0	24	0	1	1	1	0	1	1	1	1	0	1	1	1	1	1	1	0	1	1	1	1	0	1	1	1	1	1	1	0	0	1	24	1	2	4	5	5	5	4	5	5	1
2871	10869592898	1	1	19	1	1	44	1	1	1	1	0	1	0	1	1	0	0	1	1	0	0	0	0	0	1	1	1	1	1	1	1	1	1	0	0	0	1	18	0	1	5	5	5	5	5	5	5	3
1345	10549849048	1	1	2	0	0	29	0	1	0	1	0	1	1	1	1	0	1	0	1	0	0	1	0	0	0	1	1	1	1	1	1	1	1	1	0	0	0	18	0	2	4	5	5	4	3	5	5	1
4804	11309477554	0	1	1	0	1	20	0	1	1	0	0	1	0	1	0	0	1	1	1	0	0	0	0	0	1	0	0	0	1	0	1	1	1	0	0	0	1	13	0	2	4	5	2	4	4	5	4	3
1302	10549828417	1	1	5	1	1	28	0	1	1	1	1	1	0	1	0	0	1	1	1	1	1	1	0	0	0	1	1	1	0	1	1	1	1	1	0	0	1	21	0	4	4	5	5	4	5	5	5	1
1224	10474614932	1	1	3	0	1	26	0	1	1	1	0	1	1	1	1	1	1	1	1	0	0	1	1	0	0	1	1	1	0	0	1	1	1	1	0	0	1	21	0	5	4	5	5	5	3	5	5	1
747	10232698793	0	1	1.6	0	1	24	0	1	0	1	1	1	0	1	1	0	1	1	1	1	1	1	1	0	1	0	1	0	0	1	1	1	1	1	1	0	1	22	0	2	4	5	5	5	5	5	4	2
4092	11044007725	0	1	5	1	1	26	0	1	1	1	0	1	0	1	1	1	0	1	1	1	1	1	1	0	1	1	1	1	1	0	1	1	0	1	0	1	1	23	1	2	5	4	2	2	2	5	4	2
4917	11309495675	0	1	4	0	1	25	0	1	1	1	0	0	1	1	0	1	1	0	1	0	1	1	0	0	1	1	0	1	1	0	1	1	1	1	1	0	1	20	0	2	5	5	5	5	3	5	5	1
1630	10706769310	1	1	2	0	1	27	0	1	1	1	0	1	0	1	0	0	1	1	1	1	1	1	1	0	1	0	1	0	0	1	1	1	1	1	1	0	1	21	0	5	4	5	5	5	4	5	5	1
4138	11043972805	1	1	2	0	1	24	0	1	1	1	1	1	1	1	0	0	1	1	1	1	1	1	0	0	1	1	0	1	0	0	1	1	1	1	0	1	1	22	0	2	5	5	5	5	5	5	5	1
4257	11079872076	0	1	0	0	1	24	0	1	1	1	1	1	1	1	1	0	1	1	1	1	1	1	1	0	1	1	1	1	0	1	1	1	1	1	0	1	1	26	1	2	4	5	5	5	5	5	5	1
4517	11142846610	0	1	4	0	1	27	0	1	1	1	0	1	1	1	1	0	1	1	1	0	1	1	0	0	1	1	1	0	0	1	1	1	1	1	1	0	1	22	0	4	4	5	5	4	5	5	5	3
3141	10901612947	1	1	10	1	1	34	1	1	1	1	0	1	1	1	0	0	1	1	1	1	1	1	1	1	1	1	1	1	0	1	1	1	1	1	0	1	1	25	1	4	4	5	4	4	5	5	5	1
1868	10739279541	1	1	8	1	1	31	1	1	0	1	0	1	1	1	1	0	1	0	1	1	0	1	1	1	1	1	1	0	1	1	1	1	1	1	0	0	1	22	0	2	5	5	5	4	5	5	4	2
3652	10975432409	1	1	5	1	1	28	0	1	0	0	0	0	0	1	0	0	1	1	1	0	1	0	1	1	1	1	1	0	1	0	1	1	1	1	0	1	1	18	0	5	4	5	5	5	2	5	5	2
708	10179217418	1	1	2	0	1	34	1	1	0	1	0	0	1	0	1	1	1	0	1	0	0	0	0	0	1	1	1	1	1	1	1	0	1	0	0	0	1	16	0	3	4	4	4	5	3	5	5	2
1957	10769830782	0	1	0.3	0	1	24	0	1	0	1	1	1	1	1	1	0	1	0	1	1	1	1	0	0	1	1	1	0	0	1	1	1	1	1	1	1	1	23	1	4	2	5	5	5	4	2	4	4
1698	10722687369	1	1	8	1	1	32	1	1	1	1	0	1	1	1	0	0	1	1	1	1	1	1	1	0	0	1	1	1	1	0	1	1	1	1	1	1	1	24	1	2	4	5	5	5	5	5	5	3
1961	10769831249	1	0	3	0	1	31	1	1	0	1	0	1	0	1	1	0	1	0	1	1	1	1	1	0	0	1	0	1	1	1	1	1	1	1	0	0	1	20	0	2	5	5	5	5	3	5	4	1
3034	10901589396	1	1	4	0	0	25	0	1	0	1	0	1	1	1	1	0	1	0	1	1	1	1	1	0	1	1	1	0	0	1	1	1	0	1	1	1	1	22	0	5	4	5	5	5	5	5	5	1
1672	10706785011	1	1	2	0	0	25	0	1	0	1	1	1	1	1	0	0	1	0	1	0	1	0	1	1	1	1	1	0	1	1	1	1	0	1	0	0	1	20	0	1	5	4	4	1	2	5	1	2
3372	10922052124	0	1	0	0	1	25	0	1	1	1	1	1	1	1	1	0	1	1	1	1	1	1	0	1	1	1	1	0	0	0	1	1	1	1	0	1	1	24	1	1	5	5	5	4	4	5	4	1
4139	11043962340	1	1	0	0	1	23	0	1	0	1	1	1	1	1	0	1	1	1	1	1	1	1	0	0	1	1	1	1	1	1	1	0	1	1	1	1	1	25	1	2	5	5	5	5	2	5	5	4
1581	10706758071	1	1	1.1	0	0	28	0	1	0	1	0	1	0	1	0	0	1	0	1	0	1	0	0	1	1	1	1	0	1	0	1	1	0	1	0	0	0	15	0	2	4	5	5	5	5	5	5	2
3267	10922030777	1	1	0	0	0	24	0	1	1	1	0	1	0	1	1	0	1	1	1	0	0	1	0	0	1	1	1	1	0	0	1	1	1	1	1	1	0	20	0	1	5	5	4	4	3	2	4	4
600	10178921957	0	0	6	1	1	29	0	1	1	1	0	1	1	1	0	0	1	0	1	1	1	1	0	0	0	1	1	1	0	1	1	1	1	1	0	1	1	21	0	2	5	5	5	5	5	5	5	4
2913	10901564044	0	1	6	1	1	28	0	1	0	0	0	1	0	1	1	0	1	0	1	0	1	1	0	1	1	1	1	0	1	1	1	1	1	1	0	1	0	19	0	4	4	5	4	4	3	5	1	2
1413	10596827093	1	1	9	1	1	32	1	1	0	0	0	0	0	1	0	0	1	1	1	0	1	1	0	0	0	1	1	0	1	1	1	1	1	1	1	0	1	17	0	5	5	5	5	5	5	5	5	2
1408	10596825769	1	1	12	1	1	36	1	1	0	1	0	1	1	1	0	0	0	1	1	0	1	1	1	0	0	1	0	0	0	1	1	1	0	1	0	0	0	15	0	4	4	5	5	5	5	5	5	1
1078	10435100214	1	1	1	0	1	25	0	1	0	1	0	1	0	1	0	0	1	1	1	0	1	1	0	0	1	1	1	1	1	0	1	1	1	1	0	0	1	19	0	3	4	5	5	5	3	5	4	2
183	10037335641	1	1	10	1	1	32	1	1	1	1	0	1	1	1	1	0	1	0	1	1	1	1	1	0	1	1	1	1	1	0	1	1	1	0	1	1	1	24	1	4	5	5	5	5	5	5	5	1
3412	10922063924	0	1	0	0	1	30	1	1	0	0	0	0	0	1	1	0	1	1	1	0	0	0	0	0	1	1	1	0	0	0	1	1	1	0	0	0	1	13	0	3	4	5	4	4	4	4	5	2
4796	11309418721	0	1	3	0	0	28	0	1	0	0	0	0	0	0	0	0	1	1	1	0	0	0	0	0	1	0	0	0	0	0	1	0	0	1	1	0	0	8	0	1	5	5	5	3	4	5	4	1
1944	10769828901	0	1	1.1	0	1	25	0	1	0	1	1	1	1	1	1	0	1	0	1	1	1	1	0	0	1	1	1	0	0	1	1	1	1	1	1	1	1	23	1	4	2	5	5	5	1	5	4	3
3653	10975410113	1	1	1	0	0	26	0	1	0	0	0	1	1	1	1	1	1	1	1	1	1	1	1	1	1	1	1	1	1	1	1	1	1	1	1	1	1	27	1	1	4	5	5	3	3	5	5	2
223	10037343588	1	1	3	0	1	29	0	1	1	1	0	1	0	1	1	0	1	1	1	1	1	1	0	0	0	1	1	0	0	0	1	1	0	1	1	0	1	19	0	2	4	5	5	4	4	5	5	1
3392	10922058559	1	1	0	0	1	32	1	1	0	0	0	0	1	1	0	0	0	1	1	0	1	1	0	0	1	1	1	0	1	0	1	1	1	0	0	0	1	15	0	3	4	5	4	2	4	4	5	4
1096	10435109011	1	1	5	1	0	33	1	1	1	1	1	1	0	1	1	0	1	1	1	1	1	1	1	0	1	1	1	1	1	0	1	1	1	1	0	0	1	24	1	5	4	5	5	5	1	5	5	3
3407	10922063073	0	1	5	1	1	28	0	1	1	1	1	1	0	1	0	0	1	1	1	1	1	0	0	0	1	0	1	0	1	1	1	1	1	1	0	0	1	20	0	4	4	5	4	4	2	5	4	2
4903	11309457344	0	0	0	0	0	20	0	1	0	1	1	1	0	1	1	0	1	0	1	0	0	0	0	1	1	1	1	0	1	0	1	1	0	1	0	0	1	17	0	1	5	5	5	1	1	5	1	3
321	10080559388	0	1	4	0	1	29	0	1	0	0	0	0	1	1	0	0	0	1	1	1	1	0	0	0	1	0	1	1	1	0	1	0	1	0	0	0	1	14	0	3	4	5	4	4	2	5	4	2
1928	10739301392	0	1	6	1	1	29	0	1	0	1	0	0	0	1	1	1	1	0	0	0	0	0	1	0	0	1	1	0	1	0	1	1	1	0	1	0	1	15	0	1	4	5	5	5	4	5	5	1
3156	10901621489	0	1	2	0	1	26	0	1	1	0	0	0	0	1	0	0	1	0	1	1	0	0	1	0	0	0	1	0	1	0	1	1	1	1	0	0	1	14	0	2	4	4	4	4	2	4	3	2
4159	11043966120	0	1	4	0	1	25	0	1	0	1	0	1	0	1	1	0	1	0	1	1	1	1	1	0	1	1	1	0	1	0	1	1	1	1	0	0	1	20	0	3	4	5	5	4	5	5	5	2
661	10178965195	0	1	1.5	0	1	23	0	1	0	1	0	1	0	1	1	0	1	1	1	0	1	0	0	0	0	0	1	1	1	1	1	1	1	1	1	0	1	19	0	1	5	5	4	4	2	5	5	3
3837	11009463419	1	1	3	0	1	25	0	1	0	0	1	0	0	1	1	0	1	1	1	1	0	0	0	1	1	1	1	0	1	1	1	1	1	1	0	0	1	19	0	1	4	5	5	4	1	5	4	1
2713	10869524924	1	1	5	1	1	28	0	1	1	1	0	1	0	1	0	1	1	1	1	0	1	1	0	0	1	1	1	1	1	0	1	1	0	1	0	0	1	20	0	2	4	5	5	5	4	5	5	1
4500	11127396461	1	1	0	0	1	23	0	1	1	1	1	1	1	1	0	0	1	1	1	1	1	1	1	0	1	1	1	1	0	0	1	1	1	1	0	1	1	24	1	2	4	5	5	5	5	5	5	2
1438	10596834410	1	1	0	0	1	24	0	1	1	1	0	1	0	1	0	1	1	1	1	1	0	1	0	0	0	1	1	1	1	0	1	0	1	1	1	0	1	20	0	4	4	5	5	5	5	5	5	2
3511	10975438084	1	1	0.8	0	1	27	0	1	0	0	0	1	1	1	1	0	1	1	1	0	0	1	0	1	0	1	1	0	1	0	1	1	1	1	0	0	0	17	0	4	2	5	4	4	3	5	5	1
3968	11043965341	0	0	0	0	1	22	0	1	0	1	0	0	0	1	0	0	1	1	1	0	0	0	1	0	0	1	0	0	0	0	0	1	0	1	0	0	1	11	0	1	5	5	5	1	1	5	4	2
3654	10975413597	1	1	1	0	1	23	0	1	1	1	1	1	0	1	0	1	1	1	1	0	1	1	1	0	0	1	1	1	1	1	1	1	1	1	0	0	1	23	1	4	4	5	4	2	4	5	5	2
1276	10549815192	1	1	2.5	0	1	27	0	1	1	0	0	1	0	1	0	0	1	1	1	1	1	1	0	0	1	1	1	0	1	1	1	1	1	1	0	1	1	21	0	4	4	4	4	4	4	4	4	2
3296	10922035483	1	1	3	0	1	28	0	1	0	1	0	1	0	1	1	1	1	1	1	1	1	1	1	0	0	1	1	1	1	1	1	1	1	1	0	1	1	24	1	4	4	5	5	5	5	5	5	1
4741	11309430923	1	1	5	1	1	25	0	1	1	1	1	1	1	1	1	0	1	1	1	1	0	1	1	1	1	0	1	0	1	0	1	1	1	1	0	1	1	24	1	2	4	5	5	4	2	5	4	2
4483	11127404401	1	1	15	1	1	35	1	1	1	1	0	0	0	1	0	0	1	0	1	0	1	0	1	0	0	0	1	0	0	1	0	1	0	0	1	1	0	13	0	2	4	4	4	2	1	5	2	3
3816	11009458162	1	1	3	0	0	25	0	1	1	0	0	1	0	1	0	0	0	1	1	0	1	0	0	1	0	0	1	0	1	0	1	1	0	1	0	0	1	14	0	2	4	4	4	2	2	4	2	1
13	10596822259	1	1	3	0	0	32	1	1	1	1	0	1	0	1	1	0	1	1	1	0	1	1	0	0	1	1	1	0	1	0	1	1	1	1	1	0	1	21	0	2	5	5	5	5	4	5	5	2
791	10232709575	1	1	3	0	1	25	0	1	1	1	0	1	0	1	1	1	1	0	1	0	1	1	1	0	1	1	1	1	0	1	1	1	0	1	0	0	1	21	0	2	4	5	4	4	4	5	4	2
1277	10549815302	1	1	6	1	1	30	1	1	0	1	0	1	0	0	1	1	1	1	1	0	0	0	1	0	0	1	1	0	1	1	1	1	1	1	0	0	1	18	0	2	5	5	4	4	2	5	5	3
3435	10922081585	0	1	0	0	0	23	0	1	1	1	0	1	1	1	1	0	1	0	1	0	0	0	0	0	0	1	1	0	1	1	1	1	0	0	0	0	1	16	0	2	4	5	4	4	3	5	5	3
2017	10769847736	1	1	1.5	0	0	25	0	1	1	1	1	1	1	1	1	0	1	1	1	1	1	1	1	0	0	1	0	0	0	1	1	1	1	1	1	1	1	24	1	2	2	5	5	5	3	5	5	1
3969	11043963625	0	0	1	0	1	25	0	1	1	1	0	1	0	1	0	0	1	0	1	1	0	0	1	1	1	0	1	0	1	0	1	0	1	1	0	0	1	17	0	2	4	5	5	5	4	5	5	1
2758	10869543077	1	1	4	0	0	28	0	1	1	1	1	1	1	1	1	0	1	1	1	0	1	1	0	0	1	1	1	1	0	1	1	0	1	1	1	1	1	24	1	2	5	5	5	5	5	5	5	5
2026	10769849693	1	1	3	0	1	26	0	1	0	1	0	1	1	1	1	0	1	1	1	0	0	1	1	0	0	1	1	0	0	1	1	1	1	1	1	1	1	21	0	4	5	5	5	4	5	5	5	1
2031	10769852514	1	1	4	0	0	27	0	1	1	1	1	1	0	1	1	0	1	1	1	1	1	1	1	0	0	1	1	1	0	1	1	1	1	1	0	0	1	23	1	4	5	5	5	5	5	5	5	2
3362	10922049271	1	1	0	0	0	24	0	1	0	1	1	1	1	1	1	1	1	1	1	0	1	1	1	0	0	1	1	0	0	1	1	1	1	1	1	1	1	24	1	4	5	5	5	5	5	5	5	1
2937	10901570231	1	1	1	0	0	28	0	1	1	1	1	1	1	1	0	0	1	1	1	1	1	1	1	0	1	1	1	1	1	1	1	1	1	1	0	0	1	25	1
2668	10869513662	1	1	1	0	0	28	0	1	1	0	1	1	1	1	0	0	0	1	1	1	1	1	1	0	0	1	0	0	0	1	1	1	1	1	1	1	0	20	0	1	4	4	4	5	3	5	1	1
2741	10869538569	1	1	1	0	0	28	0	1	1	1	1	1	0	1	0	1	0	1	1	0	1	0	0	0	1	1	1	0	0	1	1	1	1	1	1	1	1	21	0	1	4	5	5	5	3	5	5	2
3543	10975418554	1	1	9	1	0	31	1	1	1	1	0	1	0	1	0	0	0	1	1	1	1	0	1	0	1	1	1	1	0	0	0	1	0	1	0	0	1	17	0	1	4	5	5	4	2	5	4	1
3525	10975402749	1	1	2	0	1	26	0	0	0	1	1	1	1	1	1	0	1	0	1	1	1	0	0	0	1	1	1	0	0	1	1	1	1	1	0	1	0	19	0	4	4	5	5	4	4	5	5	1
1539	10666344874	1	1	3	0	1	37	1	1	1	1	1	1	1	1	0	0	1	1	1	1	1	0	1	1	1	0	1	1	0	1	0	1	1	1	1	0	1	23	1	4	5	4	4	4	4	5	1	3
3957	11043987792	1	1	1	0	0	28	0	1	1	1	0	1	0	1	0	1	1	0	1	0	1	0	0	0	1	0	1	1	1	0	1	1	1	1	0	1	0	18	0	1	4	5	5	4	1	5	5	1
2988	10901577604	1	1	3	0	0	26	0	1	1	1	1	1	0	1	1	0	1	0	1	1	1	1	1	0	1	1	1	0	0	1	1	1	1	1	1	1	1	24	1	4	4	5	4	3	2	5	1	2
3178	10921988148	1	0	1	0	0	26	0	1	0	1	0	1	0	1	1	1	1	0	1	0	0	1	0	0	0	1	1	0	1	1	1	1	0	1	1	1	0	18	0	3	4	5	5	5	1	5	5	1
2012	10769847065	1	0	9	1	1	22	0	1	1	1	0	1	1	1	1	0	1	0	1	1	1	1	1	0	1	1	1	1	0	0	1	1	1	1	0	1	1	23	1	4	2	5	2	4	5	5	4	1
3336	10922043811	1	1	2	0	0	25	0	1	1	1	1	1	1	1	1	1	1	1	1	1	1	1	0	1	1	1	1	1	0	0	0	1	0	1	0	1	1	24	1	2	5	5	4	1	3	2	1	1
4744	11309471837	1	1	5	1	1	27	0	1	0	1	0	0	0	1	1	0	1	0	1	1	1	1	1	1	1	1	1	0	1	1	1	1	1	1	0	1	1	22	0	4	4	5	5	5	4	5	4	1
198	10037338016	1	1	7	1	1	31	1	1	0	1	0	1	0	0	1	0	1	0	1	0	1	1	1	0	0	1	1	1	0	1	1	1	1	0	1	0	0	17	0	5	3	4	4	4	4	4	4	2
1787	10722734524	1	1	2	0	1	30	1	1	0	1	0	1	1	1	1	0	1	1	1	1	1	1	0	0	1	1	1	0	0	0	1	1	1	0	1	0	0	19	0	4	4	5	5	5	4	5	5	1
1827	10739263580	1	1	10	1	1	35	1	1	0	1	1	1	1	1	1	0	1	1	1	1	1	1	0	0	0	1	1	1	1	1	1	1	1	1	1	0	0	23	1	3	4	5	5	4	4	5	4	4
659	10178964784	0	1	1	0	1	23	0	1	0	0	0	0	1	0	1	1	1	1	1	0	0	0	0	0	0	1	1	0	0	0	1	0	0	0	0	0	1	11	0	4	4	4	5	5	2	5	5	3
1148	10474573618	1	1	1	0	0	28	0	1	1	1	1	1	0	1	1	1	1	1	1	1	0	1	1	1	1	1	1	0	1	0	1	1	1	1	1	0	1	25	1	3	4	5	4	4	4	5	5	4
1985	10769835263	1	1	0.6	0	0	25	0	1	1	1	1	1	1	1	1	1	1	1	1	1	0	1	1	1	1	1	1	1	0	1	1	1	1	1	0	1	1	27	1	3	2	5	5	4	2	5	5	2
1043	10435082870	0	0	2	0	0	26	0	1	0	1	0	1	0	1	0	0	0	1	1	1	0	0	0	0	1	0	0	1	0	0	0	1	1	1	0	0	1	13	0	2	5	5	4	2	2	4	2	1
3736	11009440089	1	1	10	1	1	33	1	1	0	1	0	1	0	1	0	0	1	1	1	1	1	1	0	1	1	1	1	1	0	1	1	1	1	1	0	1	1	22	0	5	4	5	5	5	4	5	5	1
4035	11043975584	0	1	1	0	1	24	0	1	1	0	0	0	1	1	0	0	0	0	1	0	1	1	0	0	0	0	0	0	0	0	1	0	0	0	0	0	1	9	0	1	5	5	5	4	3	4	4	1
3655	10975461630	1	1	9	1	1	35	1	1	1	1	0	1	0	1	1	1	1	1	1	0	1	0	0	1	1	1	1	1	0	0	1	1	1	1	0	1	1	22	0
3024	10901588816	1	0	3	0	1	26	0	1	0	1	0	1	0	1	0	0	1	0	1	0	1	0	0	0	1	1	1	0	0	1	1	1	1	1	0	0	1	16	0	2	4	5	4	4	4	2	4	1
1578	10706757761	1	1	10	1	0	32	1	1	1	1	0	1	0	1	0	0	1	0	1	1	0	1	1	0	0	1	1	1	1	1	1	0	1	1	1	0	0	19	0	5	4	5	4	5	5	5	5	3
581	10133942545	1	1	1	0	0	28	0	1	0	1	1	0	0	1	0	0	1	1	1	0	1	0	1	0	1	1	1	0	1	1	1	1	1	1	0	0	1	19	0	3	4	5	4	2	3	5	5	1
481	10133912270	1	1	4	0	1	27	0	1	0	0	0	0	0	1	1	0	1	1	1	0	1	0	1	0	0	1	1	1	0	1	1	1	1	1	1	1	1	19	0	5	4	5	5	5	5	5	5	1
511	10133919082	1	1	5	1	1	29	0	1	0	1	0	1	0	1	1	0	1	1	1	1	0	0	1	0	1	1	1	1	0	1	1	1	1	1	1	1	1	22	0	5	5	5	5	5	4	5	5	1
403	10133893541	1	1	0.5	0	1	22	0	1	0	1	0	0	0	1	0	0	0	1	1	0	1	1	0	0	1	1	0	1	1	1	1	1	1	1	1	1	1	19	0	4	4	5	5	4	4	5	4	2
452	10133907759	1	1	7	1	1	32	1	1	1	1	0	1	0	1	0	0	1	1	1	1	1	1	1	0	1	1	1	1	0	1	1	1	1	1	1	1	1	24	1	4	4	5	4	4	4	5	5	1
558	10133926127	1	1	2	0	0	27	0	1	1	1	0	1	0	1	0	0	0	1	1	1	1	0	1	0	1	1	1	0	0	1	1	1	1	1	1	0	1	20	0	1	5	5	5	5	5	5	5	3
489	10133913105	1	1	3	0	1	30	1	1	1	1	1	1	1	1	0	0	1	0	1	1	1	1	1	0	1	1	1	0	1	1	1	1	1	1	1	0	1	24	1	4	5	4	5	5	5	5	5	1
497	10133913829	1	1	1	0	0	27	0	1	1	0	1	1	0	1	1	0	1	0	1	1	1	1	1	1	1	1	1	0	0	1	1	1	1	1	1	1	1	24	1	1	5	5	5	5	2	5	5	3
472	10133911145	1	1	1	0	1	25	0	1	0	1	0	1	1	0	0	0	1	0	1	1	0	1	1	0	1	1	1	0	1	1	1	1	1	1	0	1	1	20	0	2	4	5	4	3	4	5	5	2
490	10133913156	1	1	4	0	1	26	0	1	1	1	1	1	0	1	0	1	1	0	1	0	1	1	1	0	0	1	1	0	0	1	1	1	1	1	1	0	1	21	0	4	5	5	4	5	5	5	5	1
432	10133903772	1	1	3	0	1	26	0	1	0	1	0	1	0	1	0	0	1	1	1	0	1	1	0	0	0	1	1	0	1	1	1	1	1	1	0	1	1	19	0	4	4	5	5	5	1	4	4	1
588	10133966924	1	1	10	1	1	34	1	1	0	1	0	1	0	1	1	1	1	1	1	1	1	0	1	1	1	1	1	0	1	0	1	1	1	1	1	0	0	22	0	4	5	5	5	4	4	5	5	3
389	10133889593	1	1	13	1	1	37	1	1	0	1	1	1	1	1	0	0	1	0	1	0	1	1	0	0	1	1	1	1	1	1	1	1	1	1	1	1	1	23	1	4	4	4	4	4	4	4	5	2
396	10133890966	1	1	7.6	1	1	29	0	1	1	1	1	1	0	1	0	0	1	0	1	0	1	1	1	1	0	1	1	1	1	1	1	1	1	1	1	1	1	24	1	4	4	5	5	5	4	5	5	5
477	10133911857	1	1	5	1	1	26	0	1	1	1	0	1	0	1	1	0	1	1	1	0	1	1	1	1	1	0	1	1	1	0	1	1	1	1	0	0	1	22	0	3	4	5	4	4	4	4	4	2
491	10133913224	1	1	11	1	1	33	1	1	1	1	0	1	1	1	1	0	1	1	1	0	1	1	1	1	1	1	1	0	1	1	1	1	1	1	1	1	1	26	1	5	5	5	5	5	1	5	5	2
526	10133921008	0	1	4	0	1	27	0	1	0	1	0	1	0	1	1	0	1	0	1	1	1	0	0	1	0	0	1	0	1	0	1	1	1	1	0	0	1	17	0	2	4	5	4	4	5	5	5	1
535	10133921851	1	1	10	1	1	42	1	1	1	1	0	1	0	1	0	0	1	0	1	1	1	0	0	0	0	1	1	0	1	1	1	0	0	1	0	1	1	17	0	2	2	5	4	4	4	4	4	2
393	10133890409	1	1	4	0	1	30	1	1	0	1	1	1	1	1	0	0	1	0	0	1	1	0	1	0	0	1	1	0	0	1	1	1	0	1	0	0	1	17	0	4	4	4	5	4	4	4	4	3
498	10133914334	1	1	5	1	0	27	0	1	1	0	1	1	0	1	1	1	1	0	1	0	1	1	1	0	1	1	1	0	1	0	1	1	1	1	0	1	1	22	0	1	5	5	5	5	2	5	5	3
565	10133931849	1	1	4	0	1	28	0	1	0	1	0	1	1	1	1	1	1	0	1	0	1	1	0	0	0	1	1	0	0	1	1	1	1	1	0	1	1	20	0	5	4	4	4	4	4	5	4	1
536	10133921891	1	1	1	0	1	24	0	1	0	1	1	1	1	1	1	1	0	1	1	1	1	1	0	1	1	1	1	1	0	0	1	1	1	1	0	1	1	24	1	3	4	5	5	5	5	5	5	4
523	10133920795	1	1	0.7	0	1	24	0	1	1	1	0	1	1	1	1	0	1	1	1	1	1	1	1	0	1	1	1	1	0	1	1	1	1	1	0	1	1	25	1	5	3	5	5	5	5	5	5	2
554	10133925671	1	1	3	0	1	26	0	1	1	1	1	1	1	1	1	1	1	1	1	1	1	1	1	1	1	1	1	1	1	1	1	1	1	1	1	1	1	30	1	1	2	4	4	4	3	5	4	3
553	10133925579	1	1	0.7	0	1	24	0	1	1	1	0	1	1	1	1	0	1	0	1	1	1	1	1	1	1	1	1	1	0	1	1	1	1	1	0	1	1	25	1	4	4	5	5	5	5	5	5	2
509	10133917936	1	1	0.9	0	1	26	0	1	0	1	0	1	0	1	1	0	1	1	1	1	1	1	0	0	1	1	1	1	0	1	1	1	1	1	0	1	1	22	0	5	3	5	5	5	5	5	5	2
462	10133908932	1	1	7	1	1	28	0	1	0	0	0	1	0	1	0	0	1	1	1	1	1	1	1	1	1	1	1	1	1	1	1	1	1	1	1	1	1	24	1	3	4	5	5	4	5	5	5	3
380	10133888760	1	1	8	1	1	30	1	1	1	1	0	1	0	1	0	1	1	0	1	1	1	1	0	0	1	1	1	1	0	1	1	1	1	1	0	0	0	20	0	3	4	5	4	4	4	5	4	2
492	10133913321	1	1	5	1	1	26	0	1	1	0	0	1	1	1	1	0	1	0	1	0	0	1	0	0	0	1	1	0	1	1	1	1	0	1	0	0	1	17	0	4	4	5	5	5	4	5	5	1
428	10133902041	0	1	3	0	1	27	0	1	1	1	0	1	0	1	0	0	1	1	1	0	1	0	1	0	0	1	1	1	0	0	1	1	1	1	1	1	1	20	0	2	4	4	4	1	4	5	4	2
387	10133889164	1	1	3	0	0	28	0	1	0	1	1	1	1	1	0	0	1	0	1	1	1	0	1	1	1	1	0	1	0	0	1	1	1	1	0	0	1	20	0	5	5	5	4	5	1	5	1	2
567	10133933063	1	1	15	1	1	34	1	1	1	1	1	1	1	1	1	1	1	1	1	1	0	1	1	0	1	1	1	1	1	0	1	1	1	1	0	1	1	26	1	1	5	5	5	5	5	5	1	1
435	10133904171	1	1	3	0	1	33	1	1	0	1	1	1	0	1	0	1	1	1	1	0	1	1	0	0	0	1	1	0	0	1	1	1	1	1	0	1	1	20	0	4	5	4	4	4	5	5	5	1
487	10133912832	1	1	7	1	1	30	1	1	1	1	0	1	1	1	1	0	1	0	1	1	1	1	1	1	1	0	1	0	0	0	1	0	1	1	0	0	1	20	0	5	4	5	4	4	5	5	5	4
568	10133933074	0	1	0.6	0	1	25	0	1	1	1	0	1	0	1	1	0	0	0	0	0	0	0	1	0	0	1	0	0	0	1	1	1	1	0	1	0	1	14	0	2	2	4	2	2	2	4	2	2
527	10133921068	1	1	11	1	1	36	1	1	1	0	0	1	0	1	0	0	1	0	1	1	1	0	1	1	1	0	1	0	1	0	1	1	1	1	0	1	1	19	0	5	4	5	4	2	4	5	5	2
476	10133911842	1	1	12	1	1	34	1	1	0	1	1	1	1	1	0	0	1	0	1	1	1	1	1	0	1	1	1	0	1	1	1	1	1	1	0	1	1	23	1	4	4	5	5	5	4	5	5	2
496	10133913749	1	1	2	0	0	28	0	1	0	1	1	1	0	1	0	0	1	1	1	0	1	1	0	0	1	1	1	1	1	1	1	1	1	1	0	0	1	21	0	5	4	5	5	5	1	5	5	1
570	10133933323	1	1	1	0	0	23	0	1	1	1	1	1	1	1	1	0	0	1	1	1	1	0	0	0	0	0	1	0	0	1	1	1	1	1	0	0	1	19	0	1	5	5	5	4	2	5	4	1
433	10133904129	1	1	6	1	1	30	1	1	1	1	0	1	0	1	1	0	1	1	1	0	1	0	1	0	0	1	1	1	1	1	1	1	1	1	1	1	1	23	1	2	4	5	5	1	5	5	5	4
589	10133979795	1	1	6	1	1	32	1	1	0	1	0	1	1	1	1	1	1	1	1	1	0	1	0	0	1	1	1	1	1	1	1	1	1	1	1	0	1	24	1	5	2	5	5	5	5	5	5	3
1604	10706764389	1	1	25	1	1	47	1	1	1	1	0	1	1	1	1	0	1	1	1	0	1	1	0	0	0	1	1	0	1	1	1	1	0	1	1	0	1	21	0	1	4	5	5	5	5	5	5	1
1662	10706780538	1	1	11	1	1	31	1	1	1	1	0	1	1	1	0	0	1	0	1	0	1	1	1	0	1	0	1	1	0	1	1	0	1	1	0	1	1	20	0	1	5	5	5	5	2	5	5	2
1584	10706758600	1	1	1	0	1	23	0	1	1	1	1	1	1	1	1	0	1	1	1	0	1	1	1	0	1	1	1	0	1	1	1	1	1	1	1	0	1	25	1	4	5	5	5	4	5	5	5	2
1646	10706771218	1	1	4	0	0	26	0	1	1	1	1	1	1	1	1	0	1	1	1	0	1	1	1	0	1	1	1	0	0	1	1	1	1	1	1	1	1	25	1	4	4	4	5	4	4	5	5	1
1609	10706765864	0	1	4	0	0	25	0	1	0	0	0	1	0	1	1	0	1	0	1	0	0	0	0	0	0	0	0	0	0	0	0	1	0	1	1	0	1	10	0	4	4	4	4	4	2	4	2	2
4515	11142778954	0	1	0	0	1	0	0	1	0	1	1	1	0	1	1	0	1	0	1	0	1	0	1	0	0	1	1	0	0	1	1	1	0	1	1	1	1	19	0	2	4	5	5	4	4	5	5	3
1281	10549816439	1	1	0	0	0	38	1	1	1	0	0	1	0	0	0	0	1	0	0	1	0	1	0	0	0	1	1	0	0	0	0	1	0	0	0	1	0	10	0	2	4	4	4	1	2	4	2	2
1634	10706769647	1	1	0	0	1	28	0	1	0	1	0	1	1	1	0	1	1	1	1	1	1	1	0	0	0	1	1	0	1	1	1	0	1	1	0	0	1	20	0	4	4	5	5	4	4	5	5	2
1605	10706764480	1	1	8	1	1	35	1	1	0	0	0	1	1	1	1	1	1	1	1	0	1	0	1	1	0	0	1	0	0	1	1	1	1	1	0	0	1	19	0	4	4	4	4	4	4	4	1	2
2551	10815267868	1	1	13	1	0	34	1	1	1	0	0	1	0	1	1	1	0	0	1	0	0	0	1	0	1	0	0	1	0	1	1	0	1	1	0	1	1	16	0	2	4	5	5	5	2	5	5	1
2572	10815272538	1	1	8	1	0	32	1	1	0	1	0	0	0	1	0	0	1	1	1	1	1	1	0	1	1	1	1	0	0	1	1	0	0	1	0	1	1	18	0	2	5	5	4	4	4	5	5	1
2100	10784473417	1	1	1	0	0	28	0	1	0	1	0	0	1	0	0	1	1	1	1	1	1	0	1	0	1	0	1	1	0	1	1	1	0	1	0	1	1	19	0	5	4	5	5	5	5	5	5	1
2539	10815263612	1	1	10	1	1	33	1	1	1	1	0	1	1	1	1	0	1	1	1	1	1	1	0	0	0	1	1	1	1	1	1	1	0	1	1	0	1	23	1	3	4	5	4	5	5	5	5	1
2526	10815260210	1	0	4	0	0	27	0	1	1	1	1	1	1	1	1	0	1	1	1	0	1	1	0	1	1	1	1	0	0	0	1	1	1	1	0	0	1	22	0	2	4	5	5	5	2	5	1	2
2456	10815232583	1	1	27	1	1	53	1	1	1	0	0	1	0	0	0	1	0	0	1	1	0	0	0	0	1	0	1	1	0	1	0	1	0	0	1	0	1	13	0	5	4	4	4	4	5	5	4	2
2485	10815246578	1	1	22	1	1	43	1	1	0	1	0	1	1	1	1	0	1	1	1	0	1	0	0	0	0	1	1	1	1	1	1	1	1	1	1	1	1	22	0	5	4	5	5	5	5	5	5	1
2124	10784493059	1	1	3	0	0	28	0	1	1	1	0	1	0	1	1	1	1	1	1	1	1	1	1	1	1	1	1	1	1	1	1	1	1	1	1	1	1	28	1	1	5	5	5	5	2	5	5	4
2437	10815225748	1	0	0.8	0	0	25	0	1	0	1	0	1	0	1	0	0	1	1	1	0	1	0	1	0	0	1	0	0	0	1	1	1	1	1	0	1	1	17	0	1	5	5	5	5	4	5	5	1
2508	10815255074	1	1	23	1	1	49	1	1	0	1	0	1	1	1	1	1	1	0	1	1	1	1	0	1	1	1	1	1	1	1	1	1	1	1	1	1	1	26	1	5	4	4	5	4	4	4	4	2
2441	10815226594	0	1	15	1	1	37	1	1	1	0	0	1	0	1	1	1	1	1	1	0	1	1	1	0	0	1	1	0	1	1	1	1	1	0	0	0	1	20	0	5	5	5	5	5	5	5	1	1
2510	10815256195	1	1	10	1	1	34	1	1	1	1	0	1	0	1	1	0	0	1	1	1	1	0	0	0	1	1	1	0	1	1	1	1	0	1	0	0	0	18	0	2	4	5	4	5	2	4	1	2
2561	10815270107	1	1	9.6	1	1	31	1	1	1	0	0	1	0	1	0	0	1	1	1	1	1	1	1	1	1	1	1	0	1	1	1	1	1	1	1	1	1	24	1	4	4	5	5	4	5	5	5	1
2167	10784502017	0	1	6	1	1	27	0	1	0	1	0	1	0	1	1	0	0	0	1	0	0	0	0	1	0	1	1	1	1	1	1	1	1	1	0	0	1	17	0	1	4	5	4	2	2		2	2
2514	10815257615	1	1	4	0	0	27	0	1	0	0	0	1	0	1	0	0	1	1	1	1	1	1	1	0	0	1	1	1	1	1	1	1	1	1	0	0	1	20	0	4	4	5	4	5	5	5	5	1
2141	10784497518	1	1	5	1	1	29	0	1	0	1	0	1	1	1	1	0	1	1	1	1	1	1	0	1	0	1	1	0	1	1	1	1	1	1	0	0	1	22	0	4	4	5	5	4	5	5	4	2
1648	10706773112	1	1	15	1	1	38	1	1	0	1	0	1	0	1	1	0	1	1	1	0	1	1	1	1	1	1	1	0	1	0	1	1	1	1	1	0	1	22	0	4	5	5	3	4	4	5	4	1
2569	10815271885	1	1	12	1	1	35	1	1	1	1	1	1	0	1	0	0	1	1	1	0	1	1	1	0	0	1	1	1	1	1	1	1	1	1	1	1	1	24	1	4	4	5	5	4	4	5	4	3
2568	10815271441	1	1	11	1	1	34	1	1	1	1	0	1	0	1	0	0	1	1	1	0	1	1	1	0	0	1	1	1	1	0	1	1	1	1	1	1	1	22	0	5	4	5	4	5	4	5	5	2
2463	10815234782	1	1	7	1	1	29	0	1	0	0	0	1	1	1	0	0	1	1	1	1	1	1	0	1	1	0	1	0	1	0	1	0	1	1	0	0	1	18	0	2	4	5	5	4	4	5	5	1
2473	10815237949	1	1	5	1	0	29	0	1	1	1	0	1	0	1	0	0	1	1	1	1	1	1	0	0	0	1	1	0	0	1	1	1	1	1	0	0	1	19	0	2	5	5	5	4	4	5	5	1
2587	10815277614	1	1	6	1	1	31	1	1	0	1	0	1	0	1	0	0	1	0	1	0	1	0	1	1	1	1	1	1	1	1	1	1	1	1	0	0	1	20	0	1	4	5	5	4	4	5	4	1
2533	10815262088	1	1	10	1	1	32	1	1	1	1	0	1	1	1	1	0	1	1	1	0	1	1	0	1	1	1	1	1	1	1	1	1	1	1	1	1	1	26	1	5	5	5	4	4	4	5	5	1
2517	10815258210	1	1	6	1	1	32	1	1	1	1	1	1	0	1	1	0	1	1	1	1	1	1	0	1	1	1	1	1	0	1	1	1	1	1	1	1	1	26	1	5	5	5	5	5	5	5	5	5
2211	10784525077	1	1	1	0	0	28	0	1	1	1	0	1	0	1	0	0	1	1	1	0	1	0	1	0	1	0	1	1	1	1	1	1	1	0	1	0	1	20	0	1	5	5	5	4	2	5	5	1
1591	10706759629	1	1	6	1	1	29	0	1	1	1	0	1	0	1	0	0	1	1	1	0	1	1	1	0	1	1	1	0	0	0	1	1	1	1	0	1	1	20	0	5	4	5	5	5	5	5	4	2
2624	10815295460	1	1	6	1	1	30	1	1	1	1	0	1	1	1	0	0	1	1	1	1	1	1	1	0	1	1	1	1	0	0	1	1	1	1	1	1	1	24	1	4	5	5	4	2	4	5	5	1
2591	10815278390	1	1	15	1	0	41	1	1	0	1	1	1	1	1	1	1	1	1	1	1	1	1	1	1	1	1	1	1	1	1	1	1	0	1	1	1	1	28	1	1	5	5	5	4	4	5	5	2
2173	10784503689	1	1	15	1	0	38	1	0	0	0	0	0	0	0	0	0	0	0	0	0	0	0	0	0	0	0	0	0	0	0	0	0	0	0	0	0	0	0	0	4	4	5	5	4	2	5	4	1
2645	10815340485	1	1	10	1	1	33	1	1	1	1	0	1	1	1	0	0	1	1	1	0	1	1	1	1	0	1	1	0	1	0	1	1	1	1	0	1	1	22	0	4	4	5	5	5	4	5	5	2
2460	10815234047	1	1	3	0	0	28	0	1	1	1	1	1	0	1	1	0	1	1	1	1	1	1	1	0	0	1	1	0	0	1	1	1	1	1	1	1	1	24	1	5	5	5	4	5	5	5	5	2
1586	10706758948	1	1	0	0	1	55	1	1	0	0	0	1	1	1	1	0	1	1	1	0	1	1	0	0	0	1	1	1	1	1	1	1	1	1	1	1	0	21	0	1	5	5	2	4	1	5	5	1
2546	10815265569	1	1	7	1	1	30	1	1	0	1	0	0	0	0	0	0	0	1	1	0	0	1	0	0	0	1	1	0	0	0	1	1	1	1	0	0	0	11	0	5	5	5	5	5	1	5	5	1
2597	10815281135	1	1	14	1	1	35	1	1	1	1	0	1	1	1	1	0	1	1	1	0	1	1	1	0	1	1	1	1	0	1	1	1	1	1	1	0	1	24	1	4	5	5	5	5	5	5	5	2
2643	10815338319	1	1	5	1	1	30	1	1	1	0	0	1	0	1	1	0	1	1	1	1	0	1	1	0	0	1	1	0	0	1	1	1	1	1	0	1	1	20	0	3	4	5	5	5	4	5	5	4
2609	10815287709	1	1	0	0	1	32	1	1	1	0	0	1	0	1	0	0	1	1	0	1	1	1	1	0	1	1	1	0	0	0	0	0	0	0	0	0	1	14	0	2	5	5	5	3	2	5	1	1
2182	10784504855	1	1	5	1	1	30	1	1	0	1	0	1	0	1	0	0	1	1	1	1	1	1	1	0	0	1	1	0	1	1	1	1	1	1	0	1	1	21	0	3	4	5	4	4	4	5	5	2
2097	10784472152	0	1	14	1	1	41	1	1	1	1	1	1	1	1	0	0	1	0	1	1	1	0	1	1	1	1	1	0	0	0	1	1	1	1	1	1	1	23	1	4	4	4	5	4	5	5	5	4
2615	10815290449	1	1	1	0	0	31	1	1	0	1	0	1	1	1	1	0	1	0	1	1	0	0	1	1	0	0	1	1	0	0	1	0	0	1	0	0	0	15	0	2	4	5	5	2	2	5	5	1
2596	10815280497	1	1	10	1	1	31	1	1	0	1	0	1	0	1	0	0	1	1	1	0	1	1	0	0	0	1	0	0	1	1	1	1	1	1	0	1	1	18	0	5	5	5	5	4	1	5	5	2
2136	10784497102	1	0	8	1	0	33	1	1	1	0	0	1	1	1	0	0	1	1	1	0	1	1	1	0	0	0	1	0	0	0	1	1	0	0	1	0	1	16	0	4	4	5	4	5	4	5	5	1
2474	10815238364	1	1	1	0	0	25	0	1	1	1	0	1	1	1	0	0	1	1	1	1	1	1	1	0	1	0	1	0	1	1	1	1	1	0	0	1	1	22	0	2	5	5	5	5	5	5	5	1
2151	10784498855	1	1	17	1	0	38	1	1	0	1	1	1	1	1	0	1	1	1	1	1	1	1	1	0	0	1	1	1	0	1	1	1	1	1	0	1	1	24	1	2	4	5	5	4	4	5	5	4
2540	10815263734	1	1	12	1	0	36	1	1	0	1	0	1	0	1	1	0	1	1	1	1	1	1	1	0	0	1	1	1	0	1	1	1	1	1	1	1	1	23	1	2	5	5	4	4	4	5	5	1
2208	10784523856	1	1	7	1	0	33	1	1	1	0	0	1	0	1	1	0	1	1	1	1	0	0	0	1	0	1	1	0	0	0	0	1	0	0	0	0	0	13	0	5	4	5	5	5	3	5	5	1
2432	10815222720	1	1	13	1	1	33	1	1	1	1	0	1	1	1	1	0	1	1	1	0	1	0	1	0	0	1	1	1	0	1	1	1	1	1	0	1	1	22	0	4	4	5	5	4	4	5	5	2
2623	10815295146	1	1	8	1	0	30	1	1	1	1	0	1	0	1	0	0	1	1	1	1	1	1	0	0	1	1	1	1	0	1	1	1	1	1	1	1	1	23	1	2	5	5	5	5	5	5	5	1
2436	10815225731	0	1	3	0	1	28	0	1	1	0	0	1	1	1	0	0	0	1	1	1	1	0	1	0	0	0	1	0	1	0	1	1	0	1	0	0	1	16	0	3	4	5	5	5	4	5	5	1
2101	10784473617	1	1	10	1	1	36	1	1	0	1	0	0	1	1	0	0	1	0	1	1	1	0	1	0	1	1	1	0	0	1	1	1	1	0	1	1	1	19	0	4	4	4	4	2	2	5	4	2
2214	10784529476	1	1	4.8	0	0	29	0	1	1	1	1	1	0	1	1	0	1	0	1	1	1	1	1	0	0	1	1	0	0	1	1	1	1	1	1	1	0	22	0	2	4	5	5	5	4	5	5	2
2634	10815307336	1	1	4.1	0	0	29	0	1	1	1	1	1	0	1	1	1	1	1	1	1	1	1	1	0	1	1	1	0	1	0	1	1	0	1	1	0	1	24	1	1	4	5	4	4	4	5	4	1
2235	10784548783	1	1	10	1	1	33	1	1	0	1	1	0	0	1	1	0	0	1	1	0	0	0	0	1	1	0	1	0	1	0	1	0	1	1	1	0	1	16	0	2	4	4	4	2	2	5	5	1
2469	10815237049	1	1	3	0	0	28	0	1	1	1	1	1	1	1	1	0	1	1	1	1	1	1	1	0	1	1	1	0	1	0	1	1	1	1	1	0	1	25	1	2	4	5	5	5	3	5	4	1
2203	10784520517	1	1	1	0	0	25	0	1	1	1	0	1	1	1	0	0	1	1	1	0	0	0	1	0	1	1	1	0	1	0	1	1	1	1	1	0	1	20	0	1	5	4	4	4	2	4	2	2
2482	10815243750	1	1	8	1	0	29	0	1	0	0	0	1	0	1	0	1	1	1	0	1	0	0	1	0	0	1	1	0	0	1	1	1	1	1	0	0	1	16	0	2	4	5	4	2	1	4	1	1
2470	10815237360	1	1	7	1	0	31	1	1	1	1	0	1	0	1	1	0	1	0	1	1	1	0	1	0	1	0	1	0	0	0	1	1	1	1	0	1	1	19	0	3	4	5	5	5	5	5	1	1
2641	10815334803	1	1	6	1	0	32	1	1	0	1	1	1	1	1	1	1	1	1	1	1	1	1	1	1	1	1	1	0	1	0	1	1	1	1	0	0	1	25	1	1	5	5	5	5	5	5	5	1
2111	10784480051	1	1	9	1	0	32	1	1	1	1	0	1	1	1	1	1	1	1	1	1	1	1	1	1	1	1	1	1	1	1	1	1	1	1	1	1	1	29	1	5	5	5	5	5	3	5	5	1
2537	10815263581	1	1	5	1	1	29	0	1	1	1	0	1	1	1	1	0	1	1	1	1	1	1	1	0	1	1	1	0	0	0	1	1	0	1	1	0	1	22	0	5	4	5	5	5	2	5	5	2
2584	10815277349	1	1	11	1	1	37	1	1	0	1	0	1	0	1	1	0	1	1	1	0	1	1	0	1	0	1	1	1	0	0	1	1	1	1	1	1	1	21	0	5	4	5	5	4	5	5	5	1
2471	10815237435	1	1	5	1	1	30	1	1	1	1	1	1	1	1	0	0	1	1	1	0	1	1	1	0	1	1	1	0	0	0	1	1	1	1	0	1	0	21	0	3	4	5	5	5	2	5	5	2
2513	10815257141	1	1	12	1	1	36	1	1	0	1	0	1	0	1	1	0	0	1	1	1	1	1	0	1	0	0	1	0	0	1	1	1	1	1	0	0	0	17	0	2	5	5	5	4	1	4	1	1
2202	10784520512	1	1	7	1	0	31	1	1	0	1	0	1	1	1	0	0	1	1	1	1	1	1	1	0	1	1	1	0	1	1	1	1	1	1	1	1	1	24	1	4	4	5	5	5	5	5	5	2
2143	10784497725	1	1	11	1	0	32	1	1	0	1	1	1	0	1	1	0	1	1	1	0	1	1	0	0	1	1	1	1	0	1	1	1	1	1	1	1	1	23	1	2	5	5	5	5	3	5	5	1
2205	10784521387	1	1	11	1	1	33	1	1	0	1	0	0	1	1	1	0	1	1	1	0	1	0	0	0	0	1	1	0	0	1	1	1	0	1	0	1	1	17	0	4	5	5	5	4	4	5	5	1
2440	10815226569	1	1	0	0	0	31	1	1	1	0	1	1	0	1	1	0	1	1	1	0	1	1	1	1	0	1	1	0	0	1	0	0	1	1	0	1	1	20	0	2	4	5	5	5	2	5	5	1
2476	10815239044	1	1	10	1	0	36	1	1	1	1	0	1	0	1	1	0	0	0	1	1	1	0	0	0	1	0	1	0	1	0	1	1	1	1	0	0	1	17	0	3	4	5	1	1	5	5	5	1
2198	10784516327	1	1	10	1	1	38	1	1	1	0	0	1	0	1	0	0	1	1	1	1	1	1	0	0	1	1	1	0	1	1	1	1	0	1	1	1	1	21	0	4	4	4	4	4	5	4	5	1
1653	10706775496	1	1	11	1	0	37	1	1	0	1	1	1	0	1	0	0	1	1	1	1	0	0	1	0	1	1	1	0	1	1	0	1	0	0	1	0	0	17	0	4	4	4	2	1	4	4	5	1
2628	10815301470	1	1	33	1	1	56	1	0	0	0	0	1	0	0	0	0	0	0	0	1	0	1	1	0	1	1	1	0	1	1	1	1	0	0	0	0	0	11	0	4	3	4	4	4	5	4	4	2
2577	10815274458	1	1	7	1	1	30	1	1	1	1	0	1	1	1	1	0	1	1	1	1	1	1	1	0	1	1	1	0	0	1	1	1	1	1	1	0	1	24	1	3	4	4	4	4	3	4	4	2
2617	10815292666	1	0	2	0	0	25	0	1	1	1	0	0	1	1	0	0	1	0	1	1	0	1	0	0	1	1	1	0	0	0	1	1	0	1	0	0	1	16	0	1	4	4	4	2	2	4	2	2
2505	10815253938	1	1	8.6	1	1	32	1	1	1	1	0	1	0	1	0	0	1	1	1	0	1	1	1	0	0	1	1	1	0	1	1	1	1	1	0	0	1	20	0	5	4	5	3	4	5	5	4	2
2161	10784500285	1	1	4	0	1	31	1	1	1	1	0	1	0	1	1	1	1	1	1	0	1	1	1	1	1	1	1	1	0	1	1	1	1	1	1	1	1	26	1	2	4	5	5	5	5	5	5	3
2220	10784532831	1	1	11	1	1	32	1	1	1	1	1	1	1	1	1	1	1	1	1	1	1	1	1	1	1	1	1	1	0	1	1	1	1	1	1	0	0	27	1	4	4	5	5	4	4	5	5	1
2112	10784480398	1	1	2	0	1	28	0	1	1	1	0	1	1	1	0	0	1	1	1	0	1	1	1	0	1	1	1	1	0	1	1	1	1	1	1	1	1	24	1	4	4	5	4	4	4	5	4	4
2498	10815251301	1	1	2	0	0	29	0	1	0	1	0	1	1	1	0	0	1	1	1	1	1	1	1	0	1	1	1	0	0	0	1	1	0	1	0	0	0	18	0	2	4	5	4	2	2	5	4	2
2140	10784497479	1	1	3	0	1	31	1	1	1	1	0	1	1	1	1	0	1	1	1	1	1	1	1	0	1	1	1	0	0	1	1	1	1	1	1	0	1	24	1	4	4	5	5	5	5	5	5	1
2538	10815263596	1	1	4	0	1	25	0	1	0	1	0	1	1	1	1	0	1	1	1	1	1	1	1	0	1	1	1	0	1	1	1	1	1	1	1	1	1	25	1	5	5	5	5	5	5	5	5	3
2194	10784507930	1	1	13	1	1	35	1	1	1	1	0	1	0	1	1	0	1	0	1	0	1	1	1	0	1	1	1	0	0	0	1	1	0	1	0	1	1	19	0	4	5	5	5	5	5	5	5	1
2637	10815310014	1	1	5	1	0	27	0	1	1	1	1	1	1	1	1	1	1	1	1	1	1	1	1	1	1	1	1	0	1	1	1	1	1	1	0	0	1	27	1	1	5	5	5	5	5	5	5	1
2639	10815310644	0	1	6	1	1	32	1	1	0	1	1	1	0	1	0	1	1	0	1	1	1	1	1	0	1	1	1	1	1	1	1	1	0	1	0	1	1	23	1	2	4	4	4	4	4	5	4	2
2122	10784490239	1	1	2.9	0	0	25	0	1	1	1	0	1	0	1	0	1	1	0	1	1	1	1	0	0	0	1	1	1	0	1	1	1	1	1	0	0	1	20	0	4	4	5	5	5	3	5	5	1
2449	10815230088	1	1	8	1	1	30	1	1	0	1	0	1	0	1	1	0	1	1	1	1	1	1	0	0	1	1	1	0	0	1	1	1	0	1	0	0	1	19	0	4	4	5	5	5	5	5	5	1
1661	10706780414	1	1	9	1	0	33	1	1	1	1	0	1	1	1	0	0	1	0	1	0	1	1	0	0	0	1	0	0	0	1	1	1	1	1	1	1	1	19	0	1	5	5	5	4	4	5	5	1
2475	10815238893	1	1	9	1	1	35	1	1	1	1	1	1	1	1	1	0	1	1	1	1	1	1	0	0	1	1	1	0	0	1	1	1	0	1	1	1	1	24	1	4	4	5	5	5	5	5	5	2
2567	10815271322	1	1	10	1	1	32	1	1	0	1	1	1	1	1	1	0	1	0	1	1	1	1	1	0	1	1	1	0	1	0	0	0	0	0	0	0	0	17	0	2	5	5	5	5	2	5	5	3
2651	10815343446	1	1	7	1	1	33	1	1	1	1	1	1	1	1	1	0	1	1	1	0	1	1	0	1	1	1	1	1	1	1	1	1	0	1	1	0	1	25	1	4	4	5	4	4	4	5	4	2
2559	10815269613	1	1	30	1	1	53	1	1	1	1	0	0	0	0	0	0	0	0	1	0	1	0	0	0	1	0	1	0	1	1	1	1	0	0	0	0	1	12	0	2	3	5	5	4	2	5	5	2
2130	10784494937	1	1	3	0	0	34	1	1	1	0	0	1	0	1	1	0	1	0	1	1	1	0	1	0	0	1	1	1	1	0	1	1	1	1	1	0	1	20	0	1	5	5	5	4	4	5	5	1
2629	10815304207	1	1	10	1	0	0	0	1	0	1	1	1	0	1	0	0	1	0	1	0	1	1	1	0	1	1	1	0	1	1	1	1	1	1	0	1	1	21	0	2	5	5	5	5	4	5	5	4
2113	10784481766	1	1	5	1	0	29	0	1	1	1	0	1	0	1	0	0	1	0	1	0	0	1	0	1	1	1	1	0	1	0	1	0	0	1	0	0	1	16	0	2	4	4	4	1	2	4	1	1
2163	10784500635	1	1	0.6	0	0	26	0	1	1	1	0	1	1	1	1	1	1	1	1	1	1	1	1	0	1	1	1	0	0	1	1	1	1	1	0	1	1	25	1	1	4	5	5	5	5	5	5	1
2455	10815232300	1	1	3	0	0	30	1	1	1	1	0	1	0	1	1	0	1	1	1	1	0	0	1	0	1	1	1	0	0	1	1	1	1	1	1	0	1	21	0	4	4	5	4	5	4	5	5	2
2103	10784475405	0	0	4	0	0	40	1	1	0	1	0	1	0	1	0	0	1	1	1	0	0	0	0	0	0	0	0	0	1	0	0	1	0	1	1	0	0	11	0	1	5	5	5	2	2	5	1	1
2608	10815287587	1	1	1	0	1	28	0	1	1	1	0	1	1	1	1	1	1	1	1	1	1	1	1	0	1	1	1	0	0	0	1	1	1	1	0	0	1	23	1	3	4	5	5	4	4	5	4	1
2581	10815275793	1	1	5	1	1	32	1	1	1	0	0	1	0	0	0	0	0	1	1	1	1	0	1	1	1	1	1	0	1	1	0	0	1	1	0	1	1	18	0	1	3	5	4	4	4	5	4	1
2579	10815275481	1	1	34	1	1	57	1	1	1	0	0	1	1	1	0	0	1	1	1	1	1	1	0	0	0	1	1	0	1	0	1	1	1	1	0	0	1	19	0	4	4	5	4	3	4	5	5	1
1612	10706766471	0	1	3	0	1	33	1	1	1	1	1	1	0	1	1	0	1	0	0	0	1	1	0	0	1	1	1	0	0	1	1	1	0	1	1	1	1	20	0	4	4	4	4	4	1	5	5	1
2655	10815350240	1	1	15	1	0	38	1	1	0	1	1	1	1	1	1	0	1	0	1	1	1	0	1	0	1	1	1	1	1	1	1	1	1	1	0	0	1	23	1	2	4	5	4	2	2	5	4	1
2128	10784494307	1	1	8	1	0	31	1	1	0	1	1	1	1	1	1	0	1	1	0	1	1	1	0	0	1	1	1	0	1	0	1	1	1	1	0	1	1	22	0	2	5	5	4	4	2	5	4	2
2586	10815277462	1	1	2.9	0	1	31	1	1	0	0	0	1	1	1	1	0	0	0	1	1	1	0	1	1	0	0	1	0	0	0	1	1	0	1	0	0	1	15	0	1	5	5	4	2	1	5	1	1
2129	10784494748	1	1	3	0	1	28	0	1	1	1	0	1	1	1	1	1	1	1	1	0	1	1	1	0	1	1	1	1	0	1	1	1	1	1	0	1	1	25	1	4	4	4	4	3	3	5	4	2
2524	10815259444	1	1	16	1	1	38	1	1	0	1	1	1	1	1	0	0	0	1	1	1	1	1	1	1	1	0	1	0	0	1	1	1	0	0	0	0	1	19	0	3	5	5	4	5	2	5	4	1
2434	10815225310	1	1	24	1	1	45	1	0	0	0	0	0	0	0	0	0	0	0	0	0	0	0	0	0	0	0	0	0	0	0	0	0	0	0	0	0	0	0	0	1	5	5	5	5	1	5	1	1
1594	10706760935	1	1	33	1	1	56	1	1	1	0	1	1	1	1	0	0	1	0	1	0	1	0	0	0	1	0	1	0	0	1	1	1	1	1	1	0	1	18	0	4	5	5	5	4	5	5	5	1
2616	10815290692	1	1	29	1	1	57	1	1	0	0	0	1	0	1	0	0	1	0	0	0	0	0	0	0	0	0	1	0	0	0	1	1	1	1	0	0	1	10	0	4	4	5	5	3	5	4	4	2
2598	10815282204	1	1	25	1	1	53	1	1	0	1	0	0	0	1	0	0	1	1	1	0	1	0	1	0	1	1	1	1	1	1	1	1	1	0	0	1	1	19	0	4	5	5	4	5	4	5	1	2
2114	10784483693	1	1	7	1	0	35	1	1	1	0	0	1	1	1	0	0	1	0	1	0	1	1	0	1	1	1	1	0	0	0	1	1	1	1	1	0	1	19	0	4	3	5	4	4	4	4	5	4
2210	10784524873	1	1	10	1	0	36	1	1	0	1	0	1	0	1	0	0	1	1	1	1	1	1	0	0	1	1	1	0	1	1	1	1	1	1	0	1	1	21	0	5	4	5	4	3	5	5	5	1
2446	10815229359	1	1	7	1	0	30	1	1	1	1	0	0	1	1	1	0	1	1	1	1	1	1	1	0	1	1	1	1	0	1	1	1	1	1	0	0	1	23	1	5	4	5	4	5	4	5	5	3
2527	10815260295	1	1	0.6	0	0	23	0	1	1	1	1	1	1	1	0	1	1	1	1	1	1	1	0	0	1	1	1	1	1	0	1	1	1	1	0	1	1	25	1	4	4	5	5	4	2	5	4	4
2638	10815310306	1	1	4	0	0	30	1	1	1	1	1	1	0	1	1	1	1	1	1	0	0	0	0	0	1	0	1	0	0	1	1	1	1	1	0	0	1	19	0	2	5	5	4	5	2	5	1	1
2649	10815342525	1	1	32	1	1	57	1	1	1	1	0	1	0	1	1	1	1	1	1	1	1	1	0	1	1	1	1	1	1	0	1	1	1	1	0	1	1	25	1	5	5	5	5	5	1	5	5	2
2494	10815250330	1	1	17	1	1	41	1	1	0	1	0	1	0	1	0	0	1	1	1	0	1	1	0	0	1	1	1	1	0	1	1	1	1	1	1	1	1	21	0	4	4	4	4	4	4	5	5	2
2190	10784506941	1	1	0	0	0	32	1	1	0	1	0	1	1	1	0	0	1	1	1	1	1	1	0	0	0	1	1	0	0	1	1	1	0	1	1	1	1	20	0	4	3	5	5	3	4	5	5	1
2162	10784500286	1	1	3	0	0	28	0	1	0	1	1	1	1	1	0	1	1	1	1	1	1	1	1	0	0	1	1	1	0	1	1	1	1	1	0	1	1	24	1	2	4	5	4	4	4	5	4	4
2472	10815237442	1	1	5	1	1	30	1	1	1	1	1	1	1	1	1	0	1	1	1	0	1	1	1	0	1	1	1	0	0	0	1	1	1	1	0	1	0	22	0	3	4	5	5	5	3	5	5	1
1682	10706796345	1	1	11	1	1	37	1	1	0	1	0	0	1	1	1	0	1	0	1	1	1	1	0	0	1	1	1	1	0	0	0	1	1	0	1	1	1	19	0	2	5	5	4	4	4	5	5	5
2512	10815256380	1	1	15	1	1	38	1	1	1	1	1	1	1	1	1	1	1	1	1	1	0	1	0	1	1	1	1	0	1	1	1	1	1	1	0	1	1	26	1	3	5	5	4	4	5	3	5	2
2118	10784486731	1	1	5	1	0	29	0	1	1	1	0	1	1	1	0	1	1	0	1	1	1	1	0	0	1	1	1	0	1	1	1	0	1	1	0	0	1	21	0	1	4	5	5	4	2	5	5	2
2622	10815294839	1	1	5	1	1	34	1	1	0	1	0	0	0	0	0	1	0	1	0	0	0	0	0	0	0	0	0	0	0	0	0	0	0	1	0	0	0	5	0	2	4	4	4	4	2	5	2	2
2574	10815272697	1	1	25	1	1	48	1	1	1	0	0	1	0	1	0	0	1	1	1	0	1	1	0	0	0	1	1	0	1	1	1	1	0	1	1	0	1	18	0	5	4	5	5	5	5	5	5	4
2648	10815342451	1	1	25	1	1	51	1	1	0	1	1	1	1	1	1	0	0	0	1	0	1	1	0	1	1	1	1	1	1	0	1	1	0	1	0	0	0	19	0	1	5	5	4	5	5	5	5	4
2480	10815241641	1	1	9	1	1	30	1	1	0	1	0	1	1	1	1	1	1	1	1	0	1	1	0	0	0	1	1	1	0	1	1	1	1	1	0	1	1	22	0	4	4	5	5	4	4	5	5	3
2207	10784522001	1	1	1	0	0	23	0	1	1	1	1	1	0	1	0	1	1	1	1	1	0	1	0	0	1	1	1	0	0	1	1	1	1	1	1	1	0	22	0	4	5	5	5	4	5	5	5	1
2647	10815342327	1	1	10	1	0	38	1	1	0	1	0	1	0	1	1	0	1	1	1	1	0	0	1	0	1	1	1	1	0	0	1	1	1	1	0	0	0	18	0	1	5	5	4	1	5	5	1	1
2534	10815262276	1	1	14	1	0	37	1	1	1	1	1	1	1	1	1	1	0	0	1	1	1	0	1	0	1	0	1	0	1	0	1	0	0	0	0	1	0	18	0	1	5	5	5	3	4	5	4	2
1636	10706769697	1	1	10	1	0	37	1	1	0	1	1	1	0	1	0	0	0	0	1	1	0	0	0	1	1	1	1	0	0	0	1	1	1	1	1	0	1	17	0	2	4	5	4	4	2	5	4	2
2553	10815268134	1	1	4	0	1	27	0	1	0	1	1	1	1	1	0	0	1	1	1	0	1	1	0	0	0	1	1	0	1	1	1	1	1	1	1	1	1	22	0	4	4	5	4	4	4	4	4	2
2590	10815278156	0	1	0.4	0	1	32	1	1	1	1	0	1	0	1	0	0	1	1	1	1	1	1	1	1	0	0	1	0	1	1	1	1	1	0	0	0	1	20	0	2	4	5	4	3	2	4	2	2
2189	10784506371	1	1	10	1	1	35	1	1	0	1	0	1	0	1	1	0	0	1	1	1	1	0	1	0	1	1	1	0	0	0	1	1	1	0	0	0	1	17	0	3	5	5	5	5	4	5	5	1
2148	10784498507	1	0	1	0	0	25	0	1	1	1	0	1	1	1	1	1	1	1	1	1	1	1	1	0	1	1	1	0	1	1	1	1	1	1	0	1	1	26	1	1	4	5	5	5	3	5	5	1
2126	10784493883	1	1	2	0	1	28	0	1	0	1	0	1	1	1	1	1	1	0	1	1	0	1	0	0	1	1	1	0	0	1	1	1	1	1	1	0	1	21	0	1	4	5	5	5	1	5	5	1
2217	10784532202	1	1	11	1	1	37	1	1	0	1	0	1	0	1	1	0	0	1	1	1	1	0	0	0	0	1	1	0	1	0	0	1	0	0	0	1	1	15	0	4	5	5	5	4	4	5	5	1
1616	10706767330	1	1	7	1	1	28	0	1	0	1	1	1	0	1	0	1	1	1	1	0	1	1	0	1	1	1	1	0	0	0	1	1	1	1	1	0	0	20	0	5	2	5	5	5	1	5	5	1
2552	10815267909	1	1	25	1	1	49	1	1	0	0	0	1	0	1	0	0	0	0	1	0	0	0	0	0	0	0	1	1	1	1	0	1	1	0	1	0	1	12	0	4	4	4	4	4	4	4	4	2
2503	10815253584	1	1	14	1	1	35	1	1	0	1	0	1	0	1	0	0	1	1	1	1	1	1	0	0	1	1	1	1	0	1	1	1	1	1	1	0	1	21	0	5	4	4	4	4	5	5	5	2
2448	10815229607	1	1	8	1	1	34	1	1	0	0	0	1	0	1	1	0	1	1	1	0	1	1	0	0	0	0	0	0	1	0	1	1	1	0	0	0	1	14	0	3	4	5	5	5	3	5	4	1
2146	10784498044	1	1	12	1	0	33	1	1	0	1	0	1	1	1	1	0	1	1	1	0	1	1	0	0	0	1	1	0	1	1	1	1	1	1	0	1	1	21	0	5	5	5	5	5	5	5	5	4
2165	10784501181	1	1	10	1	1	36	1	1	0	1	1	1	1	1	1	0	1	1	1	1	1	1	1	0	1	1	1	1	0	1	1	1	1	1	0	0	1	24	1	1	5	5	4	4	5	5	4	2
2451	10815230252	1	1	9	1	0	31	1	1	1	1	0	1	1	1	0	0	1	1	1	1	1	1	1	0	1	1	1	1	0	1	1	1	1	1	0	0	1	23	1	5	4	5	5	5	4	5	5	3
2631	10815305955	1	1	30	1	1	59	1	1	1	1	0	1	1	1	1	1	1	1	0	1	1	0	0	1	1	1	1	1	0	0	1	1	1	1	0	1	1	23	1	5	4	5	5	5	4	4	5	1
2592	10815279288	1	1	9	1	1	34	1	1	1	0	0	1	0	1	0	0	1	1	0	0	1	1	1	1	1	1	1	0	1	0	1	1	1	1	0	1	1	20	0	4	4	5	4	5	4	5	5	1
2595	10815280407	1	1	3	0	0	26	0	1	0	1	1	1	1	1	0	0	1	1	1	1	1	1	1	0	0	1	1	0	0	0	1	1	1	1	0	0	1	20	0	4	4	5	5	4	4	5	5	1
2457	10815232614	1	1	3	0	0	29	0	1	1	1	1	1	1	1	1	1	1	1	1	1	1	1	1	1	1	1	1	1	1	1	1	1	1	1	1	1	1	30	1	4	5	5	5	5	4	5	5	1
2104	10784475586	0	0	6	1	0	31	1	1	0	1	0	1	0	1	0	0	0	0	0	1	0	0	0	0	0	1	0	0	0	0	0	1	0	1	0	0	0	8	0	2	5	5	4	4	2	5	2	3
2466	10815236201	1	1	8	1	1	34	1	1	0	1	0	1	0	1	1	0	1	1	1	1	1	1	0	0	0	1	0	0	0	1	1	1	0	1	0	1	1	18	0		4	5	5	4	5	5	4	1
2565	10815270898	1	1	20	1	1	51	1	0	0	0	0	0	0	0	0	0	0	0	0	0	0	0	0	0	0	0	0	0	0	0	0	0	0	0	0	0	0	0	0	2	4	5	5	4	4	4	2	2
2191	10784507208	1	1	16	1	0	35	1	1	1	1	1	1	0	1	0	0	0	0	1	1	1	0	0	1	1	1	0	0	1	0	1	1	1	1	0	0	1	18	0	2	5	5	5	5	2	5	1	1
2444	10815229068	1	1	1	0	0	27	0	1	1	1	0	1	1	1	1	0	1	1	1	1	1	0	0	0	1	1	1	0	1	1	1	1	1	1	0	1	1	23	1	4	4	5	5	5	3	5	1	2
2602	10815285427	1	1	10	1	0	32	1	1	0	1	0	1	1	1	0	0	1	0	1	0	0	1	1	0	0	0	1	0	1	0	1	1	1	1	0	0	1	16	0	1	5	5	5	4	4	5	5	2
2433	10815224987	1	1	10	1	1	32	1	1	0	1	0	1	1	1	1	0	1	1	1	0	1	1	1	0	1	1	1	1	1	1	1	1	0	1	0	0	1	22	0	3	4	5	5	5	5	5	5	1
2635	10815307932	1	1	2	0	0	27	0	0	0	0	0	0	0	0	0	0	0	0	0	0	0	0	0	0	0	0	0	0	0	0	0	0	0	0	0	0	0	0	0	2
2453	10815230718	1	1	3	0	0	28	0	1	1	1	0	1	0	1	0	0	1	1	1	1	1	1	0	0	1	1	0	1	0	1	1	1	1	1	0	1	1	21	0	5	4	5	4	4	5	5	5	3
2518	10815258583	1	0	2	0	0	26	0	1	1	1	1	1	1	1	1	0	1	1	1	1	1	0	1	0	1	1	0	0	1	1	1	1	0	1	1	0	1	23	1	2	4	5	5	5	5	5	5	2
2212	10784525161	1	1	11	1	0	37	1	1	1	0	0	1	0	1	1	0	1	1	1	1	0	0	0	1	0	1	1	0	0	0	0	1	0	0	1	0	0	14	0	4	5	4	4	1	4	1	1	1
2633	10815307326	1	1	10	1	0	40	1	1	0	1	1	1	1	0	1	1	1	1	1	0	1	0	0	0	1	1	1	1	1	0	1	1	1	1	0	0	1	21	0	2	4	5	4	5	4	5	2	2
2532	10815261868	1	1	8	1	1	31	1	1	1	1	0	1	1	1	1	1	1	1	1	0	1	1	1	0	1	1	1	0	0	1	1	1	1	1	1	0	1	24	1	5	5	5	5	5		5		2
2464	10815235523	1	1	7.5	1	1	35	1	1	1	1	0	1	0	1	1	0	1	1	1	1	1	1	0	0	1	1	1	0	1	1	1	1	1	1	0	0	0	21	0	4	4	5	5	5	5	5	5	4
1691	10706803871	1	1	10	1	1	33	1	1	0	1	0	1	1	1	1	0	1	1	1	1	1	1	0	0	1	1	0	1	1	1	1	1	1	1	0	0	0	21	0	4	4	5	4	4	3	5	5	2
2583	10815277289	1	1	11	1	0	37	1	1	0	1	1	0	0	1	1	0	1	0	1	1	0	1	0	0	0	1	1	0	0	0	1	1	1	1	0	0	1	16	0	4	5	5	5	5	4	5	5	5
2488	10815247629	1	1	16	1	1	40	1	1	0	1	0	0	0	1	0	0	1	0	1	1	1	0	0	1	1	1	1	1	0	1	1	1	1	1	1	0	1	19	0	4	4	5	5	5	5	5	5	2
2237	10784551764	1	1	10	1	1	33	1	1	0	1	0	1	0	1	1	0	1	1	1	1	0	1	0	1	1	1	1	0	0	0	1	1	1	0	0	1	1	19	0	1	4	5	4	4	2	5	4	3
2095	10784471455	0	1	3.5	0	1	24	0	1	1	1	0	1	0	1	0	0	0	1	1	0	1	0	0	0	1	1	1	0	0	1	1	1	1	1	0	0	1	17	0	5	5	5	5	4	5	5	5	3
2507	10815254290	1	1	7	1	0	30	1	1	1	1	0	1	1	1	1	0	1	1	1	1	1	1	1	1	1	1	1	1	0	1	1	1	1	1	1	0	1	26	1	3	4	5	5	5	5	5	5	1
2438	10815225930	1	1	9	1	0	33	1	1	0	1	1	1	1	1	0	0	1	0	1	0	1	1	1	0	1	1	1	1	1	1	1	1	1	1	0	0	1	22	0	2	5	5	5	4	4	5	5	1
2511	10815256211	1	1	24	1	1	44	1	1	0	0	0	1	0	1	0	0	1	0	1	1	1	0	1	0	1	1	1	0	0	1	1	1	0	1	0	0	1	16	0	2	4	4	4	4	4	4	4	2
2521	10815259245	1	1	5	1	1	29	0	1	1	1	1	1	1	1	1	0	1	1	1	0	1	1	1	0	1	1	1	1	0	1	1	1	1	1	1	0	1	25	1	4	4	5	4	4	4	4	4	2
2445	10815229286	1	0	8	1	0	35	1	1	0	1	1	1	0	0	1	0	1	0	1	0	0	0	0	0	0	0	0	0	0	0	0	0	0	0	0	0	0	7	0	1	4	5	4	5		4	4	1
2132	10784495884	1	1	5	1	0	27	0	1	0	1	1	1	0	1	0	0	1	1	1	1	1	1	0	0	1	1	1	1	1	1	1	1	1	1	1	1	1	24	1	3	4	5	5	5	4	5	5	1
2133	10784496121	0	1	5	1	1	34	1	1	1	1	0	1	0	1	0	0	1	0	1	0	1	1	0	0	1	1	1	0	0	1	1	1	1	1	1	0	1	19	0	1	5	5	3	5	1	5	5	3
21	10784516474	1	1	11	1	1	33	1	1	0	1	0	1	0	1	1	0	0	1	1	1	1	1	0	1	0	1	1	0	1	1	1	1	0	1	0	0	1	19	0	2	4	4	3	2	2	5	4	2
2236	10784549631	1	1	10	1	0	32	1	1	0	1	1	1	0	1	1	1	1	1	1	1	1	1	1	0	1	1	1	0	0	1	1	1	1	1	0	0	1	23	1	2	5	5	5	4	4	5	5	1
2197	10784511514	1	1	12	1	0	32	1	1	0	1	0	1	0	1	1	1	1	1	1	1	1	1	1	0	1	1	1	1	0	1	1	1	1	1	0	0	1	23	1	5	4	5	5	5	5	5	5	1
2487	10815247441	1	1	10	1	1	34	1	1	0	1	0	0	0	1	0	1	1	1	1	1	1	0	1	0	1	1	1	1	0	0	1	1	1	1	0	1	1	20	0	4	4	5	4	4	4	5	5	1
2519	10815258719	1	1	5	1	1	27	0	1	1	1	1	1	1	1	1	0	1	1	1	0	1	1	1	0	1	1	1	1	0	1	1	1	1	1	1	0	1	25	1	4	4	5	2	4	4	5	4	2
1663	10706781481	1	1	4	0	1	29	0	1	1	1	0	1	1	1	1	0	1	0	1	0	0	1	0	1	1	1	1	1	0	1	1	1	1	1	0	1	1	22	0	1	4	5	5	4	2	5	1	1
2563	10815270523	1	1	5	1	1	30	1	1	0	1	1	1	1	1	0	0	1	1	1	0	1	1	0	0	0	1	1	0	1	1	1	1	1	1	1	1	1	22	0	4	4	5	4	4	4	5	4	1
2522	10815259397	1	1	6	1	1	28	0	1	1	1	1	1	1	1	0	0	1	1	1	0	1	1	0	1	1	1	1	1	0	1	1	1	1	0	0	1	1	23	1	3	4	4	4	4	4	4	4	3
2646	10815342309	1	1	16	1	1	36	1	1	1	1	0	1	1	1	0	0	1	1	1	1	1	0	0	0	0	1	1	1	0	1	1	1	1	1	0	0	1	20	0	4	4	5	5	4	4	5	5	2
2196	10784510074	1	1	11	1	1	38	1	1	1	1	0	1	0	1	0	0	1	1	1	1	1	1	0	0	1	1	0	1	0	1	1	1	0	1	1	1	1	21	0	4	4	5	5	4	5	5	4	2
2573	10815272658	1	1	0	0	1	53	1	1	1	1	0	1	1	0	1	0	0	1	1	0	1	0	0	0	1	0	1	0	1	0	1	1	1	0	1	0	1	17	0	4	4	5	4	4	5	4	5	2
2640	10815312621	1	1	7	1	0	39	1	1	1	1	1	1	1	1	1	1	1	1	1	1	1	0	1	0	1	1	1	1	0	1	1	1	1	1	0	1	1	26	1	5	4	5	5	5	4	5	5	2
2557	10815268224	1	1	8	1	1	30	1	1	0	0	0	1	0	1	1	0	0	0	1	0	1	0	0	1	0	0	0	0	1	0	1	1	1	1	0	0	1	13	0	1	4	5	5	5	5	5	5	1
2525	10815259877	1	1	20	1	1	41	1	1	0	1	1	1	1	1	0	0	1	1	1	1	1	1	1	1	0	1	1	0	1	1	1	1	1	1	0	0	1	23	1	4	4	5	5	5	5	5	5	1
2500	10815252903	1	1	21	1	1	41	1	1	0	1	0	0	0	1	0	0	1	1	1	1	1	1	0	0	1	1	1	1	0	1	1	1	1	1	1	0	1	20	0	4	4	4	4	5	5	5	4	2
2477	10815240264	1	1	5	1	0	32	1	1	0	1	1	1	1	1	1	0	1	1	1	1	1	1	1	0	1	1	1	1	0	1	1	1	1	1	0	0	1	24	1	4	4	5	5	4	3	5	5	2
2555	10815268179	1	1	12	1	1	34	1	1	1	1	0	1	0	1	0	0	1	1	1	0	1	1	0	0	1	1	1	1	1	1	1	1	1	1	0	1	1	22	0	4	4	5	5	4	5	5	5	1
2610	10815288682	1	1	7	1	1	32	1	1	1	0	1	1	1	1	0	0	1	1	1	0	1	1	0	1	1	1	1	0	1	0	1	1	0	1	1	0	1	21	0	4	4	5	5	5	4	4	4	1
2501	10815253163	1	1	21	1	1	41	1	1	0	1	0	1	1	1	1	0	1	0	1	0	1	1	0	0	0	1	1	1	1	1	1	1	1	1	1	1	1	22	0	5	3	5	5	5	5	5	5	1
2183	10784504865	1	1	9	1	1	33	1	1	1	0	0	1	0	1	1	0	0	1	1	1	1	0	0	0	1	0	1	0	0	1	1	1	1	0	0	0	1	16	0	3	5	5	5	5	5	5	5	4
2495	10815250474	1	1	22	1	1	42	1	1	0	1	0	1	1	1	1	0	1	1	1	0	1	0	0	0	0	1	1	1	1	1	1	1	1	1	1	1	1	22	0	5	4	5	5	5	5	5	5	1
2188	10784505858	1	1	10	1	1	38	1	1	1	1	0	1	0	1	0	0	1	1	1	1	0	1	1	1	1	1	1	0	0	1	1	1	1	1	0	1	1	22	0	4	4	5	4	5	5	5	5	1
2541	10815263953	1	1	10	1	1	30	1	1	1	0	1	1	0	1	0	0	1	1	1	1	1	1	0	0	1	1	1	1	1	1	1	1	1	1	0	0	0	21	0	2	5	5	5	5	5	5	5	2
2484	10815245392	1	1	14	1	1	34	1	1	0	0	0	0	0	1	0	0	1	1	0	0	1	0	1	1	0	1	1	0	1	1	1	1	1	1	0	0	0	15	0	2	3	5	3	3	2	4	1	2
2588	10815277686	1	1	11	1	1	35	1	1	0	1	0	1	0	1	1	0	1	1	1	0	1	0	0	1	0	1	1	1	0	0	1	1	1	1	1	1	1	20	0	5	4	5	5	4	5	5	5	1
2435	10815225645	1	1	12	1	0	33	1	1	1	1	0	1	0	1	1	0	1	1	0	0	1	1	0	0	0	1	1	1	0	1	1	1	1	1	0	0	1	19	0	3	5	5	5	5	5	5	5	5
2604	10815285843	1	1	7	1	0	33	1	1	1	1	1	1	1	1	1	0	1	0	1	0	1	1	0	1	1	1	1	1	0	1	1	1	1	1	1	0	0	23	1	1	5	5	5	4	5	5	5	3
2209	10784523863	1	1	12	1	1	34	1	1	1	1	0	1	1	1	1	1	1	1	1	1	1	1	1	1	1	1	1	1	1	0	1	1	1	1	0	0	1	26	1	5	5	5	5	4	4	5	4	2
2486	10815246642	1	1	33	1	1	57	1	1	1	1	0	1	1	1	0	0	1	1	1	1	1	1	1	0	1	1	1	1	0	1	1	1	0	1	0	0	1	22	0	4	4	5	2	4	4	5	5	1
2462	10815234729	1	1	5	1	1	31	1	1	1	1	0	1	0	1	0	0	1	1	1	1	1	1	1	0	1	1	1	0	0	0	1	1	1	1	1	0	0	20	0	4	4	5	5	5	5	5	5	2
2442	10815227556	1	1	5	1	1	33	1	1	1	1	1	1	0	1	1	0	1	1	1	0	1	1	1	1	0	1	1	1	0	1	1	1	1	1	0	1	1	24	1	5	4	5	5	5	4	5	5	2
2489	10815248559	1	1	14	1	1	36	1	1	0	1	0	1	0	1	0	0	1	1	1	0	1	1	0	0	1	1	1	1	0	1	1	1	1	1	1	1	1	21	0	4	4	4	4	4	4	5	5	2
2181	10784504600	1	1	10	1	1	38	1	1	0	1	0	1	0	1	1	0	0	1	1	1	1	0	1	0	0	1	1	0	0	0	1	1	1	0	0	0	1	16	0	3	5	5	5	5	4	5	5	1
2170	10784503290	1	1	18	1	0	44	1	1	1	1	0	1	0	1	0	0	0	0	1	1	1	1	0	0	0	0	0	0	1	0	1	1	1	1	1	0	0	15	0	2	5	5	5	5	5	5	5	1
2201	10784518934	1	1	0	0	0	28	0	1	1	1	0	1	0	1	0	1	1	1	1	1	1	1	1	0	0	1	1	1	0	1	1	1	1	1	1	0	1	23	1	4	4	5	4	4	5	5	4	2
2144	10784497865	1	1	15	1	0	41	1	1	1	0	0	1	1	1	0	0	1	0	1	1	0	1	0	0	0	1	0	0	1	0	0	1	1	1	1	0	1	16	0	1	4	5	2	2	3	5	2	2
2150	10784498789	1	1	7	1	0	32	1	1	1	0	0	1	0	0	0	0	0	1	1	1	1	0	1	1	1	0	1	1	1	0	1	1	1	0	0	0	0	16	0	2	5	5	5	5	2	4	1	2
2145	10784498011	1	1	8	1	1	33	1	1	0	1	1	1	1	1	1	0	1	1	1	0	1	1	1	0	1	1	1	1	0	1	1	1	1	1	1	1	1	25	1	5	5	5	5	4	5	5	5	2
2239	10784814408	1	1	10	1	1	35	1	1	1	1	1	1	1	1	1	1	1	1	1	0	1	1	0	0	0	1	1	1	0	0	1	1	0	1	1	0	1	22	0	2	4	5	4	4	4	5	4	1
2222	10784536901	0	1	6	1	1	26	0	1	0	1	0	1	0	1	0	0	1	1	1	1	1	1	0	1	0	1	1	0	0	1	1	1	1	1	1	1	0	20	0	2	4	4	4	2	2	4	2	2
2535	10815262382	1	1	14	1	1	34	1	1	0	1	0	0	0	1	0	0	1	1	1	1	1	1	0	0	1	1	1	1	0	1	1	1	1	1	1	0	1	20	0	4	4	5	5	4	4	5	5	2
2137	10784497150	1	1	8	1	1	31	1	1	0	1	0	1	0	1	1	0	1	1	1	1	1	1	0	1	1	1	1	0	1	1	1	1	1	1	1	1	1	24	1	4	4	5	3	5	4	5	5	1
2443	10815228350	1	1	9	1	1	31	1	1	1	1	0	1	1	1	0	0	1	1	1	0	0	1	1	1	0	1	1	0	0	1	1	1	1	1	1	1	1	22	0	4	4	5	5	5	5	5	5	2
2497	10815251213	1	1	20	1	1	46	1	1	1	1	0	1	1	0	0	1	0	1	0	1	1	0	1	0	1	1	1	0	0	0	1	1	0	1	0	0	1	17	0	2	4	4	4	4	4	4	4
2652	10815343697	1	1	27	1	1	55	1	1	1	1	0	1	1	1	1	1	1	1	0	1	1	0	0	0	1	1	1	1	0	0	1	1	1	1	1	1	1	23	1	1	5	5	5	5	5	5	5	1
2468	10815236946	1	1	3	0	0	29	0	1	1	0	1	1	0	1	1	0	1	1	1	1	1	1	1	0	0	1	1	1	0	1	1	1	0	1	1	1	1	23	1	3	4	5	5	5	2	5	5	1
2179	10784504429	1	1	6	1	0	32	1	1	1	1	0	1	0	1	1	0	1	1	1	0	1	1	1	0	0	0	1	0	0	1	0	1	1	1	0	1	1	19	0	4	4	5	5	5	5	5	5	1
2117	10784486653	1	1	5	1	0	29	0	1	1	1	0	1	0	0	0	1	1	1	0	1	1	1	1	1	1	1	1	1	1	1	1	1	0	1	1	0	1	23	1	1	5	4	5	5	5	5	5	1
2102	10784474804	1	1	4	0	0	30	1	1	1	1	1	1	1	1	1	0	1	0	1	1	0	1	0	0	0	1	1	0	1	1	1	1	1	1	0	1	0	21	0	1	5	4	3	1	3	5	1	1
2119	10784487016	1	1	5	1	0	33	1	1	1	1	0	1	1	1	1	0	1	1	1	1	1	1	1	0	1	1	1	0	1	0	1	1	1	1	0	1	1	24	1	1	4	5	5	5	4	4	5	1
2221	10784535733	1	1	2	0	0	26	0	1	1	1	1	1	1	1	1	1	1	1	1	1	1	0	0	1	1	1	1	0	1	0	1	1	1	1	0	1	1	25	1	1	5	5	5	5	3	5	1	2
2571	10815272271	0	0	0	0	0	27	0	1	1	1	0	1	0	1	0	0	1	0	1	0	1	0	1	1	1	1	1	0	1	1	1	1	1	1	0	0	0	19	0	2	4	5	5	5	3	5	1	2
2461	10815234569	1	1	2	0	0	27	0	1	0	1	1	1	1	1	1	1	1	1	1	1	1	1	1	0	1	1	1	1	1	0	1	1	1	1	0	0	0	24	1	2	5	5	5	5	2	5	4	1
2216	10784531876	1	1	9	1	0	34	1	1	0	1	0	1	1	1	1	0	1	0	1	0	1	1	0	0	1	1	1	0	1	1	1	1	0	1	0	0	0	18	0	4	4	5	4	5	3	5	1	2
2506	10815254156	1	1	19	1	1	39	1	1	0	1	0	0	1	1	1	0	1	0	1	0	1	1	0	0	0	1	1	1	1	1	1	1	1	1	1	1	1	21	0	4	3	4	4	5	5	5	5	1
1697	10722687321	1	1	6	1	0	32	1	1	1	1	0	1	0	1	1	0	1	0	1	0	1	0	1	0	1	1	1	0	1	0	1	1	1	1	0	1	1	20	0	2	4	5	5	4	4	4	5	1
1683	10706798959	1	1	8	1	1	33	1	1	0	0	0	1	0	1	1	0	1	1	1	0	1	0	1	0	1	0	1	0	0	1	1	1	1	1	0	0	1	17	0	2	4	4	4	4	4	5	2	2
4060	11043975876	0	0	6	1	1	25	0	1	0	0	0	0	0	0	1	0	0	0	0	0	0	0	0	0	0	0	0	1	0	1	0	0	1	1	0	0	0	6	0	2	5	5	5	5	1	3	2	4
10	10769837188	1	1	12	1	1	35	1	1	1	1	1	1	1	1	1	0	1	0	1	1	1	1	0	0	0	1	1	0	1	1	1	1	1	1	1	0	1	23	1	2	5	5	5	4	3	5	4	4
3580	10975447141	1	1	12	1	1	35	1	1	1	1	0	1	0	1	1	0	1	1	1	1	1	1	0	0	1	1	1	1	0	1	1	1	1	1	1	0	1	23	1	4	5	5	4	4	5	5	5	2
1671	10706784655	1	1	1	0	1	34	1	1	0	1	1	1	0	1	0	0	1	1	1	1	0	0	1	0	0	1	1	0	1	1	1	1	1	1	0	0	1	19	0	5	4	5	5	3	5	5	5	2
4782	11309390376	0	0	3	0	0	27	0	1	0	1	0	0	0	1	1	0	1	1	1	0	1	1	0	0	1	1	1	0	0	1	1	1	1	1	1	1	1	20	0	1	5	5	4	4	4	5	4	2
2740	10869537949	1	1	0.1	0	1	24	0	1	0	1	0	1	1	1	1	0	1	0	1	1	1	1	1	0	1	1	1	1	1	1	1	1	1	1	1	0	1	24	1	1	5	5	5	1	1	5	5	1
323	10080559664	1	1	27	1	1	50	1	0	0	1	1	1	1	1	1	0	1	1	1	0	1	1	0	0	1	1	1	0	0	0	1	1	1	1	1	0	1	20	0	4	4	5	5	5	5	5	5	1
3737	11009400598	1	0	12	1	0	31	1	1	0	1	1	1	1	1	0	1	1	1	1	0	1	1	0	0	0	1	1	0	1	0	1	1	0	1	1	0	1	20	0	5	5	5	5	5	5	5	5	1
3674	11009435242	1	1	8	1	0	31	1	1	0	1	1	1	1	1	0	0	1	1	1	0	1	0	0	0	1	1	1	0	0	1	1	1	1	1	1	0	1	20	0	1	5	5	5	5	4	5	5	1
1889	10739285765	1	1	15	1	0	40	1	1	1	1	0	1	0	1	0	1	1	0	1	1	0	0	0	1	0	1	1	0	0	0	0	0	0	1	1	0	1	15	0	1	5	5	5	1	4	5	1	1
3010	10901585569	1	1	7	1	0	31	1	1	0	1	0	1	1	1	0	0	1	1	1	1	1	1	1	0	0	1	1	0	0	1	1	1	1	1	1	0	1	21	0	4	5	5	5	5	4	5	5	2
1361	10549862359	1	1	32	1	1	58	1	1	0	1	0	0	0	1	1	0	1	1	1	1	1	1	1	1	1	0	1	0	0	1	1	1	1	1	1	0	0	20	0	4	4	5	4	5	4	5	4	2
1519	10666326636	1	1	10	1	0	34	1	1	0	0	0	0	1	1	1	0	1	1	0	0	1	0	0	0	0	1	0	1	0	1	1	1	0	1	1	0	1	15	0	5	5	5	5	5	4	5	1	5
3294	10922035313	1	1	19	1	1	47	1	1	0	0	0	0	0	1	0	0	0	1	1	1	0	0	0	0	0	1	0	1	0	1	1	1	0	0	0	0	0	10	0	5	5	5	1	5	5	5	5	1
3923	11009450116	0	1	9	1	1	32	1	1	1	1	0	1	1	1	1	0	1	1	1	1	1	0	0	0	0	1	1	1	1	0	1	1	1	1	0	0	1	21	0	2	5	5	5	5	4	5	5	1
3565	10975448968	0	1	3.5	0	1	25	0	1	0	1	0	1	0	1	1	0	0	0	1	1	1	1	0	0	1	1	0	1	0	1	1	1	1	0	1	0	1	18	0	2	4	5	5	5	1	5	5	1
1860	10739278228	1	1	3	0	1	26	0	1	0	1	1	1	1	1	1	0	1	1	1	1	1	0	0	0	1	1	1	1	0	1	1	1	1	1	1	1	1	24	1	5	4	5	5	5	5	5	5	2
1885	10739285022	1	1	7	1	0	30	1	1	1	1	0	1	0	1	1	1	1	1	0	0	1	1	0	0	0	1	1	1	1	1	0	1	1	1	0	0	1	20	0	2	4	5	5	4	4	5	1	1
4390	11127443722	1	1	10	1	0	32	1	1	0	1	0	0	0	1	0	0	1	0	1	1	1	1	1	1	0	1	1	0	1	1	1	1	1	1	0	1	1	20	0	4	5	5	5	5	5	5	5	1
1089	10435105137	1	1	11	1	0	39	1	1	1	1	0	1	1	1	0	0	1	0	1	1	1	1	0	0	1	1	1	0	1	1	1	1	1	1	0	1	1	22	0	4	5	5	5	5	4	5	5	1
2864	10869589897	1	1	12	1	1	34	1	1	1	1	0	1	1	1	1	0	1	1	1	1	1	1	0	0	1	1	1	1	1	0	1	1	1	1	1	0	1	24	1		3	5	5	4	1	5	4	1
4533	11142849646	1	1	0	0	1	47	1	1	0	1	0	0	0	1	1	0	1	0	1	1	1	1	0	1	1	1	1	0	1	1	1	1	0	1	1	0	1	20	0	4	4	5	5	4	4	5	5	1
1521	10666327738	1	1	5	1	0	28	0	1	0	1	1	1	0	1	1	0	1	1	1	1	1	1	1	0	1	1	1	1	0	1	1	0	1	1	0	1	0	22	0	2	5	5	5	2	1	5	1	1
604	10178923793	1	1	12	1	0	35	1	1	1	1	1	1	1	1	1	0	1	0	1	1	1	0	0	0	1	1	1	0	0	1	1	1	1	1	0	0	1	21	0	4	4	5	4	4	2	5	4	2
1209	10474610127	1	1	13	1	0	39	1	1	0	0	0	1	0	1	0	0	0	1	1	0	1	0	1	0	1	0	1	0	1	0	1	1	1	1	0	0	1	15	0	5	4	5	4	4	4	5	5	2
1269	10474653278	1	1	8	1	0	35	1	1	1	0	0	1	1	1	0	0	0	1	0	1	1	0	0	0	0	0	0	0	0	0	0	0	0	0	0	0	0	8	0	2	3	4	4	2	3	3	3	3
272	10080541078	1	1	10	1	0	30	1	1	1	1	1	1	1	1	0	0	1	1	1	1	1	0	1	0	1	1	1	1	1	1	1	1	0	1	0	0	0	22	0	3	4	5	5	5	5	5	5	1
1943	10769828761	1	1	1	0	0	24	0	1	1	0	0	1	0	1	1	0	1	0	1	1	1	0	1	1	1	1	1	1	1	0	1	0	0	1	0	1	1	20	0	2	5	5	2	2	4	5	4	2
3331	10922041973	1	1	5	1	1	35	1	1	0	1	0	1	0	1	1	0	1	1	1	0	1	1	1	0	1	1	1	1	0	0	1	1	1	1	0	0	1	20	0	5	4	5	4	5	5	5	5	1
4845	11309503134	1	1	12	1	1	33	1	1	0	1	0	1	1	1	0	0	1	1	1	1	1	1	0	1	1	1	1	0	1	1	1	1	1	1	0	1	0	22	0	4	4	5	5	5	3	5	5	1
3960	11044022361	0	1	0	0	1	27	0	1	0	0	0	0	0	0	0	1	0	1	1	0	0	0	0	0	0	0	0	1	0	0	0	0	0	0	1	0	1	7	0	2	4	4	4	4	4	5	4	2
3108	10901604497	1	1	5	1	1	28	0	1	1	1	1	1	1	1	1	0	1	0	1	1	1	1	0	0	0	1	0	1	0	1	1	1	1	1	0	1	1	22	0	4	4	5	5	4	4	5	5	2
4811	11309438150	1	1	9	1	0	31	1	1	1	0	0	1	0	1	1	1	0	0	1	1	1	0	1	0	1	0	1	0	0	1	1	1	0	1	0	1	1	18	0	3	5	5	5	4	3	5	5	1
746	10232698453	1	1	13	1	1	33	1	1	0	1	0	1	0	1	0	0	1	0	1	1	0	0	1	1	1	1	1	1	0	1	1	1	1	1	0	0	1	19	0	3	4	5	5	3	5	5	5	3
2786	10869550882	1	1	14	1	1	35	1	1	0	0	0	1	1	1	0	1	1	1	1	0	1	1	0	0	0	1	1	0	1	0	1	1	1	1	1	1	1	20	0	4	4	5	5	2	4	5	4	3
795	10232710070	1	1	7	1	0	39	1	1	0	1	0	1	1	1	1	0	0	0	1	0	0	0	1	0	1	0	0	0	0	1	1	1	0	1	0	0	1	14	0	4	5	5	2	2	2	4	5	2
2745	10869539267	1	1	5	1	0	28	0	1	0	0	0	1	0	0	0	1	1	1	1	1	0	0	1	0	1	0	1	1	0	1	1	1	1	0	0	0	1	16	0	4	4	5	5	5	2	5	5	2
946	10359722114	0	0	4	0	0	36	1	1	1	1	0	1	1	0	1	0	0	0	1	0	0	0	0	1	1	1	1	0	1	0	1	1	1	1	0	0	1	17	0	5	2	5	2	1	3	5	1	2
905	10304783165	1	1	7	1	1	28	0	1	0	1	1	1	1	1	1	0	1	0	1	0	1	0	0	0	0	1	1	1	1	0	1	1	1	0	1	1	1	20	0	4	4	5	5	5	3	5	5	1
3369	10922051166	1	1	21	1	1	43	1	1	0	1	1	1	0	1	0	0	1	1	1	0	1	1	0	0	1	1	1	0	1	1	1	1	1	1	0	1	0	20	0	3	4	5	5	4	4	5	5	2
3346	10922045204	1	1	24	1	1	47	1	1	0	1	0	1	1	1	1	1	1	1	1	0	0	1	1	0	0	1	1	0	0	1	1	1	1	1	0	0	1	20	0	4	4	5	4	5	2	4	5	2
3450	10975414361	1	1	22	1	1	49	1	1	0	1	0	1	0	1	0	0	1	1	1	1	1	0	1	0	0	1	1	0	1	1	1	1	0	1	0	1	1	19	0	4	4	5	5	5	5	5	5	3
4145	11044010349	0	1	7	1	1	28	0	1	1	1	0	1	1	1	1	0	0	1	1	1	1	0	0	0	1	1	1	0	0	1	1	1	1	1	0	0	1	20	0	5	4	5	5	4	2	4	5	1
3553	10975402234	1	1	10	1	1	35	1	1	0	1	0	1	0	1	1	0	0	0	1	1	1	0	0	0	0	1	1	0	0	0	1	1	1	1	0	0	1	15	0	3	4	5	4	3	4	4	4	2
1069	10435096117	1	1	7	1	1	34	1	1	1	1	0	1	0	1	1	0	1	1	1	1	1	0	1	0	1	1	1	0	1	1	1	1	1	1	0	0	1	22	0	2	4	5	5	5	4	5	5	4
3363	10922049646	1	1	15	1	1	37	1	1	1	1	0	1	1	1	0	0	1	0	1	1	1	1	0	1	0	1	1	1	1	1	1	1	1	1	1	0	1	23	1	4	4	5	4	4	4	5	5	1
2750	10869541524	0	1	5	1	1	30	1	1	1	1	0	1	0	1	1	0	0	0	1	1	1	0	1	0	1	0	1	0	0	1	1	1	1	1	0	0	1	18	0	4	4	5	4	2	2	5	4	2
898	10304774183	1	1	3	0	1	30	1	1	0	1	0	1	0	1	1	0	1	1	1	1	1	1	0	0	1	1	1	0	0	0	1	1	0	1	0	1	1	19	0	5	4	5	4	4	4	5	5	1
4287	11127485868	1	1	28	1	1	52	1	1	1	1	1	1	1	1	1	1	1	1	1	1	1	1	1	1	1	1	1	1	1	1	1	1	1	1	1	1	1	30	1	2	5	5	5	4	4	5	4	1
3834	11009465146	1	1	4	0	1	27	0	1	0	1	1	1	0	1	1	0	1	1	1	1	1	1	1	1	1	1	1	1	1	0	1	1	1	1	0	0	1	24	1	5	5	5	5	5	5	5	5	1
322	10080559598	1	1	23	1	1	53	1	1	1	1	0	1	0	1	0	0	1	0	1	0	1	0	1	0	1	0	1	0	0	1	1	1	1	0	0	0	1	16	0	2	4	5	5	5	5	5	5	1
1480	10596848198	1	1	20	1	1	44	1	1	1	1	0	1	1	1	1	0	1	1	1	0	1	1	1	0	1	1	1	0	0	1	1	1	1	1	1	0	1	23	1	4	5	5	5	4	1	5	4	1
3045	10901590619	1	1	23	1	1	45	1	1	0	1	0	1	1	1	0	0	1	1	1	0	0	1	0	0	1	0	1	0	0	1	1	0	0	1	0	0	0	14	0	1	4	5	4	4	3	4	2	2
3122	10901607115	1	1	3	0	1	26	0	1	1	0	0	1	0	1	1	0	1	1	1	0	0	0	0	1	0	1	1	0	0	1	1	1	1	1	0	1	1	18	0	4	4	5	5	5	4	4	5	2
4366	11127446763	1	1	12	1	0	33	1	1	0	1	1	1	1	1	0	0	1	0	1	1	1	1	1	1	1	1	1	1	0	0	1	1	1	1	0	0	1	22	0	1	5	5	5	4	5	5	5	1
3014	10901587110	1	1	7	1	1	32	1	1	0	1	0	1	0	1	0	0	1	1	1	0	1	1	0	0	1	1	1	1	1	0	1	1	1	1	0	1	1	20	0	5	5	5	5	5	5	5	4	1
3102	10901603551	1	1	10	1	1	31	1	1	0	1	0	1	1	1	1	0	1	1	1	0	1	1	1	0	0	1	1	0	0	1	0	1	1	1	1	1	1	21	0	1	4	5	4	4	4	5	4	2
3583	10975433140	1	1	0	0	1	37	1	1	1	1	1	1	0	1	1	0	0	1	1	1	1	1	0	0	0	1	0	0	0	1	1	1	1	1	1	0	1	20	0	5	4	5	4	4	4	5	4	1
3060	10901593432	1	1	5	1	0	31	1	1	1	1	1	1	1	1	1	1	1	1	1	1	1	1	1	0	1	1	1	1	1	1	1	1	1	1	1	1	1	29	1	5	4	5	5	5	4	5	5	1
2720	10869527347	1	1	8	1	0	30	1	1	1	1	0	1	0	1	0	0	1	0	0	1	0	0	1	0	0	1	0	1	0	1	0	1	0	1	0	1	1	15	0	3	5	5	5	2	2	5	1	1
3005	10901584824	1	1	4	0	0	25	0	1	0	1	1	1	0	1	1	0	1	1	1	1	1	1	1	0	1	1	1	0	0	1	1	1	1	1	1	0	1	23	1	2	5	5	5	5	4	5	5	1
1800	10739238659	1	1	3	0	1	28	0	1	0	1	1	1	0	1	1	1	1	1	1	0	1	1	0	0	0	1	1	1	0	1	1	1	1	1	1	0	1	22	0	4	4	5	4	5	5	5	5	1
4416	11127439720	1	1	8	1	0	31	1	1	1	0	0	1	0	1	1	0	1	0	1	0	1	1	1	0	1	1	1	0	1	1	1	1	0	1	0	1	0	19	0	1	5	5	5	5	4	5	4	1
857	10304752186	1	1	14	1	0	35	1	1	0	1	0	1	1	1	0	0	1	1	1	0	1	1	1	0	1	1	1	0	1	1	1	1	1	1	1	1	1	23	1	4	5	5	5	5	4	5	5	4
1020	10359782815	1	1	10	1	0	37	1	1	0	0	1	1	1	1	1	0	0	0	1	1	0	0	0	0	1	0	1	0	1	0	0	1	0	1	0	0	0	13	0	5	4	5	5	5	4	4	5	2
2071	10769870660	1	1	3	0	0	28	0	1	0	0	0	1	1	1	1	0	1	1	1	0	1	1	0	1	1	1	1	0	1	0	1	0	1	1	0	0	0	18	0	2	5	5	2	4	2	5	4	1
3146	10901615982	1	1	3	0	0	33	1	1	0	1	0	1	0	1	0	0	0	0	1	0	0	0	1	1	1	1	1	1	1	1	0	1	0	0	1	0	1	16	0	4	5	5	4	4	5	5	5	1
2951	10901571731	1	1	3	0	0	26	0	1	1	1	1	1	1	1	0	0	1	1	1	1	1	1	1	0	1	1	1	1	1	1	1	1	1	1	0	0	1	25	1	5	4	5	5	5	4	5	5	1
4	10359768763	1	1	16	1	0	36	1	1	0	1	0	1	1	1	1	0	0	1	1	1	1	0	1	0	1	0	1	1	1	0	1	1	1	0	0	0	1	19	0	2	5	5	5	3	2	4	5	2
1463	10596841894	1	0	12	1	0	35	1	1	1	1	0	1	0	1	1	0	1	1	1	1	1	1	1	0	1	1	1	1	1	0	1	1	1	1	0	0	1	23	1	2	5	5	5	2	3	5	5	1
2932	10901569417	1	1	6	1	0	35	1	1	1	1	0	1	0	1	1	0	1	0	1	1	1	1	0	1	1	1	1	0	1	1	1	1	1	1	0	1	1	23	1	4	4	5	4	4	4	5	5	1
736	10232693922	1	1	10	1	0	38	1	1	0	0	0	1	1	1	1	0	1	0	1	1	0	1	1	1	0	1	1	1	1	1	1	1	0	1	0	0	1	20	0	1	5	5	4	4	2	5	5	2
4702	11309380328	1	1	5	1	0	30	1	1	0	1	0	1	1	0	1	0	0	1	1	0	1	0	0	1	0	0	1	0	0	1	1	0	0	1	0	0	0	13	0	4	5	5	5	5	5	5	5	1
4058	11043989608	0	1	10	1	1	33	1	1	0	0	1	1	0	1	1	0	1	1	1	0	1	0	0	0	1	1	1	1	0	1	1	1	1	1	0	0	1	19	0	3	2	5	4	4	2	5	5	1
4063	11044026758	1	1	28	1	1	49	1	1	1	1	0	1	0	1	1	0	0	1	1	1	1	0	1	1	1	1	1	1	0	1	1	1	1	0	0	0	1	21	0	2	4	5	5	4	4	5	5	3
3428	10922071467	1	1	24	1	1	51	1	1	1	1	0	0	1	1	0	0	1	1	1	1	1	0	1	1	0	1	1	1	1	1	1	1	1	1	0	1	1	23	1	1	5	4	4	4	5	5	5	2
1268	10474652514	1	1	9	1	1	38	1	1	1	1	0	1	0	1	1	0	1	0	1	1	0	1	1	0	1	1	1	0	1	1	1	1	1	1	0	0	1	21	0	4	4	4	4	4	2	5	4	2
4477	11127406339	1	1	5	1	1	27	0	1	1	0	0	1	0	1	0	0	1	1	1	0	0	1	0	1	0	1	1	1	1	1	1	1	1	1	0	0	1	19	0	4	4	5	4	5	4	5	4	1
1710	10722692344	1	1	4	0	1	26	0	1	1	1	0	1	1	1	0	0	1	1	1	1	1	1	1	0	1	1	1	0	0	1	1	1	1	1	0	0	1	22	0	5	3	5	5	5	5	5	5	1
4783	11309424962	0	1	1	0	1	22	0	1	0	1	0	1	1	1	1	0	1	1	1	1	0	1	1	0	0	1	1	1	1	1	1	1	1	1	1	1	0	23	1	4	4	5	5	1	5	5	5	1
933	10304802422	1	1	2	0	0	28	0	1	0	1	0	1	1	1	1	0	1	1	1	0	1	0	0	0	0	1	0	1	0	0	1	1	1	1	1	0	1	18	0	2	4	5	5	4	3	5	5	1
2883	10869600480	1	1	7	1	0	28	0	1	0	1	0	1	1	1	1	0	0	1	1	1	1	0	1	0	0	1	1	0	0	0	1	0	0	1	0	0	1	16	0	3	5	5	5	5	5	5	5	1
3306	10922037125	1	1	14	1	1	37	1	1	1	1	0	1	1	1	0	0	1	1	1	1	1	1	1	0	1	1	1	1	1	1	1	1	1	1	1	1	1	26	1	2	5	5	5	5	1	5	1	3
1737	10722702844	1	1	9	1	0	32	1	1	1	1	0	1	1	1	1	1	0	1	1	1	1	1	1	1	1	0	1	0	0	1	1	1	1	1	1	0	1	24	1	4	4	5	5	5	4	5	5	4
3572	10975420268	1	1	7	1	1	31	1	1	0	1	1	1	1	1	0	1	1	1	1	0	1	1	0	0	0	1	1	1	1	1	1	1	1	1	1	1	1	24	1	4	5	5	4	5	4	5	5	1
3538	10975403589	1	1	18	1	1	39	1	1	0	1	0	1	0	1	1	0	1	0	1	1	1	0	0	0	0	1	1	0	0	0	1	1	0	1	1	1	1	17	0	1	4	5	5	4	4	5	5	4
2828	10869571736	1	1	30	1	1	55	1	1	0	1	1	1	0	1	1	0	1	1	1	0	0	1	0	0	1	1	0	1	1	0	1	1	1	1	0	0	0	18	0	2	4	4	5	5	3	4	1	2
1127	10435118370	1	1	18	1	1	38	1	1	1	1	0	1	0	1	1	0	0	1	1	1	0	0	1	0	1	0	1	0	1	0	1	1	1	1	1	0	1	19	0	5	4	5	2	4	5	5	5	4
1098	10435109219	1	1	14	1	0	43	1	1	1	0	1	1	1	1	1	0	1	1	1	0	0	0	1	0	1	1	1	0	1	0	1	1	1	1	1	0	1	21	0	1	5	5	5	4	4	5	4	1
3776	11009429764	1	1	16	1	0	38	1	1	1	1	1	1	0	1	1	0	1	0	1	0	1	1	1	1	0	1	0	1	0	1	1	1	0	1	0	0	1	20	0	2	4	5	5	4	2	5	4	1
3584	10975459869	1	1	11	1	0	42	1	1	0	1	0	0	0	1	0	0	0	1	1	1	0	0	0	0	1	0	1	0	1	1	1	1	1	1	0	0	0	14	0	1	5	5	4	5	5	5	5	1
4463	11127413973	1	1	11	1	0	41	1	1	0	1	0	1	0	1	1	0	1	0	1	1	1	1	1	1	1	0	1	0	1	0	1	1	0	0	1	1	1	20	0	1	5	5	5	5	5	5	5	1
1409	10596825913	1	1	10	1	0	34	1	1	1	1	1	1	1	1	1	0	1	1	1	1	1	1	1	1	1	1	1	0	1	0	1	1	1	1	1	0	1	26	1	1	5	5	5	5	5	5	5	1
1452	10596837841	1	0	12	1	0	33	1	1	0	1	0	1	0	1	1	0	1	1	1	1	0	1	1	0	1	1	1	1	1	0	1	1	1	1	0	0	1	21	0	2	5	5	5	2	3	5	5	1
3932	11043979880	1	1	7	1	1	31	1	1	0	1	0	1	0	1	1	0	1	1	1	0	1	1	0	1	1	1	1	1	0	1	1	1	1	1	1	0	1	22	0	4	4	5	1	3	5	5	5	2
1819	10739258800	1	1	11	1	0	36	1	1	1	1	1	1	1	1	0	0	0	1	1	1	1	0	1	0	0	0	1	1	1	1	1	1	1	1	0	0	1	21	0	5	4	5	5	5	5	5	5	2
1722	10722698548	1	1	19	1	1	51	1	1	0	0	0	0	0	1	0	0	1	1	1	0	1	1	1	1	1	1	1	1	0	1	1	1	1	1	0	1	1	20	0	5	5	5	5	5	5	5	2	2
2853	10869583074	1	1	7	1	1	31	1	1	0	1	1	1	1	1	1	0	1	1	1	1	1	1	1	0	1	1	1	0	0	0	1	1	1	1	0	0	1	22	0	2	5	5	3	5	2	5	5	1
3413	10922064101	1	1	9	1	1	34	1	1	1	0	0	1	0	1	0	0	0	1	1	1	0	0	0	0	1	0	0	0	0	0	1	1	0	1	0	0	0	11	0	3	4	4	4	4	4	4	4	3
4305	11127468116	1	1	22	1	1	0	0	1	0	0	0	1	1	1	0	0	1	1	1	0	1	1	0	0	0	1	1	0	1	1	1	1	1	1	0	0	1	18	0	1	5	5	5	1	1	5	5	2
338	10080565953	1	1	19	1	1	42	1	1	1	1	0	1	0	1	1	0	1	1	1	1	1	1	0	1	1	1	1	0	1	0	1	1	1	1	0	1	1	23	1	4	4	5	5	4	4	5	5	2
897	10304774128	1	1	15	1	1	37	1	1	1	1	0	1	1	1	1	0	1	0	1	0	1	1	0	1	1	1	1	1	1	0	1	1	1	0	1	0	1	22	0	4	4	5	4	4	4	5	4	2
698	10178985292	1	1	0	0	1	41	1	1	0	0	0	0	0	1	0	0	1	0	1	0	0	1	1	0	1	1	1	0	0	1	1	1	1	1	1	0	1	16	0			3					4	2
1161	10474587969	1	1	30	1	1	58	1	1	1	1	0	1	0	1	1	0	1	1	1	1	1	0	1	0	0	1	1	1	0	1	1	1	1	1	0	1	1	22	0	2	4	5	5	4	5	5	5	2
1588	10706759148	1	1	7	1	1	32	1	1	1	1	0	1	1	1	1	0	1	1	1	1	1	1	1	0	1	1	1	1	0	0	1	1	0	1	0	0	1	22	0	4	5	5	5	1	4	5	5	5
169	10037333172	1	1	25	1	1	44	1	1	0	1	0	1	0	1	1	0	1	1	1	0	1	0	1	0	1	1	1	1	1	1	1	1	1	1	1	0	1	22	0	5	5	5	4	4	5	5	5	1
132	10037325639	1	1	21	1	1	42	1	1	0	1	0	1	1	1	1	1	1	1	1	1	1	1	1	0	1	1	1	1	0	1	1	1	1	0	1	0	0	23	1	3	4	5	5	5	5	5	5	1
676	10178969707	1	1	15	1	1	40	1	1	1	1	0	1	0	1	0	0	1	1	1	1	1	1	0	0	1	1	1	1	1	1	1	1	0	0	0	0	1	20	0	1	4	5	5	4	4	5	4	3
3357	10922047763	1	1	17	1	1	43	1	1	0	0	0	0	0	1	1	0	1	0	1	0	1	0	0	0	1	1	1	1	1	1	1	1	1	1	0	1	1	18	0	2	4	4	4	4	2	4	4	4
1232	10474618722	1	1	12	1	1	32	1	1	0	1	1	0	1	1	1	1	0	0	1	1	1	1	1	0	0	0	1	0	0	0	1	1	0	1	1	0	0	17	0	5	4	5	4	4	4	5	5	1
1664	10706781575	1	1	24	1	1	47	1	1	0	0	0	0	1	1	1	0	1	0	1	0	1	1	1	0	1	1	1	0	0	1	1	1	1	1	1	1	1	20	0	4	2	5	5	4	4	5	4	1
181	10037334819	1	1	28	1	1	54	1	1	0	1	1	1	1	1	0	0	1	0	1	0	0	0	1	0	1	1	1	1	1	0	1	1	1	1	1	0	1	20	0	4	2	5	4	4	4	4	4	2
3675	11009432387	1	1	17	1	1	45	1	1	1	1	0	1	0	1	1	0	1	1	1	1	1	1	0	0	1	0	1	0	0	1	1	1	1	1	1	0	1	21	0	5	4	5	5	5	1	5	1	1
3356	10922047436	1	1	29	1	1	54	1	1	1	1	1	1	1	1	1	1	1	1	1	0	1	1	1	0	1	1	1	1	1	1	1	1	1	1	1	0	1	27	1	4	4	4	4	4	2	5	4	2
4340	11127452810	1	1	31	1	1	53	1	1	0	1	0	1	0	1	0	0	1	0	1	1	1	0	1	0	1	1	1	1	0	1	1	1	1	1	0	1	1	20	0	3	5	5	5	1	5	5	5	3
1091	10435106833	1	1	9	1	1	31	1	1	1	1	0	1	1	1	1	0	1	0	1	1	1	1	1	0	1	1	1	0	0	1	1	1	1	1	0	0	1	22	0	4	4	4	4	4	4	5	5	2
2775	10869547916	1	1	9	1	1	34	1	1	0	1	0	1	1	1	1	1	0	0	1	1	1	0	0	0	0	0	0	0	1	1	1	1	1	0	0	0	0	15	0	4	4	4	4	4	4	4	4	2
4452	11127421781	1	1	23	1	1	52	1	1	0	1	0	0	0	0	1	1	0	0	1	1	1	1	0	1	0	1	1	1	0	1	1	1	1	1	1	1	1	20	0	4	4	5	4	4	4	5	4	1
893	10304771674	0	1	5	1	1	31	1	1	0	0	0	0	0	1	0	0	1	0	1	1	0	0	0	1	0	1	1	0	1	1	0	1	0	1	1	0	1	14	0	4	3	4	4	4	3	4	5	2
816	10232719133	1	1	0	0	1	38	1	1	0	0	0	1	0	1	0	0	1	1	0	0	1	0	0	0	0	1	1	1	0	0	1	1	1	1	0	0	1	14	0	1	5	5	3	2	4	4	4	1
4506	11127395187	1	1	19	1	1	44	1	1	0	1	0	1	0	1	1	0	1	0	1	1	1	0	1	0	0	1	0	1	0	1	1	1	0	1	1	0	1	18	0	2	1	5	4	5	5	5	5	1
1545	10666347153	1	1	25	1	1	48	1	1	0	1	0	1	0	1	1	0	1	0	1	1	1	0	0	1	0	1	1	1	1	0	1	1	1	1	0	0	0	18	0	5	4	4	5	4	4	5	5	1
631	10178954379	1	1	4	0	1	30	1	1	1	1	1	1	1	1	1	0	1	0	0	0	1	1	1	0	1	1	1	1	0	1	1	1	0	1	0	0	0	20	0	3	4	5	5	4	3	4	5	2
1841	10739271376	1	1	9	1	1	30	1	1	0	1	0	1	1	1	1	0	1	1	1	0	1	1	1	1	1	1	1	1	1	1	1	1	1	1	0	1	0	24	1	1	5	5	5	5	5	5	1	1
2716	10869525745	1	1	12	1	1	38	1	1	1	1	0	1	0	1	1	0	1	1	1	1	1	0	1	0	1	1	1	1	1	1	1	1	1	1	1	0	1	24	1	4	4	5	5	4	4	5	5	2
972	10359753701	1	1	17	1	1	38	1	1	1	1	0	1	1	1	1	0	1	1	1	0	1	1	0	0	1	1	1	1	0	0	1	1	1	1	1	1	1	23	1	1	5	5	5	5	5	5	5	1
2867	10869590961	1	1	23	1	1	45	1	1	1	1	1	1	1	1	1	0	1	1	1	1	1	1	0	0	1	1	1	1	1	1	1	1	1	1	1	0	1	26	1	5	3	1	1	4	5	1	4	1
2959	10901572600	1	1	14	1	1	42	1	1	0	1	0	1	0	1	0	1	0	0	1	0	0	0	1	0	0	1	1	0	1	1	1	1	1	1	0	1	1	17	0	3	4	5	5	5	4	5	4	1
4703	11309411945	1	1	9	1	1	31	1	1	1	1	0	1	1	1	1	1	1	1	1	1	1	1	0	0	1	1	1	1	1	1	1	1	1	1	1	1	1	27	1	1	5	5	5	5	1	5	5	4
3451	10975407524	1	1	6	1	1	29	0	1	0	1	1	1	1	1	1	0	1	1	1	0	1	1	0	0	0	1	1	0	1	1	1	1	1	1	0	0	1	21	0	2	4	5	4	4	4	5	5	1
2922	10901566344	1	1	4	0	1	28	0	1	1	1	0	1	0	1	0	0	1	1	1	1	1	1	0	0	1	1	1	1	1	1	1	1	1	1	0	0	0	21	0	2	5	5	5	4	5	5	4	2
1137	10435124491	1	1	10	1	1	32	1	1	0	0	0	1	1	1	0	1	1	1	1	1	0	1	1	0	1	1	1	0	0	0	1	1	1	1	1	1	0	20	0	1	5	5	4	4	3	5	4	2
1592	10706760373	1	1	34	1	1	56	1	1	1	0	0	1	1	0	1	0	1	1	1	0	0	1	0	0	0	1	1	1	1	1	1	1	1	1	0	1	0	19	0	1	5	5	2	5	1	5	5	1
1489	10666307263	1	1	11	1	1	33	1	1	0	1	0	1	0	1	1	0	1	0	1	1	1	1	1	1	1	1	1	0	1	1	1	1	1	1	1	1	1	24	1	4	4	4	4	4	5	5	5	2
4147	11043964252	0	1	1	0	1	23	0	0	0	1	0	1	1	1	1	0	1	1	0	0	0	1	0	0	1	1	1	1	0	1	1	1	1	1	0	1	1	19	0	1	5	5	5	5	1	5	5	2
306	10080552264	1	1	21	1	1	48	1	1	0	1	0	1	0	1	0	0	0	1	1	1	1	0	1	0	1	0	1	0	0	1	1	1	1	0	1	0	1	17	0	1	5	5	5	5	5	5	4	1
1314	10549838023	1	1	15	1	1	43	1	1	0	0	0	0	0	1	0	0	1	1	1	0	0	0	0	0	0	0	0	0	1	1	1	1	1	1	1	0	0	12	0	4	4	4	5	5	4	5	5	3
3452	10975416763	1	1	3	0	1	26	0	1	0	0	0	1	1	1	0	0	1	1	0	1	1	1	1	0	0	1	1	1	1	1	1	1	1	1	0	0	1	20	0	2	2	5	5	4	5	5	5	1
837	10232738464	1	1	4	0	1	32	1	1	1	1	0	1	0	1	1	0	1	0	1	1	1	1	1	1	1	1	1	0	1	1	1	1	1	1	0	1	1	24	1	4	5	5	5	5	5	5	5	2
951	10359734343	1	1	15	1	1	37	1	1	1	1	0	1	1	1	1	0	1	1	1	0	1	0	1	1	1	1	1	1	1	1	1	1	1	1	0	1	1	25	1	4	4	5	5	4	4	5	5	2
979	10359758923	0	1	2	0	1	25	0	1	1	0	0	1	0	1	1	0	1	1	1	0	1	1	0	0	0	1	1	0	0	0	1	1	1	1	0	0	1	17	0	2	5	5	4	4	4	4	4	2
3515	10975435253	1	1	10	1	1	39	1	1	1	0	0	1	0	1	1	0	0	1	0	0	0	0	0	1	1	0	1	0	1	0	1	1	1	0	1	1	1	16	0
294	10080546043	1	1	27	1	1	50	1	1	0	1	0	1	1	1	0	0	1	1	1	1	1	1	1	1	0	0	1	0	1	0	1	1	1	1	0	0	0	19	0	4	4	4	4	4	4	5	5	2
3453	10975435766	1	1	29	1	1	50	1	1	1	0	0	1	1	1	0	0	0	1	1	0	1	0	0	1	0	0	1	0	1	1	1	0	1	1	0	0	0	15	0	1	4	5	5	5	5	5	5	1
1771	10722718853	1	1	8	1	1	33	1	1	0	1	0	0	0	1	1	1	1	1	1	1	1	1	1	1	1	1	1	1	1	1	1	1	1	1	1	1	1	26	1	1	4	5	3	4	3	5	5	2
3862	11009411426	1	1	6	1	1	34	1	1	0	1	0	1	0	1	1	0	1	0	1	1	1	1	1	1	1	1	1	0	0	1	1	1	1	1	0	1	1	22	0	5	4	5	5	4	5	5	1	2
4846	11309468604	1	1	6	1	1	30	1	1	1	1	1	1	0	1	1	0	1	1	1	0	1	1	1	1	0	1	1	1	0	1	1	1	1	1	1	0	0	23	1	4	5	5	5	5	5	5	5	1
766	10232702647	1	1	9	1	1	31	1	1	1	1	0	1	0	1	1	0	1	1	1	1	1	1	0	0	0	1	1	1	0	1	1	1	1	1	0	0	1	21	0	1	5	5	5	5	2	5	5	1
3585	10975413710	1	1	5	1	0	27	0	1	1	1	0	1	1	1	1	0	1	1	1	1	1	1	0	0	1	1	1	0	1	1	1	1	0	1	0	1	1	23	1	4	5	4	4	5	5	4	5	5
737	10232694169	0	0	8	1	0	31	1	1	0	0	0	1	0	1	0	0	1	1	1	0	1	1	0	0	0	1	1	0	1	0	1	1	1	1	0	1	1	17	0	3	5	5	5	4	4	5	5	1
4501	11127396320	1	1	19	1	1	45	1	1	0	1	0	1	0	1	0	0	1	0	1	1	1	1	0	0	1	1	1	0	0	0	1	1	1	1	0	0	1	17	0	1	5	5	5	4	4	5	5	4
4704	11309497407	1	1	8	1	1	29	0	1	1	1	1	1	1	1	1	0	1	1	1	1	0	1	0	0	1	1	1	1	0	0	1	1	1	1	0	1	1	23	1	4	3	5	5	4	5	4	5	1
3676	11009435107	1	1	27	1	1	54	1	1	0	1	0	1	0	1	0	0	1	1	1	0	1	0	0	0	0	0	1	0	0	1	1	0	1	1	0	0	0	13	0	5	4	5	5	5	5	4	5	2
1635	10706769649	1	1	10	1	1	33	1	1	0	1	1	1	1	1	1	0	1	1	1	0	1	1	0	0	1	1	1	1	0	1	1	1	1	1	1	0	1	23	1	1	4	5	4	4	4	5	5	1
809	10232715573	1	1	18	1	1	46	1	1	0	1	0	0	1	1	1	0	1	1	1	0	0	1	1	1	1	0	1	1	0	1	0	0	1	1	0	0	1	18	0	4	4	4	4	4	4	4	4	2
202	10037338305	1	1	31	1	1	56	1	1	1	1	0	1	0	0	1	0	1	0	1	0	1	1	1	0	1	0	1	0	1	1	1	1	1	0	1	0	1	19	0	1	5	5	5	4	5	5	4	3
4333	11127454163	1	1	19	1	1	39	1	1	0	1	1	1	1	1	0	0	1	1	1	0	1	1	0	0	1	1	1	1	0	1	1	1	1	1	1	0	1	22	0	5	4	5	5	5	5	5	5	1
4559	11142870429	1	1	21	1	1	44	1	1	0	1	0	1	1	1	0	0	1	1	1	1	0	1	0	1	1	1	1	0	0	0	1	1	1	1	0	1	0	19	0	4	4	5	4	4	4	5	4	1
3976	11043988558	1	1	5	1	1	31	1	1	0	1	0	1	1	1	0	0	0	0	1	1	1	0	1	0	1	0	1	0	1	1	1	0	1	1	0	0	1	17	0	2	4	5	4	4	2	4	4	2
3762	11009415259	1	1	12	1	1	37	1	1	0	1	0	1	1	1	1	0	1	0	1	1	1	1	1	0	1	1	1	1	0	1	1	1	1	1	0	0	0	21	0	5	3	4	4	5	4	4	4	2
4847	11309466319	1	1	12	1	1	33	1	1	1	1	0	1	0	1	0	0	1	0	1	0	0	0	0	1	1	0	1	0	1	1	1	1	1	1	0	0	0	16	0	1	5	4	5	4	2	5	1	1
964	10359747175	1	1	6	1	1	29	0	1	1	1	0	1	0	0	0	0	0	0	1	0	1	0	0	1	1	1	1	1	0	0	1	1	1	1	0	1	1	17	0	4	4	4	4	4	5	5	5	2
3385	10922056197	1	1	14.8	1	1	40	1	1	0	1	1	1	0	1	0	0	1	0	1	0	1	0	1	0	0	1	1	0	0	1	1	1	1	1	0	1	1	18	0	4	4	5	5	5	5	5	5	4
1293	10549823321	1	1	0	0	0	40	1	1	0	1	0	0	0	1	0	0	0	0	0	0	0	0	1	0	1	1	0	1	1	0	1	0	1	1	0	0	1	12	0	2	5	5	4	2	5	5	4	2
3145	10901615946	1	1	9	1	0	33	1	1	0	1	0	1	1	1	0	0	1	1	1	1	0	0	0	0	0	0	1	1	0	0	1	1	0	1	1	0	0	15	0	2	5	5	5	5	4	5	5	1
28	10869665548	1	1	10	1	1	34	1	1	1	1	0	1	0	1	0	1	1	1	1	0	1	1	1	0	1	1	1	0	1	1	1	1	1	1	0	0	1	22	0	2	5	5	5	4	1	5	4	1
2738	10869537286	1	1	12	1	1	34	1	1	0	1	0	1	1	1	0	0	1	1	1	1	1	1	1	0	1	1	1	1	0	1	1	1	0	1	0	1	1	22	0	5	4	5	5	5	5	5	5	1
1006	10359773007	1	1	10	1	1	36	1	1	1	0	0	1	0	1	0	0	0	1	1	1	0	0	1	1	1	0	1	1	1	1	1	1	0	0	0	0	1	17	0	1	4	5	5	5	4	4	5	2
1869	10739280016	1	1	11	1	1	32	1	1	0	1	1	1	1	1	1	0	1	1	1	1	1	0	0	0	1	1	1	1	0	1	1	1	1	1	1	1	1	24	1	5	4	5	5	5	5	5	5	1
3677	11009425383	1	1	10	1	1	33	1	1	0	1	0	1	0	1	0	0	1	0	1	0	1	0	1	1	1	1	1	0	1	1	1	1	1	1	1	0	1	20	0	4	3	5	5	3	5	5	5	1
4010	11043984268	1	1	7	1	1	32	1	1	0	1	1	1	1	1	0	0	1	1	1	0	1	1	0	0	1	1	1	0	0	1	1	1	0	1	1	0	1	20	0	2	5	5	4	4	4	4	5	4
1492	10666308194	1	1	15	1	1	37	1	1	1	1	0	1	0	1	1	0	1	0	1	1	1	1	1	1	1	1	1	0	1	1	1	1	1	1	1	1	1	25	1	4	4	4	4	4	5	5	1	2
4095	11044020064	1	1	9	1	1	31	1	1	1	1	0	1	0	1	0	0	0	1	1	0	1	0	1	1	1	0	1	0	0	0	1	1	1	1	0	1	0	17	0	4	4	4	5	4	5	5	4	4
1575	10706757571	1	1	14	1	1	38	1	1	0	1	0	1	0	1	1	0	1	1	1	0	1	1	0	0	1	1	1	1	1	0	1	1	1	1	1	1	0	21	0	5	4	5	5	5	4	5	5	1
3678	11009417554	1	1	30	1	1	55	1	1	0	0	0	0	0	1	0	0	1	1	1	0	0	0	0	0	0	0	0	1	1	0	1	0	0	0	1	0	1	10	0	2	4	5	4	4	4	5	4	3
1892	10739286237	1	1	8	1	1	32	1	1	1	1	0	1	1	1	1	0	1	0	1	0	1	1	0	0	1	1	1	1	1	0	1	1	1	1	0	1	1	22	0	4	4	5	4	4	2	5	5	1
3368	10922051104	1	1	24	1	1	47	1	1	0	0	0	1	0	1	1	0	1	1	1	1	1	1	0	1	1	1	1	0	1	0	1	1	1	0	1	1	1	21	0	2	4	5	4	4	4	4	5	4
2687	10869515074	1	1	12	1	1	34	1	1	1	1	0	1	0	1	1	0	1	1	1	1	1	1	1	0	1	1	1	1	0	1	1	1	1	1	1	0	0	23	1	4	4	5	5	4	4	5	5	2
1617	10706767519	1	1	16	1	1	38	1	1	0	0	0	1	1	1	1	0	1	1	1	0	1	0	1	0	0	0	1	0	0	1	1	1	1	1	0	0	1	17	0	2	4	5	5	4	4	5	5	1
3679	11009434644	1	1	10	1	1	30	1	1	1	1	1	1	0	1	0	0	1	1	1	1	1	1	0	0	1	1	1	1	0	1	1	1	1	1	1	0	1	23	1	3	4	5	4	4	4	5	5	2
2812	10869560519	1	1	10	1	0	32	1	1	1	1	1	1	1	1	1	0	1	1	1	1	1	1	1	0	1	1	1	0	0	1	1	1	1	1	1	1	1	26	1	5	5	5	5	5	5	5	5	2
1975	10769832985	1	1	10	1	1	32	1	1	0	1	0	0	0	1	0	0	1	1	1	1	1	1	1	0	0	1	1	0	1	1	1	1	0	1	0	0	1	18	0	3	5	5	5	4	1	5	4	1
653	10178962809	0	1	3.5	0	1	29	0	1	0	0	0	1	0	1	1	1	0	0	1	0	0	0	0	0	0	1	1	1	1	0	1	1	0	1	0	0	1	14	0	1	3	5	5	2	3	5	4	1
4084	11043965248	1	1	10	1	1	34	1	1	1	0	0	1	0	1	0	0	0	1	1	0	1	0	1	0	1	0	1	0	0	1	1	1	1	1	1	0	0	16	0	2	5	5	5	5	5	5	5	1
1939	10739339373	1	1	11	1	1	32	1	1	1	0	0	1	1	1	0	0	0	1	1	1	1	1	1	1	0	1	1	0	1	1	1	1	1	1	0	0	1	21	0	3	2	5	4	4	4	5	5	1
1855	10739277247	1	1	0	0	1	28	0	1	1	1	0	1	1	1	0	0	1	0	1	1	1	0	1	0	1	0	1	0	0	1	1	0	1	1	0	1	1	19	0	4	5	5	5	2	4	5	5	2
1443	10596834909	1	1	7	1	1	32	1	1	0	1	0	1	0	1	1	0	1	1	1	1	1	1	1	0	1	1	1	0	1	1	1	1	1	1	1	0	1	23	1	4	4	5	5	4	4	5	5	1
2986	10901576921	1	1	0	0	0	25	0	1	0	1	1	1	1	1	1	0	1	1	0	0	1	0	1	0	1	1	1	0	1	0	1	0	1	1	0	0	1	19	0	1	4	4	4	4	5	5	5	1
3359	10922048827	1	1	7	1	1	29	0	1	1	1	0	1	1	1	1	0	1	0	1	1	1	1	1	0	1	1	1	0	0	1	1	1	1	1	1	1	1	24	1	5	5	5	5	5	5	5	5	2
2876	10869594440	1	1	5	1	1	40	1	1	0	1	1	1	1	1	1	1	1	1	1	0	1	0	1	0	1	1	1	1	0	1	1	1	1	1	1	1	1	25	1	1	5	5	5	5	5	5	5	1
787	10232708973	1	1	9	1	1	30	1	1	1	1	1	1	1	1	0	0	1	1	1	1	1	1	0	0	0	1	1	1	1	0	1	1	1	1	1	0	1	23	1	4	3	5	5	4	2	5	4	4
1784	10722732481	1	1	15	1	1	37	1	1	0	0	0	1	1	1	1	0	1	0	1	1	0	0	0	0	0	1	1	0	1	0	1	1	1	1	0	0	1	16	0	4	4	5	5	5	5	5	5	4
3587	10975427295	1	1	23	1	1	42	1	1	1	0	0	1	0	1	1	0	1	1	1	1	1	0	1	0	1	0	0	0	1	0	1	0	1	1	0	0	1	17	0	4	4	4	4	2	2	4	4	2
3114	10901605467	1	1	12	1	1	35	1	1	1	0	1	1	0	1	0	0	1	1	1	0	1	1	1	0	1	1	1	0	0	1	1	1	1	1	1	0	0	20	0	5	5	5	5	5	5	5	5	2
1814	10739255183	1	1	5	1	1	28	0	1	1	1	0	1	1	1	0	0	1	1	1	1	1	1	0	0	1	1	1	1	0	1	1	1	1	1	0	0	0	21	0	4	4	5	5	5	3	5	5	1
226	10037346067	1	1	1	0	1	28	0	1	0	0	0	1	0	0	1	0	1	1	1	0	1	1	1	1	1	1	1	1	1	1	1	1	1	0	1	0	1	21	0	1	4	5	5	3	4	5	4	1
2858	10869587312	1	1	19	1	1	43	1	1	1	1	0	1	0	1	1	0	0	1	1	1	1	0	1	1	1	0	1	0	1	1	1	1	0	1	0	0	1	20	0	5	4	4	4	4	4	4	4	4
4706	11309468783	1	1	10	1	1	32	1	1	0	1	0	1	0	1	1	0	1	1	1	1	1	1	1	1	1	1	1	0	1	0	1	1	1	1	0	1	0	22	0	1	5	5	3	3	4	5	4	1
1903	10739288584	1	1	15	1	1	36	1	1	1	1	0	1	0	1	1	0	1	1	1	1	1	1	0	0	1	1	1	1	1	1	1	1	1	1	1	1	1	25	1	4	5	5	5	5	1	5	5	4
4707	11309512628	1	1	19	1	1	46	1	1	1	1	0	1	0	1	0	0	0	0	1	1	1	0	0	1	1	0	1	1	1	1	0	1	1	0	0	0	1	17	0	4	5	5	5	5	4	5	5	2
4461	11127414491	1	1	19	1	1	43	1	1	1	1	1	1	1	1	0	0	1	1	1	0	1	1	0	0	1	1	1	1	0	1	1	1	1	1	1	1	1	24	1	5	4	5	5	5	1	5	5	1
2715	10869524973	1	1	19	1	1	44	1	1	0	0	0	1	1	1	0	0	0	0	1	1	1	0	1	0	1	0	1	1	1	0	1	1	0	1	0	0	1	16	0	4	4	5	5	3	4	5	5	3
4387	11127444012	1	1	14	1	1	34	1	1	1	1	0	1	1	1	0	1	1	0	1	0	1	1	0	0	1	1	0	0	1	0	0	0	0	0	0	0	1	15	0	4	3	5	4	4	1	5	4	4
802	10232711264	1	1	0	0	0	32	1	1	1	1	0	1	0	1	0	0	1	0	0	1	1	0	1	0	0	0	1	0	1	1	1	1	1	1	1	0	0	17	0	4	5	5	5	5	1	4	4	4
1339	10549845425	1	1	14	1	1	34	1	1	0	1	0	1	1	1	1	0	1	1	1	0	0	1	0	0	1	1	1	0	0	1	1	1	1	1	0	1	1	20	0	3	4	5	5	5	5	5	5	2
1568	10666388790	1	1	12	1	1	34	1	1	1	1	0	1	0	1	0	0	0	1	1	0	0	0	0	0	1	1	1	0	1	1	0	1	1	1	1	0	0	16	0	5	4	4	4	4	5	4	4	2
4164	11043978098	0	0	19	1	0	36	1	1	0	1	0	1	0	1	0	0	1	0	1	0	1	1	1	0	0	1	1	0	1	0	1	0	0	1	0	1	0	15	0	4	5	5	5	5	5	5	5	2
1905	10739288686	1	1	8	1	0	30	1	1	1	1	0	1	0	1	0	0	1	1	1	1	0	1	1	0	1	1	1	1	1	0	1	1	1	1	0	0	0	20	0	1	4	5	5	5	5	5	5	1
2069	10769870444	1	1	9	1	0	31	1	1	0	1	0	1	1	1	1	0	1	1	1	0	0	1	1	0	0	1	1	1	1	0	1	0	0	1	1	1	1	20	0	4	2	2	2	4	3	5	4	2
4108	11044018206	1	1	16	1	1	37	1	1	0	0	0	0	0	1	1	0	1	1	1	0	1	0	1	1	1	0	1	0	1	0	1	1	1	0	0	0	1	16	0	4	5	5	5	5	2	5	4	1
4560	11142826642	1	1	8	1	1	33	1	1	1	1	0	1	1	1	1	0	1	0	1	1	1	1	1	0	0	1	1	0	1	1	1	1	1	1	0	1	1	23	1	4	4	5	5	4	4	5	5	1
3266	10922030646	1	1	5	1	1	30	1	1	1	1	0	1	0	1	0	0	1	1	1	1	1	1	0	0	1	1	1	0	1	1	1	1	1	1	1	1	1	23	1	5	4	5	5	5	5	5	5	2
1294	10549823363	1	1	10	1	0	33	1	1	1	1	0	1	0	1	0	0	1	1	1	1	1	1	1	0	1	1	1	0	1	1	1	1	0	1	1	0	1	22	0	4	5	5	5	4	4	5	5	1
2052	10769862392	1	1	10	1	1	34	1	1	0	1	0	1	0	1	0	0	1	1	1	1	0	0	0	1	1	1	1	0	0	1	1	0	1	1	0	0	0	16	0	2	2	5	2	2	3	2	5	2
3805	11009412120	1	1	6	1	1	28	0	1	1	1	0	1	1	1	0	0	1	1	1	1	1	1	0	1	0	0	0	0	0	1	1	1	1	1	0	0	0	18	0	2	4	5	5	4	4	5	5	1
4094	11044005829	1	1	5	1	1	32	1	1	0	1	0	1	0	1	1	0	1	0	1	0	1	1	0	0	1	0	1	0	0	1	1	1	0	1	0	0	0	15	0	3	4	4	4	4	4	5	4	2
3869	11009453817	1	1	22	1	1	43	1	1	0	1	0	1	1	1	1	0	0	1	1	1	0	0	1	0	1	0	1	1	0	1	1	1	1	1	0	0	1	19	0	2	5	5	5	4	3	5	5	1
2852	10869581985	1	1	18	1	1	40	1	1	0	1	0	1	0	1	1	0	1	1	1	0	1	1	0	0	0	1	1	1	1	1	1	1	1	1	0	0	1	20	0	5	5	5	5	4	4	5	5	3
3270	10922031120	1	1	24	1	1	48	1	1	0	1	1	1	0	1	1	0	1	1	1	0	1	1	0	0	1	1	1	0	1	0	1	1	1	1	0	0	1	20	0	5	4	5	5	5	5	5	5	1
775	10232705930	1	1	25	1	1	48	1	1	1	1	1	1	0	1	1	0	1	1	1	1	1	0	1	0	1	0	1	0	1	0	1	1	1	1	0	1	0	21	0	1	5	5	5	5	5	5	5	1
2840	10869576127	1	1	27	1	1	51	1	1	1	0	0	1	0	1	0	0	0	0	1	1	1	0	0	0	1	0	1	1	1	0	1	1	1	1	0	0	0	15	0	4	5	5	5	5	5	5	5	4
3588	10975434416	1	1	23	1	1	49	1	1	0	1	1	1	0	1	0	0	1	1	1	1	1	1	0	1	1	1	1	0	0	1	1	1	1	1	1	1	0	22	0	2	4	4	4	4	2	4	4	2
3330	10922041197	1	1	22	1	1	48	1	1	0	0	0	0	0	1	1	0	1	0	1	0	1	0	0	0	1	1	1	1	1	1	1	1	1	1	1	1	1	19	0	2	4	4	4	4	2	4	4	4
1227	10474615961	1	1	33	1	1	57	1	1	0	1	1	1	1	1	1	1	1	1	1	0	0	0	1	0	1	1	1	0	0	1	1	1	1	0	1	0	1	21	0	2	4	5	4	5	4	5	5	1
4470	11127409623	1	1	11	1	1	32	1	1	1	1	0	1	1	1	1	0	1	0	1	0	1	1	1	0	1	1	1	0	1	1	1	1	1	1	0	0	0	21	0	2	4	5	4	4	2	4	4	1
3327	10922040455	1	1	15	1	1	37	1	1	0	1	0	1	1	1	1	0	1	1	1	0	1	1	0	0	0	1	1	0	0	1	1	1	1	1	0	1	1	20	0	4	5	5	5	4	4	5	4	2
4049	11044015371	1	1	7	1	1	33	1	1	0	1	1	1	1	1	0	0	1	1	1	1	1	1	1	1	0	1	1	1	1	1	1	1	1	1	1	0	1	25	1	3	5	5	5	5	4	5	5	1
1233	10474618926	1	1	10	1	1	34	1	1	0	1	0	1	0	1	1	0	1	1	1	0	1	1	0	0	1	1	1	1	0	1	1	1	0	1	0	1	1	20	0	5	5	5	5	5	4	5	5	1
603	10178923739	1	1	7.5	1	0	30	1	1	1	1	1	1	1	1	1	0	1	0	1	1	1	0	0	0	1	1	1	0	0	1	0	1	1	1	0	0	1	20	0	4	5	5	4	4	2	5	5	2
3520	10975409231	1	1	3	0	0	30	1	1	1	1	0	1	1	1	1	0	1	1	1	1	1	1	1	0	0	1	1	1	0	1	1	1	1	1	0	0	1	23	1	2	5	5	5	5	3	5	5	2
228	10037346394	1	1	14	1	0	37	1	1	0	1	0	0	0	1	1	0	0	0	1	0	0	0	1	1	0	1	0	1	0	1	0	1	0	0	0	0	1	12	0	2	5	5	5	3	5	5	5	1
3169	10901631620	1	1	12	1	1	40	1	1	0	1	0	1	1	1	0	1	1	1	1	0	0	1	0	0	0	1	0	1	0	1	1	1	0	1	0	0	0	16	0	4	4	5	4	4	4	5	5	1
2896	10869661552	1	1	8	1	1	29	0	1	1	1	1	1	1	1	0	0	1	1	1	0	1	1	1	1	0	0	1	0	0	1	1	1	0	1	1	1	1	22	0	4	3	5	3	5	5	5	5	2
716	10179426170	1	1	0	0	0	35	1	1	1	1	0	1	0	1	1	0	1	0	1	1	1	1	1	0	0	1	1	0	1	0	1	1	1	0	0	0	0	18	0	2	5	5	5	1	1	5	1	1
3745	11009448950	1	1	10	1	0	39	1	1	1	0	1	1	1	1	1	0	1	0	1	1	1	0	1	1	0	1	1	0	1	0	1	1	1	1	0	1	1	22	0	2	4	5	4	4	2	5	4	2
247	10037430407	1	1	3	0	0	31	1	1	1	1	0	1	0	1	1	0	0	0	1	1	0	1	0	0	1	0	0	0	1	0	1	1	1	0	1	0	0	15	0	4	5	5	5	5	1	5	5	1
34	11044009645	1	0	2	0	0	30	1	1	1	0	0	1	0	1	0	1	1	1	1	1	1	1	1	0	1	1	1	0	0	1	1	1	1	1	0	0	1	21	0	1	5	5	5	5	5	5	5	1
2081	10769881898	1	1	10	1	0	42	1	1	0	0	0	1	1	0	0	0	0	1	1	0	1	0	1	0	1	1	1	0	0	1	1	1	1	0	1	0	0	15	0	2	2	2	1	1	1	5	1	1
1372	10596806920	1	1	12	1	0	38	1	1	1	1	1	1	0	1	1	0	1	1	0	1	1	0	1	0	1	1	1	1	1	0	1	1	1	1	1	0	1	23	1	4	4	5	5	4	4	5	5	1
3285	10922033401	1	1	15	1	0	40	1	1	0	0	0	1	1	1	0	0	1	0	1	1	0	0	1	0	0	1	1	0	0	1	1	1	1	1	1	1	1	18	0	2	5	5	5	4	4	5	5	5
3777	11009440156	1	1	5	1	1	30	1	1	1	1	0	1	0	1	1	0	1	0	1	1	1	1	0	0	1	0	1	0	0	0	1	1	1	1	0	0	1	18	0	4	5	5	5	5	5	5	5	1
3070	10901596259	1	1	19	1	1	43	1	1	0	1	0	1	0	1	0	0	0	1	1	1	1	0	0	0	1	0	1	0	1	1	1	1	1	0	0	0	1	16	0	5	5	5	5	5	5	5	5	1
3008	10901585518	1	1	12	1	1	33	1	1	1	1	0	1	1	1	1	0	1	1	1	1	0	1	1	0	1	1	1	0	0	1	1	1	1	1	0	1	1	23	1	4	3	5	4	4	4	5	5	2
1501	10666312701	1	1	4.5	0	1	27	0	1	0	1	0	1	0	1	1	0	1	0	1	1	1	1	0	0	1	1	1	0	1	1	1	1	1	1	0	1	1	21	0	4	4	5	5	5	5	5	5	1
1846	10739272478	1	1	3	0	1	26	0	1	0	1	0	1	0	1	1	0	1	0	1	1	0	1	0	0	1	1	1	1	1	0	1	0	0	1	1	1	1	19	0	3	4	4	4	4	5	4	5	3
1708	10722690698	1	1	10	1	1	0	0	1	0	1	1	1	1	1	1	0	1	1	1	1	1	1	0	0	1	1	1	1	1	1	1	1	1	1	1	1	1	26	1	5	5	5	5	5	5	5	5	1
3044	10901590550	1	1	10	1	1	32	1	1	0	1	0	1	1	1	0	0	1	0	1	0	0	1	0	0	0	0	1	0	1	0	1	0	1	1	0	1	1	15	0	3	4	5	5	4	4	5	4	1
1351	10549855836	1	1	12	1	0	35	1	1	1	0	0	1	0	1	0	0	1	1	1	0	1	1	0	0	0	1	0	1	0	0	1	0	0	1	0	0	1	14	0		5	5	4	3	2	5	5	1
4036	11043977989	0	0	15	1	0	38	1	1	0	0	0	1	1	0	0	1	1	1	1	0	1	1	0	0	0	1	1	0	1	1	1	1	0	1	0	0	0	16	0	2	5	5	5	5	3	5	4	2
4192	11079875970	1	1	13	1	0	35	1	1	1	1	0	1	1	1	1	0	0	1	1	0	1	0	1	1	1	1	1	0	1	0	1	1	1	1	1	0	1	22	0	5	4	5	4	4	4	5	5	2
3738	11009401424	1	0	10	1	0	34	1	1	0	1	0	1	1	1	0	0	1	1	1	1	0	0	0	0	1	1	1	0	0	0	1	1	0	1	0	0	1	16	0	4	4	5	4	4	3	5	4	2
1005	10359772059	1	1	4	0	1	34	1	1	0	0	0	1	0	1	1	0	1	1	1	0	1	0	1	0	1	0	1	0	1	0	1	1	1	0	0	0	0	15	0	4	4	5	5	4	4	5	5	4
2045	10769859126	1	1	12	1	1	35	1	1	1	1	0	1	0	1	1	0	1	0	1	0	1	1	1	0	1	1	1	1	1	0	1	1	1	1	1	0	1	22	0	4	2	5	5	5	4	2	4	4
2879	10869598200	0	1	1	0	1	35	1	1	0	0	1	1	0	1	0	0	1	1	1	0	1	1	0	1	0	1	1	0	0	1	1	1	1	1	1	1	1	20	0	2	4	4	5	4	4	5	4	2
4709	11309546538	1	1	8	1	1	30	1	1	0	1	0	1	0	1	0	0	1	1	0	1	0	0	0	0	0	1	0	1	0	0	0	0	0	1	1	0	1	12	0	1	4	4	4	4	4	4	4	2
326	10080560673	1	1	7	1	1	34	1	1	0	1	0	1	0	1	0	0	0	1	1	0	0	0	0	0	1	0	1	0	0	0	1	0	1	1	0	0	1	12	0	4	4	5	5	4	4	5	5	4
4556	11142733463	1	1	10	1	1	43	1	1	1	0	0	1	1	1	1	0	1	0	1	0	1	0	1	0	1	0	1	0	0	0	1	1	1	1	0	0	1	17	0	5	5	5	5	4	4	5	1	1
4285	11127491492	1	1	26	1	1	53	1	1	0	1	1	1	1	1	1	1	1	1	1	1	1	1	1	1	1	1	1	1	0	0	1	1	1	1	0	1	0	25	1	3	4	5	5	5	3	5		2
3274	10922031537	1	1	14	1	1	37	1	1	0	1	0	0	1	1	1	0	1	1	1	0	1	1	0	0	0	1	1	0	0	1	1	1	1	1	0	1	1	19	0	4	4	5	5	4	4	5	4	2
3591	10975434517	1	1	24	1	1	46	1	1	1	1	0	1	0	1	1	0	1	1	1	0	0	1	1	0	0	1	1	0	0	1	1	1	1	1	0	0	1	19	0	4	5	5	5	5	5	5	5	2
1077	10435100079	1	1	14	1	0	37	1	1	1	1	0	1	0	1	0	0	1	1	1	1	1	1	1	0	1	1	1	0	1	1	1	1	1	1	0	1	1	23	1	4	4	5	5	4	4	5	5	2
2800	10869555227	1	1	12	1	0	40	1	1	0	0	0	0	0	1	0	0	0	1	0	0	0	1	0	0	0	0	0	1	0	0	1	1	0	1	0	0	1	9	0	1	5	5	5	1	1	4	2	3
3061	10901593583	1	0	3	0	0	29	0	1	1	1	1	1	1	1	1	0	1	0	1	1	1	1	1	0	1	1	1	1	1	1	1	1	1	1	1	1	1	27	1	3	5	4	4	4	3	4	5	2
3455	10975407312	1	1	7	1	1	30	1	1	0	1	0	1	1	1	1	1	1	0	1	0	1	1	0	0	0	1	1	0	1	1	1	1	1	1	0	1	1	21	0	3	4	5	5	4	4	5	4	2
3361	10922049120	1	1	3	0	0	27	0	1	0	1	0	1	1	1	1	0	1	1	1	0	1	1	0	0	1	1	1	0	1	0	1	0	1	1	0	0	1	19	0	2	5	5	5	4	4	5	5	1
3007	10901585394	1	1	21	1	1	41	1	1	0	1	0	1	1	1	1	0	0	1	1	0	1	0	0	0	0	1	1	0	1	1	1	1	1	1	0	1	0	18	0	1	5	5	5	5	3	5	4	1
3054	10901591685	1	1	23	1	1	50	1	1	0	1	1	0	1	1	1	0	1	1	1	0	1	0	1	1	1	1	1	1	1	1	1	1	1	1	1	0	1	24	1	4	4	5	5	5	5	5	5	2
722	10232688230	1	0	3	0	0	27	0	1	1	1	1	1	1	1	1	0	1	1	1	1	1	0	1	0	1	1	1	0	1	0	1	1	1	1	0	0	1	23	1	4	4	4	5	5	5	5	5	1
814	10232718265	1	1	17	1	0	40	1	1	0	1	0	1	1	1	1	0	1	0	1	1	1	1	0	1	1	1	1	0	1	1	1	1	1	1	1	0	1	23	1	2	4	5	5	5	2	5	5	3
1130	10435120644	0	1	6	1	1	34	1	1	0	1	0	0	1	0	1	0	1	0	0	0	0	0	0	0	1	0	1	0	0	0	0	1	0	0	0	0	0	8	0	4	1	2	2	2	5	5	5	5
19	10769839701	1	1	12	1	0	36	1	1	0	1	1	1	0	1	0	0	1	1	1	1	0	1	1	1	1	1	0	1	0	0	1	1	1	1	0	0	1	20	0	2	5	2	2	4	3	5	1	1
1972	10769832806	1	1	3	0	0	30	1	1	1	1	0	1	0	1	0	0	1	1	1	0	1	0	0	1	0	0	1	0	1	1	1	1	1	1	0	1	1	19	0	2	5	5	5	5	5	5	5	2
357	10080579143	1	1	10	1	0	37	1	1	1	1	0	1	0	1	0	1	0	0	0	0	0	0	1	1	0	0	1	0	1	0	1	1	1	0	0	0	0	13	0	5	5	5	5	5	4	5	5	1
2711	10869524727	1	1	4	0	0	30	1	1	0	0	0	1	0	1	0	0	0	1	1	1	1	1	1	1	1	1	1	1	1	1	1	1	1	1	0	0	1	21	0	2	4	4	4	2	2	4	2	2
1266	10474646738	1	1	11	1	0	41	1	1	1	1	0	1	0	1	1	1	1	1	1	0	1	0	0	1	0	1	1	1	0	1	0	1	1	1	1	1	1	22	0
2705	10869522260	1	1	7	1	0	31	1	1	1	1	0	1	0	1	0	0	1	0	1	1	1	1	1	0	1	1	1	0	0	0	0	1	0	1	0	0	1	17	0	2	4	5	4	5	2	4	1	1
1244	10474626651	1	1	25	1	1	50	1	1	0	1	1	1	1	1	0	0	1	1	1	0	1	1	0	0	1	1	1	0	0	1	1	1	1	1	1	0	1	21	0	5	5	5	5	5	5	5	5	1
3680	11009436843	1	1	28	1	1	50	1	1	1	1	0	1	1	1	1	0	1	1	1	1	1	1	1	0	1	1	1	1	0	1	1	1	1	1	0	0	1	24	1	4	4	5	5	4	4	5	5	1
1851	10739274798	0	1	6	1	1	32	1	1	0	1	0	1	0	1	0	0	1	0	1	1	1	0	1	0	1	1	1	1	0	1	1	1	1	1	0	0	0	18	0	2	4	4	4	4	2	5	5	4
3282	10922032950	1	1	27	1	1	49	1	1	0	1	0	1	1	0	0	0	1	1	1	0	1	0	0	1	0	1	1	0	1	1	1	1	1	0	0	0	0	16	0	1	5	5	5	5	5	5	5	1
3269	10922030833	1	1	22	1	1	47	1	1	1	0	0	1	0	1	0	0	1	1	1	1	1	1	1	0	1	1	1	0	0	1	1	1	1	1	0	0	1	20	0	5	5	5	5	5	5	5	5	2
4148	11044004400	0	1	0	0	1	32	1	1	0	1	0	1	0	1	1	1	1	0	1	0	1	1	0	1	0	1	1	1	1	1	1	1	0	1	1	1	1	22	0	4	4	5	5	4	5	5	5	1
3573	10975407377	1	1	10	1	1	31	1	1	0	1	0	1	0	1	0	1	1	0	1	1	1	1	1	0	0	1	1	0	0	1	1	1	1	1	0	1	0	19	0	4	5	5	5	5	5	5	5	1
1022	10359783017	1	1	4	0	1	26	0	1	0	1	1	1	1	1	1	0	1	1	1	1	1	1	0	0	0	1	1	1	0	0	1	1	1	1	1	1	1	23	1	4	4	5	5	4	5	5	5	1
1426	10596831408	1	1	7	1	1	32	1	1	0	1	0	1	0	1	1	0	1	1	1	1	1	1	1	0	1	1	1	0	1	1	1	1	1	1	1	0	1	23	1	4	5	5	5	2	4	5	5	1
958	10359742398	1	1	15	1	1	42	1	1	1	0	0	1	1	1	1	0	1	1	1	1	1	1	0	0	1	1	1	1	0	1	1	1	1	1	0	0	1	22	0	4	5	5	5	4	4	5	4	3
1507	10666315968	1	1	22	1	1	53	1	1	0	0	0	0	0	1	1	0	1	1	1	0	1	0	0	0	0	0	0	0	0	1	0	1	0	1	0	0	1	11	0	5	4	5	4	5	4	5	5	2
724	10232689014	1	0	3	0	0	27	0	1	1	1	1	1	1	1	1	0	1	0	1	1	1	1	1	0	1	1	1	1	0	1	1	1	1	1	1	0	1	25	1	4	5	4	5	5	5	5	5	1
4110	11043984270	1	1	3	0	0	27	0	1	0	0	0	0	0	1	0	0	1	1	0	1	1	0	0	0	1	1	1	0	0	0	1	0	1	1	1	1	0	14	0	2	4	5	5	1	2	5	2	2
927	10304797379	1	1	0	0	0	38	1	1	1	1	0	1	1	1	1	0	1	1	1	0	0	1	1	0	1	1	1	0	1	1	1	1	1	1	0	0	0	21	0	2	5	5	5	5	2	5	5	1
818	10232720538	1	1	22	1	1	46	1	1	1	1	0	1	0	1	0	0	1	1	1	0	1	1	0	0	0	1	1	0	1	1	1	1	1	1	0	1	1	20	0	4	4	5	4	2	4	5	5	2
1565	10666379103	1	1	12	1	0	35	1	1	1	1	0	1	0	1	0	0	1	1	1	1	0	1	0	0	1	1	1	0	1	0	0	1	1	1	0	0	0	17	0
1839	10739270013	1	1	13	1	0	41	1	1	0	0	0	1	0	1	0	1	0	0	1	0	0	1	0	1	0	0	1	0	1	0	0	1	0	1	1	0	1	13	0	2	4	5	4	4	3	4	4	3
3908	11009455610	1	1	12	1	0	34	1	1	1	0	0	1	0	1	1	0	1	1	1	0	1	1	0	0	0	1	1	1	0	1	1	1	1	1	0	1	1	20	0	4	4	5	5	5	5	5	5	1
4848	11309382349	1	1	1	0	0	24	0	1	1	1	0	1	1	1	1	0	1	1	1	0	1	1	1	0	1	1	1	0	1	0	1	1	1	1	0	0	1	22	0	2	5	5	5	5	4	5	5	1
1847	10739272897	1	1	1	0	0	33	1	1	0	0	0	1	0	1	0	0	1	1	1	1	1	0	0	0	0	1	1	1	1	1	1	1	1	1	0	1	0	18	0	2	4	5	5	4	4	5	5	4
965	10359748628	1	1	10	1	0	38	1	1	0	1	0	1	0	1	0	1	1	0	1	1	1	1	1	0	1	1	1	0	0	0	1	1	1	1	0	0	1	19	0	5	1	5	1	1	5	5	5	1
3681	11009406926	1	1	25	1	1	47	1	1	0	1	0	0	0	1	1	0	1	1	1	0	0	0	1	0	0	1	1	0	1	1	1	1	1	0	0	0	1	16	0	5	4	5	4	5	2	5	1	2
3106	10901603791	1	1	9	1	1	33	1	1	0	1	0	1	0	1	0	0	1	1	1	0	0	1	1	0	0	1	1	1	0	1	1	1	1	1	1	1	1	20	0	5	5	5	2	5	5	5	5	1
1482	10596850470	1	1	16	1	0	36	1	1	0	1	1	1	0	1	0	0	1	1	1	1	1	1	1	0	1	1	1	1	1	0	1	1	1	1	0	0	1	22	0	5	5	5	5	5	1	5	5	2
1225	10474615178	1	1	15	1	1	36	1	1	1	0	1	0	0	1	0	0	1	1	1	0	1	1	0	0	1	0	1	1	0	0	1	1	1	1	0	0	1	17	0	3	4	5	4	4	4	5	5	1
2632	10815307087	1	1	4.5	0	0	30	1	0	0	0	0	0	0	0	0	0	0	0	0	0	0	0	0	0	0	0	0	0	0	0	0	0	0	0	0	0	0	0	0	4	5	5	5	4	4	5	4	4
4077	11043986429	1	1	10	1	1	31	1	1	0	1	1	1	1	1	0	0	1	1	1	1	1	1	1	0	1	1	1	0	0	1	1	1	0	1	0	1	1	22	0	2	4	5	4	4	4	5	5	1
4651	11142809638	1	1	12	1	1	30	1	1	0	0	1	1	0	1	1	0	1	1	1	0	1	0	0	0	0	1	1	0	1	0	1	1	1	1	1	1	1	19	0	5	4	5	4	4	4	5	5	1
4747	11309468967	1	1	11	1	1	32	1	1	0	1	1	1	0	1	1	1	0	1	1	0	0	0	0	1	0	1	1	1	1	1	1	0	1	0	0	0	1	18	0	5	4	5	4	4	4	5	5	2
3592	10975402425	1	1	5	1	1	30	1	1	1	1	1	1	0	1	1	0	1	1	1	0	1	0	0	0	1	0	1	1	0	1	1	1	1	1	1	0	1	21	0	1	5	5	5	4	3	5	4	1
1637	10706769731	1	1	12	1	0	36	1	1	0	1	0	1	1	1	0	0	1	1	1	1	1	1	1	0	1	1	1	0	1	0	1	1	1	1	0	1	1	22	0	4	4	5	4	2	2	5	4	2
352	10080572756	1	1	7	1	1	32	1	1	1	1	0	1	0	1	1	0	1	0	1	0	1	1	1	0	1	1	1	0	1	1	1	1	1	1	0	0	0	20	0	4	4	5	5	5	4	5	5	4
968	10359749697	1	1	7	1	1	33	1	1	1	1	0	1	0	1	0	0	1	1	1	0	1	1	1	0	1	1	1	1	1	1	1	1	1	1	0	1	1	23	1	4	5	5	5	4	5	5	5	2
1470	10596842914	1	1	11	1	1	33	1	1	0	1	0	1	0	1	1	0	1	1	1	1	1	1	1	0	0	1	1	1	1	1	1	1	1	1	0	0	1	22	0	2	4	5	5	5	5	5	5	2
2860	10869588765	1	1	3	0	0	28	0	1	1	1	1	1	1	1	1	0	1	1	1	0	1	1	1	0	0	0	1	0	1	1	1	1	1	1	1	1	1	24	1	1	4	5	4	4	2
1279	10549815641	1	0	11	1	0	40	1	1	1	1	0	1	1	1	0	0	1	1	1	1	1	1	0	0	0	1	1	0	1	1	1	1	1	1	1	1	1	23	1	2	4	5	5	4	4	5	5	2
4339	11127452886	1	1	8	1	0	32	1	1	1	1	1	1	0	1	0	0	1	0	1	1	1	1	0	0	1	1	0	1	1	1	1	1	1	1	1	1	1	23	1	2	4	5	5	4	2	5	5	1
798	10232710439	1	1	9	1	0	36	1	1	1	1	0	1	0	0	1	0	0	1	1	1	1	0	1	0	1	0	1	0	0	1	1	1	1	0	1	0	1	18	0	2	5	5	5	2	2	5	4	1
1273	10475135046	1	1	12	1	0	35	1	1	0	1	0	1	0	1	1	0	1	1	1	1	1	1	0	0	1	1	1	1	0	1	1	0	0	0	0	0	0	17	0	1	5	5	5	4
3103	10901603587	1	1	9	1	1	32	1	1	0	1	1	1	1	1	1	0	1	1	1	0	1	1	1	0	0	1	1	0	0	1	1	1	1	1	1	1	1	23	1	3	4	5	5	2	2	5	1	3
3870	11009456396	1	1	17	1	1	38	1	1	0	1	1	0	0	1	0	0	1	1	1	0	0	1	0	0	0	1	1	0	0	1	1	0	1	1	0	0	1	15	0				5	5	1	5	1	1
4646	11142865412	0	1	3	0	0	27	0	1	0	1	0	1	0	1	0	0	1	0	1	1	0	0	1	0	0	1	1	0	0	1	1	1	1	1	0	0	0	15	0	1	4	5	5	3	4	5	5	2
3746	11009417097	1	1	4	0	0	30	1	1	1	0	0	1	1	1	0	0	1	0	1	1	1	0	1	0	0	0	1	0	1	0	1	1	0	1	0	0	0	15	0	1	5	5	5	5	2	5	5	1
4518	11142818047	1	1	15	1	1	36	1	1	1	1	1	1	1	1	1	1	1	1	1	1	1	1	1	1	1	1	1	1	0	1	1	1	1	1	1	0	1	28	1	4	4	5	5	4	5	5	5	1
1354	10549857183	1	1	10	1	0	32	1	1	0	1	0	1	0	1	0	0	1	1	1	0	1	0	0	0	1	1	1	1	0	1	0	1	1	1	0	1	1	18	0	4	4	5	5	5	5	5	4	2
1396	10596821211	1	1	8	1	0	32	1	1	0	1	1	1	0	1	0	0	1	1	1	0	0	1	1	0	1	1	1	1	0	1	1	1	1	1	1	0	1	21	0	5	4	5	5	5	4	5	4	4
3566	10975428541	1	1	10	1	0	32	1	1	1	1	1	1	1	1	0	0	1	1	1	1	1	1	1	0	1	1	1	0	1	0	1	1	0	1	1	1	1	24	1	5	4	5	5	5	3	5	5	2
1836	10739268185	1	1	10	1	1	32	1	1	1	1	0	1	0	1	1	0	1	1	1	1	1	1	1	0	1	1	1	1	0	1	1	1	1	1	0	1	1	24	1	4	4	5	5	5	4	5	5	1
3457	10975423549	1	1	20	1	1	44	1	1	0	1	0	0	0	1	1	0	1	1	1	0	1	1	0	0	0	1	1	0	0	1	1	1	1	1	0	1	0	17	0	5	4	5	4	4	5	5	5	2
1721	10722698483	1	1	24	1	1	52	1	1	0	1	0	1	0	1	0	1	1	1	1	0	1	0	1	1	0	1	1	0	0	0	1	1	1	1	1	0	1	19	0	3	4	5	4	4	5	5	5	2
3593	10975403168	1	1	0	0	1	39	1	1	0	0	0	0	0	0	1	1	1	1	1	0	0	1	1	0	1	1	1	0	0	1	1	0	0	0	0	1	1	15	0	1	4	4	4	4	4	5	1	1
4172	11079868262	1	1	12	1	1	34	1	1	0	0	1	1	0	1	1	0	1	0	1	0	1	0	0	0	0	1	1	1	0	1	1	1	1	1	0	0	1	17	0	3	5	5	5	1	4	5	4	4
4669	11142869639	1	1	5	1	1	28	0	1	0	1	0	1	1	1	1	0	1	1	1	1	1	1	0	0	0	1	1	1	0	1	1	1	1	1	0	1	1	22	0	4	5	5	5	2	2	5	5	1
3139	10901612285	0	1	14	1	1	38	1	1	1	1	1	1	1	1	1	0	1	1	1	0	1	1	0	0	1	1	1	1	0	1	1	1	1	1	1	0	1	24	1	2	4	5	5	3	4	4	2	2
4519	11142826651	1	1	22	1	1	45	1	1	1	1	0	1	1	1	1	0	1	1	1	0	1	0	0	1	1	1	1	1	0	1	1	1	1	1	0	0	1	22	0	5	5	5	4	4	4	5	5	4
3848	11009437088	1	1	12	1	1	33	1	1	0	0	0	1	0	1	0	0	1	1	1	0	1	0	0	1	0	0	0	0	1	1	1	1	1	1	0	0	1	15	0	2	2	5	4	4	2	4	4	2
2838	10869575281	1	1	29	1	1	50	1	1	0	0	0	1	0	1	0	0	1	0	1	1	0	0	0	1	0	0	1	0	0	1	1	1	1	0	0	0	0	12	0	2	4	5	4	5	4	5	5	3
4096	11044007536	1	1	11	1	1	33	1	1	0	0	1	1	0	1	1	0	1	1	1	0	1	1	1	0	0	1	1	1	0	0	1	1	1	1	1	1	0	20	0	2	3	5	5	4	5	5	5	1
2892	10869619101	1	1	20	1	1	47	1	0	0	0	0	0	1	1	1	1	1	1	1	1	1	1	1	1	1	1	0	1	1	1	1	1	1	1	0	1	1	23	1	3	4	4	4	4	4	4	1	2
3400	10922060567	1	1	24	1	1	50	1	1	1	0	0	1	0	1	1	0	0	1	1	0	1	0	0	0	0	1	0	0	0	1	1	1	1	0	0	0	1	14	0	5	2	5	4	4	4	5	5	1
1057	10435093622	1	1	21	1	1	42	1	1	1	1	0	1	0	1	0	0	1	1	1	0	1	1	1	0	1	1	1	1	1	1	1	1	1	1	0	1	1	23	1	2	3	5	5	4	4	5	4	1
1042	10435082117	1	1	18	1	1	43	1	1	1	1	0	1	0	1	0	0	1	1	1	1	0	1	1	0	0	1	1	1	0	1	1	1	1	1	0	1	1	21	0	5	4	5	5	5	5	5	5	2
3252	10922027128	1	1	13	1	1	34	1	1	1	1	0	1	0	1	1	1	1	1	1	1	1	1	0	0	1	1	1	1	0	0	1	1	1	1	0	0	1	22	0	5	5	5	5	4	5	5	5	1
2897	10869663574	1	1	11	1	1	42	1	1	0	1	0	1	1	0	0	0	0	0	1	0	1	0	1	0	0	1	1	0	0	0	1	0	0	1	0	0	1	12	0	2	4	5	4	1	1	5	2	2
4565	11142869288	1	1	17	1	1	39	1	1	1	1	0	1	0	1	1	0	1	1	1	1	1	1	0	0	1	1	1	1	0	0	1	1	1	1	0	0	1	21	0	5	5	5	4	5	5	5	5	2
936	10304809417	0	1	1.5	0	1	25	0	1	1	0	0	1	0	1	0	0	0	1	1	1	0	0	0	0	0	1	0	0	0	0	1	1	1	0	0	0	0	11	0	4	4	5	5	3	3	5	2	3
362	10080587661	1	1	9	1	1	32	1	1	0	1	0	1	0	1	1	0	1	1	1	1	1	1	0	0	1	1	1	1	0	1	1	1	1	1	1	0	1	22	0	1	5	5	5	2	2	5	5	2
36	11043978989	1	1	11	1	1	35	1	1	0	1	0	1	1	1	0	0	0	0	1	0	1	1	1	0	0	1	1	0	0	1	1	1	1	1	0	0	1	17	0	4	4	5	4	4	5	5	5	1
215	10037340772	1	1	7	1	1	31	1	1	1	1	0	1	0	0	1	0	1	0	1	0	1	1	1	0	0	1	1	0	1	1	1	1	1	1	0	0	1	19	0	4	5	5	5	5	3	5	5	3
1852	10739275080	1	1	18	1	1	39	1	1	0	1	0	1	0	1	0	0	0	1	1	0	1	0	0	0	0	1	1	0	1	1	1	1	1	1	1	0	1	17	0	4	4	4	4	4	4	5	5	2
2854	10869583250	1	1	21	1	1	44	1	1	1	1	0	1	0	1	1	0	1	1	1	1	1	1	1	0	1	1	1	0	1	1	1	1	1	1	1	0	0	23	1	5	4	5	5	5	5	5	5	3
2690	10869515541	1	1	3	0	0	31	1	1	1	1	0	1	0	1	1	0	1	1	1	0	1	0	0	1	1	1	1	0	1	1	1	1	1	1	0	1	0	21	0	3	5	5	5	3	3	5	5	1
3058	10901593243	1	1	6	1	0	36	1	1	0	1	0	0	1	1	1	0	1	0	1	1	0	0	1	0	1	1	1	0	0	1	1	1	0	1	1	0	1	18	0	4	1	1	2	4	5	5	5	2
1669	10706783560	1	1	12	1	0	38	1	1	1	1	0	1	1	1	1	0	1	0	1	1	1	1	1	0	1	1	1	0	0	1	1	1	1	1	0	1	1	23	1	4	4	5	5	5	4	5	4	1
3217	10922008874	1	1	8	1	0	36	1	1	1	1	0	1	1	1	1	0	1	1	1	0	1	1	1	1	1	1	1	1	0	0	1	1	1	1	1	0	1	24	1	4	4	5	5	5	2	5	4	3
4566	11142909702	1	1	12	1	0	43	1	1	0	0	0	1	0	1	0	0	0	0	1	0	0	0	0	0	1	1	1	0	0	0	1	1	0	0	0	0	0	9	0	2	4	4	4	3	1	4	2	3
319	10080557779	1	1	0	0	1	29	0	1	0	0	0	1	0	1	0	1	1	0	1	1	1	0	1	0	1	1	1	0	0	1	1	1	0	1	1	1	1	19	0	4	4	5	5	4	1	4	1	2
3522	10975401932	1	1	24	1	1	47	1	1	0	0	0	1	0	1	0	1	1	1	1	1	1	1	0	0	1	1	1	1	0	1	1	1	1	1	1	0	1	21	0	5	5	5	5	4	4	4	2	2
3458	10975450786	1	1	22	1	1	44	1	1	0	1	1	1	1	0	1	0	0	1	1	1	1	0	0	0	0	0	1	0	1	1	1	1	1	1	0	0	1	18	0	1	4	4	4	4	4	5	4	4
337	10080565819	1	1	26	1	1	51	1	0	0	0	0	1	0	1	1	0	1	1	1	0	1	0	0	0	1	1	1	1	1	1	1	1	1	1	0	0	0	17	0	3	5	5	5	4	4	5	4	2
4711	11309457885	1	1	15	1	1	42	1	1	0	1	0	0	0	1	0	0	0	1	1	1	1	0	1	0	1	1	1	0	0	0	1	1	1	1	0	0	0	15	0	4	4	5	5	5	5	5	5	4
804	10232712498	1	1	10	1	1	32	1	1	0	0	0	1	1	1	1	0	1	1	1	1	1	1	1	0	1	1	1	1	0	1	1	1	0	1	0	1	1	22	0	2	4	4	4	5	5	5	4	1
4111	11043964687	1	1	6	1	0	28	0	1	1	1	1	1	0	1	1	0	0	1	1	0	0	0	0	0	0	1	1	1	0	0	1	1	1	1	0	1	1	18	0	1	5	5	5	4	1	5	5	1
3367	10922051064	1	1	26	1	1	47	1	1	0	0	0	1	0	1	1	0	1	1	1	1	1	1	1	1	1	1	1	1	1	0	1	1	1	1	0	0	0	21	0	2	4	4	4	4	2	5	5	1
879	10304766126	1	1	10	1	0	40	1	1	1	0	0	1	1	1	0	0	1	1	1	1	1	1	1	0	1	1	1	0	0	0	1	1	1	1	0	0	1	20	0	2	4	5	5	5	2	5	5	1
3378	10922053057	1	1	1	0	1	46	1	1	0	1	0	0	0	1	0	0	0	0	1	0	1	0	0	1	1	0	1	0	0	1	1	1	1	1	0	1	1	15	0	2	5	5	5	4	5	5	1	1
1673	10706785444	1	1	11	1	0	34	1	1	0	0	0	1	0	1	1	0	0	0	1	1	1	0	0	0	1	1	1	0	1	0	1	1	1	1	0	0	1	16	0	2	5	5	5	4	4	5	1	2
5	10359769249	1	1	11	1	0	35	1	1	1	1	0	1	0	1	1	1	1	1	1	1	1	0	0	1	0	0	1	0	1	0	1	1	1	0	0	1	0	19	0	4	4	5	4	4	4	5	4	2
3433	10922074388	1	1	0	0	0	26	0	1	0	1	0	1	0	1	1	0	1	1	0	1	1	1	1	0	1	1	1	0	0	0	1	1	0	1	0	0	1	18	0	1	5	5	5	4	2	5	5	1
1023	10359785198	1	1	7	1	1	30	1	1	0	1	0	1	0	1	1	0	1	0	1	0	1	1	1	0	1	1	1	0	1	0	1	1	1	1	0	0	1	19	0	4	5	5	5	4	5	5	5	2
3682	11009404530	1	1	19	1	1	40	1	1	0	1	0	0	0	1	1	0	1	1	1	1	0	1	0	0	1	1	1	0	1	1	1	1	1	1	0	1	1	20	0	5	4	5	5	4	5	5	5	4
4567	11142787905	1	1	10	1	0	31	1	1	1	1	0	1	1	1	1	0	1	1	1	1	1	1	1	0	1	1	1	1	0	1	1	1	1	1	0	0	1	24	1	1	5	5	5	4	2	5	4	1
4860	11309447349	1	1	1	0	0	25	0	1	1	1	1	1	1	1	1	1	1	1	1	0	1	1	0	1	0	0	1	0	0	0	1	1	1	1	0	0	1	21	0	1	5	5	5	4	1	5	4	2
141	10037327525	1	1	7	1	1	28	0	1	1	1	0	1	1	0	1	0	1	1	1	0	1	1	0	0	1	1	1	1	1	1	1	1	1	1	1	1	1	24	1	5	4	4	4	4	3	5	4	4
248	10037430456	1	1	5	1	0	29	0	1	0	1	1	0	0	1	1	0	1	1	1	0	1	1	1	1	1	1	1	1	1	0	1	1	1	0	1	1	1	23	1	1	5	5	5	4	4	5	4	2
3441	10922100863	1	1	22	1	1	45	1	1	0	0	0	1	0	1	1	0	1	1	1	1	1	0	1	1	1	1	1	0	0	0	1	1	1	1	1	0	1	20	0	1	4	5	5	2	1	5	4	3
1866	10739279406	1	1	10	1	1	34	1	1	1	1	0	1	0	0	1	0	1	1	1	1	0	0	0	0	1	1	1	0	1	1	1	1	1	0	0	0	0	17	0	3	4	4	4	3	4	4	4	2
1738	10722703697	1	1	17	1	1	42	1	1	1	1	0	1	0	1	1	0	1	1	1	1	1	1	0	0	1	1	1	1	1	1	1	1	1	1	0	0	1	23	1	2	4	5	5	4	4	5	4	2
3098	10901602825	1	1	3.1	0	1	32	1	1	1	0	0	1	1	1	1	0	1	1	1	1	1	1	0	1	1	1	1	0	1	0	1	1	1	1	0	1	1	23	1	4	5	5	4	4	4	5	4	2
1895	10739286686	1	1	12	1	1	39	1	1	0	1	0	1	1	1	1	0	1	1	1	1	1	1	1	0	1	1	1	0	0	1	1	1	1	1	1	1	1	24	1	4	3	5	4	4	4	4	4	4
3257	10922028136	1	1	21	1	1	43	1	1	0	1	0	1	0	1	1	0	1	1	1	0	1	1	0	0	1	1	1	1	0	1	1	1	1	1	0	0	1	20	0	1	4	5	5	4	4	5	5	1
214	10037340285	1	1	10	1	1	35	1	1	0	1	0	1	1	1	1	0	1	0	1	0	1	1	0	1	1	1	1	1	0	0	1	1	1	1	1	1	0	21	0	1	5	5	4	4	4	5	5	1
3459	10975416770	1	1	9	1	1	32	1	1	0	1	0	0	0	1	0	0	1	1	1	0	1	1	1	0	1	1	1	1	1	1	1	1	1	1	0	1	1	21	0	4	4	4	4	4	4	4	4	2
3097	10901602793	1	1	8	1	1	31	1	1	1	1	0	1	1	1	1	0	1	0	1	1	1	1	0	0	1	1	1	1	0	1	1	1	1	1	1	1	1	24	1	3	4	5	4	5	5	5	5	3
3778	11009446347	1	1	7	1	1	29	0	1	0	0	1	1	1	1	1	1	1	0	1	1	1	1	1	0	1	1	1	1	0	1	1	1	1	1	1	1	1	25	1	4	4	5	5	4	4	5	4	1
3460	10975423659	1	1	9	1	1	33	1	1	1	1	0	0	0	1	0	0	1	1	1	0	1	1	0	1	1	1	1	0	1	1	1	1	1	1	0	0	1	20	0	5	4	5	5	5	5	5	5	1
3935	11043977460	1	1	10	1	1	32	1	1	0	1	0	1	0	1	0	0	1	1	1	1	0	1	0	0	1	1	1	0	0	0	1	1	1	1	0	0	1	17	0	1	5	5	2	4	4	5	4	1
1011	10359775086	1	1	6	1	1	29	0	1	0	1	0	1	1	1	1	0	0	1	0	1	1	0	1	1	0	1	1	0	0	0	0	0	1	1	1	0	1	17	0	1	4	5	5	2	2	5	5	1
3240	10922020750	1	1	12	1	1	38	1	1	0	0	0	1	0	1	1	0	1	0	1	0	1	0	0	0	0	1	1	1	0	1	1	1	1	1	0	0	1	16	0	5	4	5	4	5	5	5	5	2
4112	11043966069	1	1	1	0	0	26	0	1	1	1	1	1	1	1	1	0	1	0	1	0	1	1	0	1	1	1	1	0	0	0	1	1	1	1	0	0	1	21	0	1	5	5	5	4	1	5	4	1
709	10179217943	0	1	10	1	1	32	1	1	1	1	1	1	0	1	1	1	0	0	1	1	1	0	0	0	1	1	1	1	0	1	1	1	1	1	0	0	1	21	0	2	5	5	5	3	2	5	2	2
956	10359739775	1	1	14	1	1	34	1	1	0	1	1	1	0	1	0	0	1	0	1	1	1	1	0	0	1	1	1	1	0	1	1	1	1	1	1	1	1	22	0	4	5	5	5	4	5	5	5	1
2955	10901572485	0	1	7.5	1	1	34	1	1	0	1	0	1	0	1	1	0	0	0	1	1	1	0	0	0	1	0	1	0	1	0	1	0	0	0	0	0	1	13	0	2	4	4	4	4	3	5	4	2
4861	11309461008	1	1	28	1	1	48	1	1	0	0	0	0	1	1	1	0	1	1	1	0	1	1	0	0	0	1	1	0	1	0	1	1	1	1	0	1	1	18	0	4	4	5	4	4	4	5	5	2
4568	11142867158	1	1	0	0	1	33	1	1	0	1	0	1	0	1	1	0	1	0	1	0	1	1	1	0	1	1	1	0	1	1	1	1	1	1	0	0	1	20	0	3	5	5	5	4	3	5	4	2
2943	10901570824	1	1	18	1	1	40	1	1	1	1	0	1	0	1	1	0	1	0	1	1	1	1	0	1	0	1	1	0	1	1	1	1	1	1	0	1	1	22	0	1	4	5	4	3	2	5	2	2
1245	10474627702	1	1	18	1	1	42	1	1	0	1	0	1	0	1	1	0	0	1	1	1	1	0	0	0	1	1	1	1	0	0	1	1	0	0	0	0	0	15	0	2	2	5	2	4	4	5	5	4
1629	10706769223	1	1	11	1	1	44	1	1	0	1	0	1	0	1	0	0	1	0	1	1	1	1	0	1	0	1	1	1	1	1	1	1	1	1	1	0	1	21	0	4	5	5	5	5	5	5	5	4
1897	10739286772	1	1	6	1	1	31	1	1	0	1	0	1	0	1	1	0	1	1	1	0	1	1	0	0	1	1	1	1	1	1	1	1	1	1	0	1	0	21	0	4	4	5	5	5	5	5	5	1
2737	10869535571	1	1	30	1	1	54	1	1	1	1	0	1	0	1	1	1	1	1	1	1	1	1	1	0	1	1	1	1	1	1	1	1	1	1	0	1	1	26	1	4	4	5	4	4	4	5	4	2
4570	11142854616	1	1	24	1	1	50	1	0	0	0	0	0	0	0	0	0	0	0	0	0	0	0	0	0	0	0	0	0	0	0	0	0	0	0	0	0	0	0	0	2	4	5	4	4	4	5	5	4
1219	10474612601	1	1	14	1	1	35	1	1	1	0	0	1	1	1	1	1	1	1	1	0	1	0	0	0	1	1	1	1	0	1	1	1	1	1	0	0	1	21	0	4	4	5	5	4	4	5	5	1
696	10178980458	1	1	17	1	1	45	1	0	0	0	0	0	0	0	0	0	0	0	0	0	0	0	0	0	0	0	0	0	0	0	0	0	0	0	0	0	0	0	0
3461	10975401988	1	1	25	1	1	48	1	0	1	1	0	1	1	1	1	0	1	1	1	1	1	1	1	1	1	1	1	0	0	1	1	1	1	1	1	0	0	23	1	5	4	5	5	4	4	5	4	2
4571	11142903659	1	1	23	1	1	44	1	1	0	1	1	1	0	1	1	0	1	1	1	1	1	1	0	1	1	1	1	1	0	1	1	1	1	1	0	0	1	23	1	5	1	4	4	5	4	4	5	1
147	10037329641	1	1	19	1	1	45	1	1	1	1	1	1	1	1	1	0	1	1	1	0	1	1	0	1	0	1	1	0	0	0	1	1	1	0	1	1	1	22	0	4	4	5	4	5	4	5	4	4
1829	10739265718	1	1	14	1	1	36	1	1	1	1	0	1	0	1	1	0	1	1	1	1	1	1	1	0	1	1	1	1	0	1	1	1	1	1	0	1	1	24	1	5	4	5	5	5	4	5	5	5
4306	11127466094	1	1	24	1	1	48	1	1	1	1	1	1	1	1	1	0	0	1	0	1	1	0	0	0	1	0	1	1	1	1	1	1	1	1	1	1	1	23	1	3	5	5	5	5	4	5	5	1
3247	10922024949	1	1	26	1	1	50	1	1	0	1	0	1	1	1	0	0	1	0	1	0	0	1	1	0	1	1	0	1	0	1	1	1	1	1	0	0	1	18	0	1	4	5	4	4	4	4	4	2
1167	10474591498	1	1	12	1	0	38	1	1	1	1	1	1	1	1	1	0	1	0	1	1	1	1	1	1	1	1	1	1	0	1	1	1	1	1	0	1	1	26	1	5	4	5	5	5	5	5	5	3
270	10080540265	1	1	20	1	1	45	1	1	0	0	0	1	0	1	0	0	0	0	1	0	0	0	0	0	1	1	1	1	1	1	1	1	1	1	0	0	1	15	0	2	5	5	4	4	2	4	1	2
1718	10722697113	1	1	1	0	1	31	1	1	0	1	1	1	1	1	1	0	1	0	1	0	1	1	0	0	0	1	1	0	1	1	1	1	1	1	0	0	1	20	0	5	4	4	4	4	4	4	4	2
4573	11142864545	1	1	11	1	1	35	1	1	0	1	1	1	1	1	0	0	1	0	1	1	1	0	1	0	0	1	1	1	1	1	1	1	1	1	0	1	1	22	0	5	5	5	3	4	3	5	5	3
3595	10975427783	1	1	27	1	1	55	1	1	0	0	0	0	0	1	0	0	0	0	1	0	0	0	1	0	0	0	0	0	1	1	1	0	0	1	0	0	0	8	0	2	4	4	4	4	4	4	4	2
4862	11309455365	1	1	23	1	1	43	1	1	0	0	0	1	1	1	1	0	1	1	1	0	1	1	0	0	0	0	1	0	1	0	1	1	1	1	0	0	1	17	0	4	4	5	4	4	4	5	5	1
3462	10975385663	1	1	13	1	1	40	1	1	0	1	0	1	0	1	1	1	1	1	1	1	0	1	1	0	1	1	1	1	0	0	1	1	1	1	0	1	1	22	0	2	4	5	5	5	4	5	5	2
826	10232725228	1	1	10	1	1	32	1	1	0	0	0	1	0	1	0	0	0	0	1	0	0	0	0	0	0	1	1	0	1	1	1	1	0	1	1	1	1	14	0	2	4	5	4	3	4	5	3	2
4068	11043981554	1	1	19	1	1	41	1	1	0	0	0	1	0	1	0	0	1	1	1	0	1	1	0	0	0	1	0	1	0	1	1	1	1	1	1	1	0	17	0	3	5	5	5	5	3	5	5	2
1843	10739272150	1	1	15	1	0	42	1	1	0	1	0	1	1	1	1	0	1	1	1	0	1	1	0	0	0	0	1	0	1	0	1	0	0	1	1	0	1	17	0	4	5	5	5	5	5	5	5	4
1393	10596819636	1	1	12	1	0	39	1	1	1	1	0	1	0	0	1	0	1	0	1	1	1	1	1	0	0	0	1	1	1	1	1	1	1	1	1	1	1	22	0	2	4	5	5	5	4	5	5	2
2989	10901577649	1	1	1.7	0	0	28	0	1	0	1	0	1	0	1	0	0	1	0	1	1	1	1	1	0	0	1	1	0	0	1	1	1	1	1	0	1	1	19	0	2	4	3	4	5	3	4	2	2
3253	10922027354	1	1	8	1	0	30	1	1	1	1	1	1	1	1	1	1	1	1	1	0	1	1	1	1	1	1	1	0	1	1	1	1	0	1	1	1	1	27	1	5	5	5	5	5	5	5	5	1
3258	10922028309	1	1	10	1	1	31	1	1	0	1	1	1	0	1	0	0	1	1	1	0	1	1	0	0	0	1	1	0	1	0	1	1	0	1	0	0	1	17	0	4	4	5	4	4	5	5	5	2
333	10080562736	1	1	18	1	1	43	1	1	1	0	0	1	0	1	1	0	1	1	0	0	1	0	1	1	1	0	1	1	1	1	1	1	0	0	0	0	1	18	0	3	5	5	5	4	4	5	4	1
839	10232739589	1	1	9	1	1	31	1	1	0	1	0	0	0	1	1	0	1	1	1	0	1	1	1	0	0	1	0	0	1	1	1	1	1	1	0	1	0	18	0	2	5	5	4	2	4	5	4	2
3383	10922055263	1	1	8	1	1	32	1	1	0	0	0	1	0	0	0	0	1	0	1	0	1	0	0	0	1	0	1	0	1	0	1	1	1	1	0	0	0	12	0	4	4	5	5	4	2	4	2	2
4863	11309427733	1	1	7	1	1	29	0	1	0	1	0	1	0	1	0	0	1	1	1	1	1	1	0	0	0	1	1	1	1	1	1	0	1	1	0	0	1	19	0	3	4	5	5	4	4	5	5	4
1562	10666376555	1	1	13	1	1	36	1	1	1	1	0	1	0	1	1	1	1	1	1	0	1	0	1	0	0	1	1	0	1	1	1	1	1	1	0	0	1	21	0	1	5	5	4	4	4	4	4	2
1597	10706761628	1	1	13	1	1	38	1	1	1	1	0	1	0	1	1	0	0	1	1	1	1	1	0	0	0	1	1	1	1	0	1	1	1	1	0	0	1	20	0	4	4	5	4	4	5	5	5	2
3683	11009431630	1	1	7	1	1	29	0	1	1	1	0	1	1	1	1	0	1	1	1	1	1	1	1	0	1	1	1	1	0	1	1	1	1	1	0	0	1	24	1	4	4	5	5	5	4	5	5	1
4829	11309507551	0	0	0	0	1	24	0	1	0	1	0	1	0	1	0	0	0	0	1	0	1	1	0	1	0	1	1	1	1	1	1	1	0	1	0	0	1	17	0	2	5	5	5	3	4	5	5	1
1589	10706759329	1	1	15	1	1	36	1	1	1	1	0	1	0	1	0	0	1	1	1	1	1	1	1	0	0	1	1	0	0	1	1	1	1	1	1	1	1	22	0	4	5	5	4	4	4	5	4	2
937	10304813963	1	1	13	1	1	36	1	1	0	1	0	1	1	1	1	0	1	0	1	1	1	1	0	0	1	1	1	0	1	1	1	1	0	1	0	0	1	20	0	3	4	5	5	4	3	4	5	1
2680	10869514450	1	1	5	1	1	33	1	1	0	1	1	1	0	1	0	1	1	0	1	0	1	1	0	0	0	1	1	0	0	1	1	1	1	1	1	0	0	18	0	3	4	5	5	4	5	5	5	1
1306	10549830465	1	1	15	1	1	35	1	1	0	1	0	1	0	1	1	0	1	1	1	0	1	0	1	0	1	0	1	0	1	0	1	1	1	0	0	0	1	17	0	4	5	5	4	2	4	5	4	1
41	11079868017	1	1	34	1	1	56	1	1	1	1	0	1	1	1	1	0	1	1	1	1	1	1	0	0	1	1	1	0	0	1	1	1	1	1	0	1	1	23	1	4	4	5	5	5	5	5	5	3
2805	10869558103	1	1	28	1	1	51	1	1	0	1	0	1	1	1	1	1	1	1	1	0	1	1	0	1	0	1	1	0	1	0	1	1	1	1	0	0	0	20	0	4	5	5	4	4	4	4	4	2
1013	10359778325	1	1	11	1	0	42	1	0	0	1	0	1	1	0	0	0	1	0	1	1	0	1	1	0	0	1	1	0	0	1	1	1	1	0	0	1	1	16	0	4	4	4	4	4	4	4	4	2
4864	11309383822	1	0	4	0	0	25	0	1	1	1	0	1	1	1	0	0	1	0	1	1	1	1	0	1	1	1	1	1	0	0	1	1	1	1	0	1	1	22	0	3	4	5	4	4	3	4	1	2
195	10037337430	1	1	3	0	0	29	0	1	1	1	0	1	1	1	1	0	1	0	1	0	1	1	1	0	1	1	1	1	1	0	1	1	1	1	1	1	1	24	1	5	3	5	3	5	5	5	5	3
3596	10975402477	1	1	12	1	0	36	1	1	0	1	0	1	0	1	1	0	1	1	1	1	1	1	0	1	1	1	1	1	1	1	1	1	0	1	0	0	1	22	0	4	4	5	4	4	4	5	5	1
966	10359749100	1	1	1	0	0	27	0	1	0	1	1	1	0	1	1	0	1	1	1	1	1	1	1	0	1	1	1	0	0	1	1	1	1	1	1	1	1	24	1	3	5	4	4	4	3	5	4	4
2761	10869543956	1	1	11	1	1	32	1	1	0	1	0	1	1	1	0	0	1	1	1	0	1	1	0	0	0	1	1	0	1	0	1	1	1	1	0	1	1	19	0	4	4	5	5	4	4	5	4	2
3849	11009443352	1	1	11	1	1	37	1	1	0	1	0	1	1	1	0	0	1	1	1	0	1	1	0	0	0	1	1	1	0	0	1	1	1	1	0	1	1	19	0	5	4	5	3	3	4	5	5	1
3964	11043968345	0	0	10	1	0	32	1	1	0	0	0	0	0	1	0	1	0	0	0	0	0	1	1	0	0	1	0	0	0	0	0	1	1	0	1	0	1	10	0	1	4	5	4	1	1	4	1	1
2804	10869557811	1	1	6	1	0	33	1	1	0	1	0	1	1	1	1	0	1	0	1	1	1	1	1	0	1	1	1	0	0	1	1	1	1	1	1	1	1	23	1	4	5	5	5	4	4	5	5	1
1389	10596817930	1	1	13	1	0	36	1	1	1	1	0	1	0	1	0	0	0	1	0	0	1	0	0	1	1	1	1	0	0	1	1	1	0	0	0	0	1	15	0	5	5	5	5	5	5	5	5	1
4671	11142851475	1	1	0	0	0	24	0	1	1	1	1	1	1	1	1	0	1	1	1	1	1	1	1	0	1	1	1	1	1	1	1	1	1	1	1	1	1	28	1	1	5	5	5	5	1	5	5	3
3936	11044011824	1	1	13	1	1	36	1	1	0	1	1	1	1	1	0	0	1	0	1	0	0	1	0	0	1	1	1	0	0	1	1	1	1	1	1	0	1	19	0	5	5	5	5	5	5	5	5	2
1880	10739284577	1	1	11	1	1	32	1	1	0	0	0	1	1	1	0	1	1	1	1	0	1	1	1	0	1	1	1	1	0	1	1	1	1	1	1	0	1	22	0	4	4	5	5	4	5	5	5	1
3249	10922026204	1	1	5	1	1	29	0	1	0	1	0	1	1	1	1	0	1	1	1	1	1	1	1	0	0	1	1	0	0	1	1	1	1	1	0	0	1	21	0	3	5	5	5	5	1	5	5	4
332	10080562156	1	1	14	1	0	36	1	0	0	0	0	0	0	0	0	0	0	0	0	0	0	0	0	0	0	0	0	0	0	0	0	0	0	0	0	0	0	0	0
1016	10359781087	1	1	10	1	0	35	1	1	1	1	0	1	0	1	0	0	1	0	0	1	0	0	1	1	1	0	1	0	0	0	0	1	0	1	0	0	0	13	0	1	5	5	5	1	4	5	1	2
3539	10975417618	1	1	16	1	0	41	1	1	1	1	0	1	0	1	1	0	1	0	1	1	0	1	1	0	1	1	0	1	0	1	1	1	1	1	1	1	1	22	0	5	5	5	5	4	5	5	5	2
2785	10869550815	1	1	12	1	0	38	1	1	0	1	0	1	1	1	0	1	1	1	1	0	1	1	0	0	0	1	1	0	1	1	1	1	0	1	1	1	1	21	0	4	5	5	4	5	5	5	5	2
4520	11142874514	1	1	9	1	0	31	1	1	0	1	1	1	1	1	1	0	1	1	1	1	1	1	1	0	1	1	1	1	0	1	1	1	1	1	1	1	0	25	1	4	5	5	5	5	5	5	5	1
3597	10975408402	1	1	25	1	1	47	1	1	0	1	1	1	0	1	0	0	1	1	1	1	1	1	0	1	0	1	1	0	1	1	1	1	0	1	0	0	1	20	0	1	3	5	5	5	5	5	5	1
3015	10901587630	1	1	8	1	0	34	1	1	0	0	0	1	0	1	0	0	1	1	1	0	1	1	1	0	0	1	1	0	1	1	1	1	1	1	0	0	1	18	0	2	5	5	4	4	2	4	4
4714	11309479137	1	1	9	1	0	32	1	1	1	1	0	1	0	1	1	0	1	0	1	1	1	1	1	0	1	1	1	0	0	1	1	1	1	1	1	1	1	23	1	3	4	5	5	5	5	5	5	4
4413	11127440244	1	1	8	1	1	29	0	1	1	1	0	1	0	1	0	0	1	1	1	0	1	1	0	0	0	0	1	0	1	1	1	1	1	1	0	0	1	18	0	1	4	5	5	4	2	5	5	1
4352	11127450921	1	1	11	1	1	36	1	1	1	0	0	1	0	1	0	0	1	0	1	1	1	0	1	0	1	0	1	0	0	1	1	1	1	0	0	0	1	16	0	4	2	5	5	4	3	5	4	1
1748	10722705645	1	1	18	1	1	41	1	1	1	0	1	1	0	0	0	0	0	1	1	0	1	1	0	0	1	0	1	0	0	0	1	0	1	1	0	1	0	14	0	2	5	4	3	3	2	5	5	4
4575	11142850255	1	1	5	1	1	29	0	1	0	0	1	0	0	1	1	0	1	1	1	0	1	0	0	0	1	1	1	0	1	0	1	1	1	1	1	0	1	18	0	4	3	4	4	4	5	4	4	1
4535	11142875890	1	1	13	1	1	35	1	1	0	0	0	1	0	1	1	0	1	0	1	1	1	0	1	0	0	0	1	0	0	1	0	1	0	1	0	0	0	13	0	3	4	4	4	3	4	4	4	2
1378	10596809343	1	1	11	1	0	34	1	1	1	1	0	1	1	1	1	0	1	1	1	1	1	1	1	1	1	1	1	0	0	1	1	1	1	0	0	0	1	23	1	3	4	5	5	5	4	5	5	1
1601	10706763887	1	1	8	1	0	32	1	1	0	1	1	1	1	1	1	0	0	1	1	1	0	0	0	0	0	1	1	0	1	1	1	1	1	0	0	0	1	18	0	2	4	5	4	3	3	5	4	2
2000	10769840450	1	1	12	1	0	40	1	1	0	1	1	1	0	1	0	0	1	1	1	1	0	1	1	0	1	1	0	1	1	0	1	1	1	1	0	0	1	20	0	1	5	5	5	2	2	5	1	2
3598	10975414351	1	1	10	1	0	39	1	1	0	1	0	1	0	1	1	0	1	1	1	1	1	1	0	0	1	1	1	0	1	1	1	1	0	1	0	1	1	21	0	1	5	5	5	5	5	5	5	1
4775	11309381681	1	1	17	1	0	42	1	1	0	0	0	0	0	0	0	0	0	0	0	0	1	0	0	0	1	0	1	1	0	0	0	0	0	0	0	1	0	6	0	1	3	5	5	3	3	5	1	3
2085	10769884504	0	0	2	0	0	38	1	1	0	1	0	1	0	1	1	0	1	1	0	1	1	0	0	1	1	1	1	0	0	1	1	1	1	1	1	1	0	20	0	1	5	5	5	5	2	5	5	1
4161	11044003961	0	1	23	1	1	44	1	1	1	0	0	1	0	1	0	0	1	0	1	1	1	0	1	1	0	1	1	0	1	0	1	1	0	1	0	1	1	18	0	2	4	4	4	4	4	4	4	4
4857	11309472590	1	1	15	1	1	36	1	1	1	0	1	1	1	1	0	0	1	0	1	0	1	1	0	0	1	1	0	0	0	1	1	1	1	1	1	1	1	20	0	3	5	5	5	4	5	5	5	2
2727	10869532914	1	1	9	1	1	31	1	1	0	1	1	1	1	1	1	0	1	0	1	0	1	1	1	0	1	1	1	1	0	1	1	1	1	1	1	0	1	23	1	4	5	5	5	5	4	5	5	1
4777	11309473090	1	1	8	1	1	30	1	1	0	1	1	1	0	1	0	0	1	0	1	0	1	1	0	1	0	1	1	1	1	0	1	1	0	1	0	0	1	18	0	2	5	5	4	2	2	5	5	2
1340	10549845546	1	1	12	1	1	37	1	1	0	1	1	1	0	1	0	0	1	0	1	0	1	0	1	0	1	0	1	0	1	0	1	1	1	1	1	1	1	19	0	3	5	5	5	4	5	5	5	2
2689	10869515200	1	1	15	1	1	36	1	1	0	0	0	1	0	1	0	0	1	1	1	1	1	1	1	1	0	1	1	0	0	1	1	1	1	1	0	0	1	19	0	5	4	5	5	4	5	5	4	2
3042	10901590421	1	1	9	1	1	31	1	1	0	1	1	1	0	1	0	0	1	1	1	0	1	1	0	0	0	1	1	1	0	1	1	1	1	1	1	1	1	21	0	3	5	4	4	4	4	5	4	4
4254	11079871565	0	1	4	0	1	25	0	1	1	1	1	1	1	1	0	0	1	1	1	0	1	0	1	0	1	1	1	0	1	1	1	1	1	1	0	1	1	23	1	1	4	5	5	4	5	5	5	1
4806	11309387412	0	1	5	1	1	26	0	1	0	1	0	1	0	1	0	0	1	0	1	0	0	1	1	0	1	1	1	1	0	1	1	1	1	1	1	1	1	20	0	3	4	5	5	3	4	5	5	2
3297	10922035580	1	1	13	1	1	34	1	1	1	1	0	1	1	1	1	0	1	1	1	0	1	1	0	0	1	1	1	0	0	1	1	1	1	1	0	1	1	22	0	3	5	5	4	5	4	5	5	2
3773	11009438061	1	1	8	1	1	39	1	1	0	1	1	1	0	1	1	0	0	1	1	1	1	1	1	0	1	1	1	0	1	1	1	1	1	0	1	0	0	21	0	2	4	4	5	3	2	5	4	1
3850	11009443711	1	1	11	1	1	36	1	1	1	1	1	1	1	1	0	0	1	1	1	0	1	1	0	0	1	1	1	1	0	1	1	1	1	1	0	1	1	23	1	5	4	5	3	3	5	5	5	1
3977	11044029295	1	1	12	1	1	32	1	1	1	1	1	1	0	1	1	0	1	0	1	1	0	0	1	0	0	1	1	0	0	1	1	1	1	1	0	0	1	19	0	4	4	4	4	5	4	5	5	2
1481	10596848774	1	1	20	1	1	45	1	1	1	1	0	1	1	1	0	0	1	1	1	0	1	1	1	0	1	1	1	1	0	0	1	1	1	1	1	0	1	22	0	4	4	5	5	5	3	5	5	3
1208	10474609047	1	1	25	1	1	49	1	1	1	1	0	1	0	1	1	0	1	0	1	1	1	1	0	0	1	1	1	1	0	1	1	1	1	0	1	1	1	22	0	5	5	5	4	4	2	5	4	2
1427	10596831481	1	1	7	1	1	31	1	1	1	0	0	1	0	1	0	1	1	1	1	1	1	0	1	0	1	1	1	1	1	1	1	1	1	1	1	1	1	24	1	4	5	4	5	5	5	5	5	4
3310	10922037511	1	1	10	1	1	32	1	1	0	1	0	0	0	1	0	0	0	1	1	1	1	0	0	0	1	1	1	1	1	0	1	1	1	1	0	0	1	17	0	4	5	5	4	4	5	5	4	2
3095	10901601146	1	1	0.8	0	0	28	0	1	1	1	0	1	1	1	0	0	1	0	1	1	1	1	1	0	1	1	1	0	0	1	1	1	1	1	0	0	1	21	0	5	5	5	5	5	5	5	5	4
1446	10596835497	1	1	41	1	1	62	1	0	1	1	1	0	0	1	1	1	1	1	1	1	0	0	0	1	1	0	1	0	0	0	1	1	1	0	1	0	0	17	0	4	5	5	5	1	5	5	5	1
2718	10869525931	1	1	8	1	1	31	1	1	1	1	0	0	0	1	1	0	1	1	1	1	1	1	1	0	1	1	1	1	0	0	1	1	1	1	1	0	1	22	0	3	4	5	5	3	3	5	5	1
3779	11009462918	1	1	28	1	1	50	1	1	0	1	1	1	0	0	0	0	0	0	0	0	0	0	1	0	1	1	1	0	0	1	1	0	1	1	0	0	1	13	0	1	5	5	5	1	1	5	1	1
14	10769837476	1	1	1	0	0	24	0	1	1	1	1	1	1	1	1	1	0	1	1	1	1	1	1	0	1	1	1	1	0	1	1	1	0	1	0	0	1	24	1	4	2	5	2	1	4	5	1	2
3747	11009464143	1	1	9	1	1	32	1	1	0	1	0	1	0	1	1	0	1	1	1	0	1	1	1	1	0	1	1	0	0	1	1	1	1	1	0	0	1	20	0	5	3	5	5	5	5	5	5	1
1694	10722682263	1	1	8	1	0	30	1	1	0	1	1	1	0	1	0	0	1	1	1	0	1	0	0	0	0	1	1	0	1	0	1	1	1	1	1	1	1	19	0	1	5	5	5	5	1	5	5	1
277	10080541496	1	1	10	1	0	32	1	1	1	1	1	1	0	1	1	0	1	1	1	1	0	1	1	0	0	1	1	1	1	1	1	1	1	1	1	0	1	24	1	5	4	5	5	5	5	5	5	1
1535	10666341284	1	1	22	1	1	54	1	1	0	1	0	1	0	1	1	0	1	0	1	0	1	0	0	0	0	1	1	1	1	0	1	1	1	1	0	0	0	16	0	4	1	4	1	4	4	4	5	2
4817	11309495566	0	0	9	1	0	31	1	1	1	1	0	1	0	1	1	0	1	1	1	1	1	0	1	0	1	1	1	1	0	1	1	1	1	1	1	0	1	23	1	1	5	5	5	5	5	5	5	1
3416	10922064778	1	1	3	0	1	29	0	1	1	1	1	1	0	1	1	1	1	1	1	0	0	1	0	0	0	1	1	1	0	0	1	1	0	1	0	1	1	20	0	3	3	5	4	4	3	5	4	1
1989	10769837132	1	1	18	1	1	39	1	1	0	1	0	1	0	1	1	0	1	1	1	0	0	1	0	0	1	1	1	0	0	1	1	1	1	1	1	0	1	19	0	3	5	5	5	5	5	5	5	1
4577	11142902432	1	1	26	1	1	56	1	1	0	1	1	1	0	1	1	1	1	1	0	1	1	1	1	1	1	1	1	0	1	1	1	1	1	1	0	0	1	24	1	5	5	5	5	5	1	5	1	1
2688	10869515154	1	1	10	1	1	36	1	1	1	1	0	1	1	1	1	0	1	1	1	1	1	1	0	0	1	1	1	0	0	1	1	1	1	1	1	0	1	23	1	4	4	5	5	4	4	5	5	2
3016	10901587848	1	1	10	1	1	35	1	1	0	0	0	1	0	1	0	1	0	1	1	1	1	0	1	1	0	0	0	0	0	0	1	1	1	1	0	1	0	15	0	2	4	5	5	4	2	5	5	2
1570	10666436326	1	1	8	1	0	31	1	1	1	1	0	1	1	1	0	0	1	1	1	1	0	1	0	0	0	1	1	0	1	1	1	1	1	1	1	1	0	21	0	2	4	5	5	4	1	5	4	3
1551	10666362278	1	1	12	1	0	34	1	1	0	1	0	1	1	1	1	0	1	1	1	1	0	1	1	0	1	0	1	0	1	1	1	1	1	1	0	0	0	20	0	5	5	5	5	5	5	5	5	5
674	10178969065	0	1	3	0	0	26	0	1	1	1	0	1	1	1	1	0	1	0	1	0	1	0	1	0	1	0	1	0	1	1	1	1	1	1	0	0	1	20	0	2	4	5	5	4	2	5	5	2
1305	10549829131	1	0	10	1	1	30	1	1	1	1	0	1	1	1	1	0	1	1	1	0	1	1	1	0	0	1	1	0	0	1	1	1	1	1	1	1	0	22	0	5	3	5	5	5	4	5	5	4
3466	10975392120	1	1	1.5	0	0	29	0	1	0	1	0	1	0	1	0	0	1	1	1	1	0	1	1	0	1	0	1	0	0	0	1	0	1	1	0	0	1	16	0	2	5	5	5	2	4	5	4	1
3078	10901598501	1	1	8	1	0	31	1	1	0	1	0	1	0	1	0	0	1	1	1	1	1	1	1	1	0	1	1	0	0	0	1	1	1	1	1	0	0	19	0	1	5	5	5	5	5	5	5	1
2078	10769880344	1	1	15	1	1	37	1	1	0	1	0	0	1	1	1	0	0	1	1	0	1	0	0	0	0	1	1	1	1	1	1	1	1	1	0	1	1	19	0	2	2	5	5	4	5	5	5	2
4508	11127393857	1	1	8	1	1	32	1	1	0	0	1	1	1	1	0	1	1	0	1	1	1	1	1	0	0	1	1	1	1	1	1	1	1	1	1	0	1	23	1	2	5	5	5	4	3	5	4	4
1249	10474631980	1	1	12	1	1	33	1	1	0	1	1	1	1	1	1	1	1	1	1	1	1	1	0	0	0	1	1	1	0	1	1	1	1	1	0	1	0	23	1	5	5	5	5	5	5	5	5	3
4201	11079888389	1	1	3	0	1	31	1	1	0	1	0	1	0	1	1	1	1	0	1	0	1	1	1	0	1	1	1	0	0	0	1	1	0	1	1	0	1	19	0	5	4	5	2	5	5	5	5	2
3966	11043964154	0	0	3	0	1	25	0	1	0	1	0	0	0	1	0	0	1	1	1	0	0	0	1	0	0	1	0	0	0	0	0	1	0	1	0	0	1	11	0	1	5	5	5	2	1	5	4	2
1143	10435136361	1	1	1	0	0	25	0	1	1	1	1	1	1	1	1	0	1	1	1	1	1	1	1	0	1	1	1	0	1	1	1	1	1	1	0	1	1	26	1	5	5	5	5	4	2	5	1	1
1129	10435120337	1	1	8	1	0	31	1	1	0	1	0	1	1	1	0	0	0	0	1	1	1	0	0	0	0	1	1	0	1	0	1	1	1	1	0	0	0	15	0	1	4	5	5	5	3	5	4	1
889	10304770513	1	1	3	0	0	27	0	1	0	1	1	1	1	1	1	0	1	1	1	1	0	1	1	0	1	1	0	0	1	1	1	1	1	1	0	1	1	23	1	4	4	5	5	5	4	5	4	1
4865	11309382223	1	0	1	0	0	26	0	1	0	1	1	1	1	1	0	0	1	1	1	1	1	1	0	0	1	1	1	0	0	0	1	1	1	1	0	1	1	21	0	2	4	5	5	3	2	5	1	2
1029	10359790825	1	1	8	1	1	32	1	1	1	1	0	1	1	1	0	0	1	1	1	0	1	1	1	0	1	0	1	0	0	1	1	1	0	1	1	0	0	19	0	3	4	5	5	3	4	5	4	1
5	10178910976	1	1	7	1	1	30	1	1	1	1	1	1	1	1	1	1	1	1	1	1	1	1	1	1	1	1	1	1	1	1	1	1	1	1	1	1	1	30	1	1	4	5	3	4	5	5	5	3
3548	10975415973	1	1	32	1	1	56	1	1	1	0	0	1	0	1	0	0	1	1	1	1	0	0	0	1	1	0	0	0	0	1	1	1	1	1	0	0	0	15	0	4	4	4	4	2	4	4	4	1
3851	11009441924	1	1	10	1	1	33	1	1	0	1	0	1	1	1	1	0	1	1	1	0	1	1	1	0	1	1	1	1	0	1	1	1	1	1	0	1	1	23	1	4	4	5	5	5	4	4	5	1
3831	11009426798	0	1	3	0	0	26	0	1	1	1	1	1	1	1	0	0	1	0	1	0	1	1	0	0	0	1	1	0	1	0	1	0	1	1	1	1	1	20	0	4	3	4	4	4	3	5	5	2
1657	10706778744	1	1	13	1	1	33	1	1	0	1	0	1	0	0	1	0	0	1	1	0	1	0	0	0	0	0	1	1	1	0	1	1	1	1	0	1	1	16	0	5	5	5	4	4	5	5	5	2
1044	10435083103	1	1	8	1	1	32	1	1	0	0	0	1	0	1	0	0	1	0	1	0	1	1	0	0	1	1	1	0	0	1	1	1	0	1	0	1	1	16	0	4	4	5	5	5	2	5	4	1
3540	10975434466	1	1	6	1	1	28	0	1	0	0	1	0	1	1	0	0	1	1	1	0	1	1	0	0	0	1	1	0	0	1	1	1	1	1	0	0	1	17	0	1	5	5	2	5	2	5	5	1
260	10080488083	1	1	4	0	1	27	0	1	0	1	0	1	0	1	0	0	1	0	1	1	1	0	0	0	1	1	1	0	1	1	1	1	1	1	1	0	1	19	0	4	4	4	4	4	3	5	4	4
219	10037341949	1	1	25	1	1	48	1	1	0	1	0	1	1	1	0	1	0	0	1	0	0	0	0	1	0	0	0	1	0	0	0	1	1	1	1	1	1	15	0	4	4	5	5	5	5	5	1	3
1745	10722705010	1	1	0	0	1	37	1	1	0	1	0	1	1	1	1	1	1	1	1	1	1	0	0	0	0	0	1	1	0	0	1	1	1	1	1	0	1	20	0	2	4	5	5	4	2	5	4	1
1156	10474586578	1	1	24	1	1	50	1	1	0	0	0	0	0	1	0	0	0	1	1	0	1	0	0	0	0	0	1	0	1	0	1	1	0	0	0	0	0	9	0	1	4	5	4	4	2	5	5	2
3806	11009452237	1	1	24	1	1	50	1	1	0	1	0	0	0	1	1	0	0	1	1	0	0	1	0	0	0	0	1	0	1	1	1	1	1	0	0	0	0	13	0	1	5	5	2	4	2	5	4	1
1342	10549848086	1	1	12	1	1	41	1	1	1	1	0	1	1	1	0	1	1	0	1	0	1	1	0	0	0	1	1	0	0	0	1	1	1	0	0	1	1	18	0	5	5	5	5	5	5	5	4	2
3574	10975446776	1	1	9	1	1	32	1	1	1	1	1	1	1	1	0	0	1	1	1	0	1	1	1	0	1	1	1	0	0	1	1	1	1	1	0	0	1	22	0	4	2	5	4	4	4	5	5	3
2923	10901567428	1	1	15	1	1	36	1	1	0	0	0	1	0	1	0	0	1	0	1	1	0	0	0	0	1	1	1	0	1	1	1	1	1	1	0	0	0	15	0	5	4	5	4	3	5	5	5	1
2801	10869555861	1	1	14	1	1	35	1	1	1	1	0	1	1	1	0	0	1	1	1	1	0	1	1	0	0	1	1	1	0	0	1	1	1	1	0	0	1	20	0	5	4	5	5	3	3	5	5	1
3323	10922039765	1	1	28	1	1	50	1	1	1	1	0	1	0	1	1	0	1	1	1	1	1	0	0	0	1	1	1	0	1	1	1	1	1	0	0	0	0	19	0	4	4	5	5	5	5	5	5	1
35	10975408756	1	1	11	1	1	40	1	1	0	1	0	0	0	0	0	0	0	1	1	0	0	0	0	0	1	1	0	0	1	1	0	0	0	0	0	0	1	9	0	1	4	5	2	4	4	4	4	2
2970	10901574311	1	1	16	1	1	40	1	1	1	0	0	1	1	1	1	0	1	0	1	1	1	0	1	1	1	1	1	0	1	1	1	1	0	1	0	1	1	22	0	4	4	5	5	5	4	5	5	2
4289	11127484772	1	1	29	1	1	48	1	1	0	1	1	1	0	1	1	1	1	0	1	1	1	0	1	0	1	1	1	0	1	0	1	1	1	1	0	0	0	20	0	1	2	5	5	2	4	5	5	1
26	10901583056	1	1	14	1	1	41	1	1	0	1	0	1	0	1	0	0	1	0	1	1	0	1	0	0	0	1	1	1	0	1	1	1	1	1	1	0	1	18	0	5	5	5	5	5	2	5	5	1
4776	11309381235	1	1	11	1	1	32	1	1	1	1	1	1	1	1	0	0	1	1	1	0	1	1	1	1	1	1	1	1	0	0	1	1	0	1	0	1	1	23	1	5	4	5	5	5	2	5	5	1
3807	11009434031	1	1	30	1	1	52	1	1	1	1	0	1	0	1	1	0	0	0	1	0	0	0	1	0	1	0	1	0	0	1	1	1	1	1	0	0	1	16	0		4	5	5	5	5	4	5	3
191	10037336846	1	1	22	1	1	45	1	1	0	1	0	1	0	0	1	0	0	1	1	1	1	1	1	1	1	1	1	0	0	1	0	1	1	0	1	0	1	19	0	4	4	5	5	5	4	5	5	1
1431	10596833285	1	1	10	1	1	36	1	1	1	1	0	1	0	1	0	0	1	1	1	0	1	1	1	0	1	1	1	1	0	1	1	1	1	1	0	1	1	22	0	4	4	5	5	5	3	5	5	2
1681	10706795850	1	1	10	1	1	36	1	1	0	0	0	0	0	1	1	0	1	0	1	1	1	1	1	0	1	1	1	0	1	0	1	0	0	0	1	0	0	15	0	1	5	5	5	5	5	5	5	2
2717	10869525786	0	1	7	1	1	34	1	1	0	1	0	0	1	0	0	0	0	0	1	0	1	0	0	1	0	0	1	0	0	1	1	1	1	1	0	0	1	13	0	2	5	5	4	5	4	5	5	3
1896	10739286731	1	1	10	1	1	31	1	1	1	1	1	1	1	1	0	0	1	1	1	1	1	1	1	0	1	1	1	1	0	1	1	1	1	1	1	0	1	25	1	5	5	5	5	5	3	5	4	1
1466	10596842610	1	1	10	1	1	32	1	1	1	1	0	1	1	1	0	0	1	1	1	0	1	0	0	0	1	1	1	1	0	1	1	1	1	1	1	0	1	21	0	4	4	5	5	5	4	5	5	2
3174	10921987016	1	1	5	1	1	29	0	1	1	1	0	1	1	1	1	0	1	1	1	0	1	1	0	0	1	1	1	0	0	1	1	1	1	1	1	0	0	21	0	3	4	5	5	5	4	5	5	4
1428	10596831511	1	1	6	1	1	28	0	1	1	0	1	1	0	1	0	0	1	1	1	0	0	1	0	0	1	1	1	0	1	0	1	1	1	0	0	0	1	17	0	4	5	5	5	5	4	5	5	1
1278	10549815640	1	0	12	1	0	38	1	1	1	1	0	1	1	1	0	0	1	1	1	1	1	1	0	0	1	1	1	0	1	1	1	1	1	1	1	1	1	24	1	2	5	5	5	4	4	5	5	1
1901	10739287663	1	1	7	1	0	32	1	1	0	1	0	1	0	1	1	0	1	1	1	0	1	1	0	1	0	1	1	1	1	1	1	1	1	1	1	0	1	22	0	1	5	4	5	5	2	5	5	1
1645	10706770589	1	1	26	1	1	48	1	1	1	1	0	1	0	1	1	0	0	0	1	0	0	0	0	0	1	1	1	0	1	1	1	1	1	1	1	1	1	19	0	3	4	5	4	2	3	5	1	1
4358	11127448227	1	1	21	1	1	43	1	1	1	1	1	1	0	1	0	0	1	0	1	1	1	1	0	0	1	1	1	0	1	1	1	1	1	1	1	1	1	23	1	4	5	5	4	4	4	5	5	2
1154	10474584329	1	1	13	1	0	42	1	1	1	1	0	1	1	1	0	0	0	1	1	1	0	0	1	1	1	0	1	1	1	0	1	1	0	0	0	1	1	19	0	1	5	5	5	5	4	5	5	1
3153	10901619254	1	1	13	1	0	40	1	1	0	1	1	1	1	1	0	1	0	1	0	1	0	1	1	0	1	0	1	1	1	0	1	1	0	0	0	0	0	17	0	1	5	5	5	1	1	4	2	2
4037	11043969465	1	1	11	1	0	36	1	1	1	0	0	1	0	1	1	0	0	1	0	1	1	0	0	0	0	0	1	0	0	0	0	0	0	0	1	0	0	10	0	1	5	5	5	3	2	4	1	1
3006	10901585293	1	1	20	1	1	47	1	1	0	0	0	0	1	1	0	0	0	0	1	1	0	1	0	0	1	0	1	0	1	1	1	1	0	1	0	0	1	14	0	4	5	5	4	5	4	5	5	2
4443	11127426576	1	1	25	1	1	51	1	1	1	1	0	1	1	1	1	1	1	1	1	1	0	0	0	1	1	0	0	0	1	1	1	1	1	1	0	1	1	22	0
1640	10706770032	1	0	6	1	0	34	1	1	1	1	1	1	1	1	1	0	1	0	1	1	1	1	1	0	1	1	1	0	0	1	1	1	1	1	1	1	1	25	1	4	5	5	5	5	4	5	5	4
4397	11127443231	1	1	11	1	0	40	1	1	1	1	0	1	0	1	1	0	1	0	1	0	1	1	1	0	1	1	1	1	0	1	1	1	1	1	0	0	1	21	0	3	3	5	4	5	4	5	5	1
1308	10549833784	1	1	10	1	0	33	1	1	1	1	0	1	0	0	1	0	0	1	1	1	1	0	1	1	1	0	1	0	1	0	1	1	1	1	0	0	1	19	0	2	5	5	5	1	1	5	5	1
4866	11309381455	1	1	1	0	0	27	0	1	1	1	0	1	1	1	1	0	1	1	1	1	1	1	1	0	1	1	1	1	1	1	1	1	1	1	0	0	1	25	1	2	5	5	5	4	2	5	1	1
4038	11043971925	1	1	9	1	0	40	1	1	0	0	0	0	0	1	1	0	0	0	0	0	0	1	0	0	0	0	1	0	0	0	0	1	0	0	0	0	1	7	0	1	5	5	4	2	2	4	2	1
1835	10739267332	1	1	0	0	0	40	1	1	1	1	0	1	0	1	0	0	0	0	1	1	1	0	1	1	1	0	1	0	0	1	1	1	0	0	0	0	1	16	0	1	5	5	5	5	2	5	5	4
1414	10596827139	1	1	1	0	0	28	0	1	0	1	1	1	1	1	1	1	1	0	1	1	1	1	1	0	1	1	1	0	1	0	1	1	1	1	0	1	0	23	1	4	4	5	5	4	5	5	5	2
3686	11009405526	1	1	27	1	1	51	1	1	0	1	0	0	0	1	0	0	1	1	1	0	1	0	1	0	0	1	1	0	1	1	1	1	1	1	0	1	0	17	0	4	4	5	4	5	5	5	5	1
1910	10739291611	1	1	6	1	1	31	1	1	1	1	1	0	0	1	0	0	1	1	1	1	1	1	0	0	1	1	1	1	0	1	1	1	1	1	0	0	1	21	0	3	4	5	5	5	5	5	4	1
3600	10975400594	1	1	3	0	0	25	0	1	1	1	1	1	1	1	1	0	1	1	1	1	1	0	0	0	0	1	0	0	0	1	1	1	1	1	0	1	1	21	0	4	4	5	5	5	5	5	5	1
707	10179217153	0	1	12	1	1	36	1	1	1	1	0	1	1	1	1	1	1	1	1	1	1	0	1	0	0	1	1	1	1	0	1	1	1	1	1	0	1	24	1	3	4	5	5	4	4	5	4	3
4462	11127414170	1	1	12	1	1	36	1	1	1	1	0	1	0	1	1	0	1	1	1	1	0	1	1	0	1	1	1	0	0	0	1	1	1	1	0	1	1	21	0	4	3	5	5	5	4	5	4	2
344	10080567495	1	1	2	0	1	33	1	1	1	1	0	0	1	1	0	0	1	1	1	0	1	1	1	0	0	1	1	1	0	0	1	1	1	1	0	0	0	18	0	3	4	5	4	4	4	5	4	3
3017	10901588021	1	1	14	1	1	37	1	1	0	1	0	1	0	1	1	0	1	1	1	1	1	1	0	0	0	1	1	0	1	0	1	1	1	1	0	1	0	19	0	1	5	5	5	5	4	5	5	2
4749	11309396015	1	1	18	1	0	41	1	1	1	1	1	1	1	1	1	0	0	1	1	1	1	1	1	0	1	1	1	0	1	1	1	1	0	1	0	0	1	23	1	1	5	5	5	4	3	5	1	1
4116	11043982351	1	1	1	0	1	24	0	1	1	1	0	1	1	0	0	0	1	1	1	0	1	1	0	0	1	1	1	1	1	0	1	1	1	1	0	0	1	20	0	4	5	5	5	5	5	5	5	1
989	10359765663	1	1	3	0	0	30	1	1	0	0	0	1	1	1	1	0	1	0	1	1	1	1	1	0	1	1	0	0	1	1	1	1	0	1	0	0	1	19	0	4	4	5	4	4	5	5	1	2
1455	10596839269	1	1	15	1	0	37	1	1	1	1	0	1	0	1	1	0	0	0	1	0	0	0	0	0	1	0	1	0	0	1	1	1	1	0	0	1	1	15	0	1	5	5	5	5	4	5	4	3
[truncated: 2,921 more rows]
[truncated: 17 more columns]

## Sheet: Prepost
RespondentID	Year	S_No_1	FACILITYTYPEGOVT_PVT	STATE	state_code	PROFESSION	PRACTICINGASANURSESINCE	GENDER	AGE	MARITALSTATUS	Q2WhatisHepatitis	Q3HepatitisAistransmittedthrough	Q4Whatarethetypesofviralhepatiti	Q5AcuteLiverFailureespeciallyinp	Q6Followingposeincreasedriskforh	Q7Followingaretrueabouthepatitis	Q8HepatitisBisNOTtransmittedby	Q9Chronicviralhepatitisishepatit	Q10Infectionatwhatagecanleadtoma	Q11WhoisNOTatriskforHepatitisB	Q12TocleanbloodspillsfromanHBVin	Q13AHBVinfectedpersoncan	Q14FollowingareTRUEforHBVinfec	Q15FollowingaretrueaboutHBVvacci	Q16Followingstrategiescanbeusedf	Q17AchildborntoaHBVinfectedmothe	Q18AllofthefollowingareTRUEabout	Q19Thefollowingcanbecausedasaseq	Q20HCVistransmittedbyallEXCEPT	Q21FollowingpeopleareatriskforHC	Q22FollowingaretrueaboutHCVinfec	Q23FollowingisNOTtrueaboutHCVtre	Q24FollowingstatementisTRUEabo	Q25Followingarethepersonalprotec	Q26Needlestickinjurycancausethef	Q27Thefollowingneedstobedoneafte	Q28Thefollowingtypeofhepatitisis	Q29Thefollowingstatementsaretrue	Q30Allofthefollowingcanbetransmi	Q31Therouteofadministrationofhep	PRESCORE	TRF_0	PR_0	TRG_0	PDP_0	WhatisHepatitis	HepatitisAistransmittedthrough	Whatarethetypesofviralhepatitisk	AcuteLiverFailureespeciallyinpre
10037333172	2018	1	GOVT.	DELHI	1	NURSING OFFICER	25	1	44	1	1	0	1	0	1	0	1	1	0	1	1	1	0	1	0	1	0	1	1	1	1	1	1	1	1	1	1	1	0	1	22	7	5	8	2	1	0	1	1
10037325639	2018	2	GOVT.	DELHI	1	NURSING OFFICER	21	1	42	1	1	0	1	0	1	1	1	1	1	1	1	1	1	1	1	1	0	1	1	1	1	0	1	1	1	1	0	1	0	0	23	6	5	8	4	1	1	1	1
10037334819	2018	3	GOVT.	DELHI	1	SENIOR NURSING OFFICER	28	1	54	1	1	0	1	1	1	1	1	0	0	1	0	1	0	0	0	1	0	1	1	1	1	1	0	1	1	1	1	1	0	1	20	7	3	7	3	1	1	1	1
10037338305	2018	4	GOVT.	DELHI	1	SENIOR NURSING OFFICER	31	1	56	1	1	1	1	0	1	0	0	1	0	1	0	1	0	1	1	1	0	1	0	1	0	1	1	1	1	1	0	1	0	1	19	5	5	7	2	1	1	1	1
10037346067	2018	5	GOVT.	DELHI	1	STAFF NURSE	1	1	28	1	1	0	0	0	1	0	0	1	0	1	1	1	0	1	1	1	1	1	1	1	1	1	1	1	1	1	0	1	0	1	21	5	6	7	3	1	1	1	1
10037346394	2018	6	GOVT.	DELHI	1	NURSING OFFICER	14	0	37	1	1	0	1	0	0	0	1	1	0	0	0	1	0	0	0	1	1	0	1	0	1	0	1	0	1	0	0	0	0	1	12	3	2	5	2	1	1	1	1
10037430407	2018	7	GOVT.	DELHI	1	NURSING OFFICER	3	0	31	1	1	1	1	0	1	0	1	1	0	0	0	1	1	0	1	0	0	1	0	0	0	1	0	1	1	1	0	1	0	0	15	4	2	7	2	1	1	1	0
10037340772	2018	8	GOVT.	DELHI	1	NURSING OFFICER	7	1	31	1	1	1	1	0	1	0	0	1	0	1	0	1	0	1	1	1	0	0	1	1	0	1	1	1	1	1	1	0	0	1	19	7	5	6	1	1	1	1	1
10037327525	2018	9	GOVT.	DELHI	1	NURSING OFFICER	7	1	28	1	1	1	1	0	1	1	0	1	0	1	1	1	0	1	1	0	0	1	1	1	1	1	1	1	1	1	1	1	1	1	24	8	5	8	3	1	1	1	1
10037430456	2018	10	GOVT.	DELHI	1	NURSING OFFICER	5	0	29	1	1	0	1	1	0	0	1	1	0	1	1	1	0	1	1	1	1	1	1	1	1	1	0	1	1	1	0	1	1	1	23	6	6	7	4	1	1	1	0
10037340285	2018	11	GOVT.	DELHI	1	NURSING OFFICER	10	1	35	1	1	0	1	0	1	1	1	1	0	1	0	1	0	1	1	0	1	1	1	1	1	0	0	1	1	1	1	1	1	0	21	8	3	6	4	1	1	1	0
10037329641	2018	12	GOVT.	DELHI	1	NURSING OFFICER	19	1	45	1	1	1	1	1	1	1	1	1	0	1	1	1	0	1	1	0	1	0	1	1	0	0	0	1	1	1	0	1	1	1	22	8	5	5	4	1	1	1	1
10037337430	2018	13	GOVT.	DELHI	1	NURSING OFFICER	3	0	29	1	1	1	1	0	1	1	1	1	0	1	0	1	0	1	1	1	0	1	1	1	1	1	0	1	1	1	1	1	1	1	24	9	5	7	3	1	1	1	1
10037342041	2018	14	PVT.	DELHI	1	STAFF NURSE	6	1	27	0	1	1	0	0	1	0	1	1	0	1	0	1	0	1	1	0	0	0	0	1	1	1	0	1	1	1	0	1	0	1	17	6	4	6	1	1	1	1	1
10037380006	2018	15	PVT.	DELHI	1	STAFF NURSE	3	0	26	0	1	0	1	1	1	0	1	1	0	1	1	1	1	1	0	1	1	1	0	1	0	0	0	1	0	0	1	1	0	1	19	5	5	5	4	1	0	1	0
10037341949	2018	16	GOVT.	DELHI	1	NURSING OFFICER	25	1	48	1	1	0	1	0	1	1	1	0	1	0	0	1	0	0	0	0	1	0	0	0	1	0	0	0	1	1	1	1	1	1	15	5	1	6	3	1	1	1	0
10037336846	2018	17	GOVT.	DELHI	1	NURSING OFFICER	22	1	45	1	1	0	1	0	1	0	0	1	0	0	1	1	1	1	1	1	1	1	1	1	0	0	1	0	1	1	0	1	0	1	19	4	5	7	3	1	1	1	1
10037348395	2018	18	GOVT.	DELHI	1	NURSING OFFICER	3	0	29	1	1	1	1	1	1	1	1	1	1	1	1	1	1	1	1	1	1	1	1	1	1	1	1	1	1	1	1	1	1	1	30	9	6	9	6	1	1	1	1
10037347456	2018	19	GOVT.	DELHI	1	NURSING OFFICER	32	1	53	1	1	1	1	0	1	1	0	0	0	1	0	1	1	1	0	0	1	1	1	1	0	1	1	1	0	1	0	1	1	0	19	6	2	8	3	1	1	1	1
10037332801	2018	20	PVT.	DELHI	1	NURSE	4.4	1	29	1	1	0	1	0	1	0	1	1	0	1	1	1	0	1	0	0	0	1	1	1	0	1	1	1	1	1	0	1	0	1	19	6	4	7	2	1	1	1	1
10037434614	2018	21	GOVT.	DELHI	1	NURSING OFFICER	18	1	40	1	0	0	0	0	0	0	0	0	0	0	0	1	0	1	0	0	0	0	0	0	1	0	0	1	1	1	1	1	0	1	9	2	3	4	0	1	0	1	1
10037340122	2018	22	GOVT.	DELHI	1	SENIOR NURSING OFFICER	27	1	54	1	1	0	1	1	1	1	1	1	0	1	0	1	0	0	0	1	1	1	1	1	1	0	1	1	1	1	1	1	0	1	22	7	3	7	5	1	0	1	1
10037332611	2018	23	GOVT.	DELHI	1	NURSING OFFICER	33	1		0	1	0	1	0	0	0	0	1	0	1	1	1	1	0	0	0	0	0	1	0	0	1	1	1	1	1	0	1	0	1	15	3	3	8	1	1	1	1	1
10037338193	2018	24	GOVT.	DELHI	1	NURSING OFFICER	8	1	32	1	1	0	1	0	1	0	0	1	0	0	1	1	1	1	1	0	0	1	1	1	0	0	0	1	1	1	0	1	1	1	18	5	5	6	2	1	1	1	1
10037334128	2018	25	GOVT.	DELHI	1	NURSING OFFICER	4	1	28	1	1	1	1	1	1	0	0	0	0	1	0	1	1	1	1	1	0	1	1	1	1	0	1	1	1	1	1	1	0	1	22	7	5	8	2	1	1	1	1
10037332519	2018	26	GOVT.	DELHI	1	NURSING OFFICER	8	1	37	1	1	1	1	0	1	1	1	1	0	1	1	1	1	0	1	0	0	1	1	1	1	1	0	1	1	1	1	1	0	1	23	8	4	8	3	1	0	1	0
10037335919	2018	27	PVT.	DELHI	1	ICN	7	1	33	0	1	1	1	0	1	0	0	1	0	1	1	1	1	0	1	1	1	1	1	1	0	1	0	1	1	1	0	0	0	1	20	6	5	6	3	1	1	1	0
10037336527	2018	28	GOVT.	DELHI	1	NURSING OFFICER	18	1	42	1	1	0	1	0	1	0	0	1	0	0	1	0	0	1	0	1	0	0	1	1	1	1	1	1	1	0	0	1	0	1	16	4	5	6	1	1	0	1	1
10037343893	2018	29	GOVT.	DELHI	1	NURSING OFFICER	3	1	32	1	1	1	1	0	1	0	1	1	0	1	1	1	0	1	1	1	0	1	1	1	0	0	0	1	1	1	0	1	0	1	20	7	6	5	2	1	1	1	1
10037351724	2018	30	GOVT.	DELHI	1	NURSING OFFICER	10	0	39	1	1	1	1	1	1	1	0	1	0	1	0	1	0	1	1	1	0	1	1	1	0	1	0	1	1	1	0	1	0	1	21	6	5	6	4	1	1	1	1
10037332881	2018	31	GOVT.	DELHI	1	NURSING OFFICER	36	1	57	1	1	0	0	1	1	0	0	1	1	1	1	1	0	0	0	0	0	0	1	1	0	0	1	1	1	1	0	1	0	1	16	5	3	5	3	1	0	1	1
10037334023	2018	32	GOVT.	DELHI	1	NURSING OFFICER	20	1	42	1	1	1	1	1	1	0	1	1	0	1	0	1	1	1	1	1	1	1	0	1	1	0	0	1	1	1	0	1	1	1	23	7	5	7	4	1	0	1	1
10037332598	2018	33	PVT.	DELHI	1	NURSE	2.9	1	25	0	1	0	1	0	1	0	1	1	0	1	1	1	0	1	0	0	0	1	1	1	0	1	1	1	1	1	0	1	0	1	19	6	4	7	2	1	1	1	1
10037339936	2018	34	GOVT.	DELHI	1	NURSING OFFICER	10	1	34	1	1	1	1	1	1	0	1	1	0	1	0	1	1	0	1	0	0	1	1	1	1	0	1	1	1	1	0	1	0	1	21	7	3	8	3	1	0	1	1
10037330950	2018	35	GOVT.	DELHI	1	NURSING OFFICER	33	1	57	1	1	0	1	0	1	1	1	1	0	1	0	1	0	1	0	0	0	0	0	1	0	1	1	1	1	0	0	1	0	1	16	5	3	6	2	1	1	1	1
10037335856	2018	36	GOVT.	DELHI	1	NURSING OFFICER	19	1	43	1	1	0	0	0	0	0	1	1	0	0	1	1	0	0	0	0	1	1	0	1	0	0	1	1	1	1	1	0	0	1	14	4	3	4	3	1	0	1	1
10037332134	2018	37	GOVT.	DELHI	1	SENIOR NURSING OFFICER		1	56	1	1	1	1	1	1	0	0	1	0	0	0	1	0	1	0	0	1	1	1	1	0	0	0	1	1	1	1	1	1	1	19	7	3	5	4	1	1	1	1
10037339600	2018	38	PVT.	DELHI	1	STAFF NURSE	3	1	28	0	1	0	0	0	0	0	0	1	0	0	1	1	1	0	0	1	0	0	1	1	0	0	0	1	1	0	0	0	0	1	11	3	4	3	1	1	1	1	1
10037325897	2018	39	GOVT.	DELHI	1	NURSING OFFICER	8	1	32	1	1	1	1	1	1	1	0	1	0	1	1	1	0	1	1	0	0	1	1	1	1	1	1	1	1	1	1	1	1	1	25	8	5	8	4	1	1	1	1
10037333367	2018	40	PVT.	DELHI	1	NURSING OFFICER	6	0	32	1	1	1	0	0	1	0	0	1	0	1	0	1	0	0	0	1	0	1	0	1	0	0	0	1	1	1	0	1	1	1	15	6	3	4	2	1	1	1	0
10037430160	2018	41	GOVT.	DELHI	1	NURSING OFFICER	4	1	29	1	1	0	1	1	1	1	1	1	1	1	1	1	1	1	1	0	0	1	1	1	0	0	1	1	1	1	1	1	0	1	24	7	5	7	5	1	1	1	1
10037348194	2018	42	GOVT.	DELHI	1	NURSING OFFICER	5	1	26	1	1	1	1	0	1	0	0	1	0	1	1	1	0	1	1	1	0	0	1	1	0	1	0	1	1	1	0	1	1	1	20	7	6	6	1	1	1	1	1
10037326681	2018	43	GOVT.	DELHI	1	NURSING OFFICER	9	1	36	1	1	1	1	1	1	1	0	1	0	1	1	1	0	1	1	0	0	1	1	1	1	1	1	1	1	1	1	1	1	1	25	8	5	8	4	1	1	1	1
10037338605	2018	44	GOVT.	DELHI	1	NURSING OFFICER	10	1	32	1	1	1	1	0	1	1	1	1	0	1	0	1	0	1	1	1	1	1	1	1	1	1	1	1	1	1	1	1	0	0	24	8	4	8	4	1	1	1	0
10037337810	2018	45	GOVT.	DELHI	1	NURSING OFFICER	4	1	26	0	1	0	1	0	1	0	0	1	0	1	1	1	1	1	1	0	0	0	1	1	0	0	0	1	1	1	1	1	0	1	18	6	5	6	1	1	1	1	1
10037338322	2018	46	GOVT.	RAJASTHAN	0	NURSING OFFICER	1	0	25	0	1	1	1	1	1	1	1	1	1	1	1	0	1	1	1	1	1	1	1	1	1	1	1	1	1	1	0	1	1	0	27	8	5	8	6	1	1	1	1
10037343275	2018	47	PVT.	DELHI	1	STAFF NURSE	15	1	38	1	1	1	0	0	1	0	0	1	0	0	0	1	0	1	0	0	0	0	0	1	0	0	1	1	0	1	0	1	1	1	13	4	3	5	1	1	1	1	0
10037328463	2018	48	GOVT.	DELHI	1	NURSING OFFICER	15	1	37	1	1	0	1	0	1	1	1	1	0	1	0	1	1	1	1	1	0	1	1	1	0	0	1	1	1	1	0	1	1	1	22	7	5	7	3	1	1	1	1
10037334504	2018	49	GOVT.	DELHI	1	SENIOR NURSING OFFICER	32.11	1	58	1	1	0	1	1	1	1	1	1	0	1	0	1	0	0	0	1	0	1	1	1	0	1	0	1	1	1	1	1	0	1	20	7	3	6	4	1	1	1	1
10037341243	2018	50	PVT.	DELHI	1	NURSING OFFICER	3	1	24	1	1	0	0	0	1	1	0	1	0	1	0	1	1	1	1	0	0	0	1	1	1	1	1	1	1	1	0	1	0	1	19	5	4	8	2	1	0	1	0
10037332862	2018	51	GOVT.	DELHI	1	NURSING OFFICER	10	1	32	1	1	1	0	0	1	1	1	0	0	0	1	1	1	1	0	0	0	1	1	1	1	1	1	1	0	1	1	1	0	1	20	6	4	8	2	1	1	0	0
10037344611	2018	52	GOVT.	DELHI	1	NURSING OFFICER	6	1	32	1	1	0	1	1	1	0	0	1	1	1	1	1	0	1	1	0	0	0	1	1	1	0	1	1	1	1	1	1	1	1	22	7	5	7	3	1	1	1	1
10037332083	2018	53	GOVT.	DELHI	1	NURSING OFFICER	9	1	31	1	1	1	1	1	1	0	0	1	0	1	0	1	1	1	0	0	0	0	1	1	0	1	1	1	1	1	0	1	1	1	20	7	3	8	2	1	1	1	1
10037336928	2018	54	GOVT.	DELHI	1	NURSING OFFICER	10	1	32	1	1	1	1	1	1	0	0	1	0	1	0	1	1	1	0	0	0	0	1	1	0	1	1	1	1	1	0	1	1	1	20	7	3	8	2	1	1	1	1
10037328212	2018	55	GOVT.	DELHI	1	NURSING OFFICER	4	1	32	1	1	1	1	1	1	1	1	1	0	1	0	1	0	1	1	1	0	0	1	1	0	0	1	1	1	1	0	1	1	1	22	8	5	6	3	1	1	1	1
10037333421	2018	56	GOVT.	DELHI	1	NURSING OFFICER	13	1	39	1	1	1	1	0	1	0	1	1	0	0	0	1	0	1	0	0	0	0	0	0	0	1	0	1	0	1	1	1	0	0	13	4	2	6	1	1	1	1	0
10037347644	2018	57	GOVT.	DELHI	1	SENIOR NURSING OFFICER	22	1	47	1	1	0	1	0	1	1	0	1	0	1	0	1	1	1	1	0	0	0	1	1	0	1	1	1	1	1	0	1	1	0	19	6	3	8	2	1	1	1	0
10037337094	2018	58	GOVT.	DELHI	1	NURSE	10	1	35	1	1	1	0	1	1	0	1	0	0	0	1	1	1	1	0	0	0	1	1	1	1	1	1	1	0	1	1	1	0	1	20	6	4	8	2	1	1	1	1
10037325874	2018	59	GOVT.	DELHI	1	NURSING OFFICER	7	1	30	1	1	1	1	1	1	1	1	1	0	1	0	1	0	1	1	1	0	0	1	1	0	0	1	1	1	1	0	1	1	1	22	8	5	6	3	1	1	1	1
10037327999	2018	60	GOVT.	DELHI	1	SENIOR NURSING OFFICER	35	1	57	1	1	0	1	1	1	0	0	1	0	1	0	1	0	1	0	0	1	1	1	1	1	1	1	1	1	1	1	1	1	1	22	7	3	8	4	1	0	1	1
10037334417	2018	61	GOVT.	DELHI	1	NURSING OFFICER	10	1	33	1	1	1	1	0	1	0	0	1	0	1	0	1	1	1	1	0	0	1	1	1	1	0	1	1	1	1	1	1	1	1	22	8	4	8	2	1	1	1	1
10037327094	2018	62	GOVT.	RAJASTHAN	0	NURSING OFFICER	4	0	29	1	1	1	1	1	1	1	1	1	1	1	1	1	1	1	1	0	1	1	1	1	0	1	1	1	1	1	1	1	1	1	28	9	5	8	6	1	1	1	1
10037329846	2018	63	GOVT.	RAJASTHAN	0	NURSING OFFICER	3	0	27	1	1	0	1	1	1	0	1	1	0	1	0	1	1	1	1	1	0	1	1	1	0	1	1	1	1	1	1	1	1	1	24	8	5	8	3	1	1	0	1
10037334805	2018	64	GOVT.	DELHI	1	NURSING OFFICER	11	1	32	1	1	1	1	0	1	0	1	1	1	1	0	1	1	1	0	0	0	0	1	1	0	1	1	1	1	1	1	1	0	1	21	8	3	8	2	1	0	1	1
10037325522	2018	65	GOVT.	DELHI	1	NURSING OFFICER	8	0	30	1	1	1	1	0	1	1	1	1	0	1	1	1	1	1	1	0	0	0	1	1	0	0	1	1	1	0	1	1	1	1	22	9	5	6	2	1	1	1	1
10037347463	2018	66	GOVT.	DELHI	1	NURSING OFFICER	10	1	33	0	1	0	1	0	1	0	0	1	0	1	1	1	0	1	0	0	0	1	1	1	1	0	0	1	1	1	0	1	1	1	18	6	4	6	2	1	1	1	1
10037333497	2018	67	GOVT.	DELHI	1	NURSING OFFICER	24	1	47	1	1	1	1	1	1	1	1	1	0	0	0	1	1	1	0	1	0	0	1	1	0	1	1	1	1	1	0	1	0	1	21	6	4	8	3	1	0	1	1
10037332489	2018	68	GOVT.	DELHI	1	NURSING OFFICER	6	1	28	1	1	1	1	0	1	1	0	1	1	1	0	1	0	1	1	1	0	1	1	1	1	0	0	1	1	1	1	1	0	1	22	7	5	6	4	1	0	1	1
10037346883	2018	69	GOVT.	DELHI	1	NURSING OFFICER	15	1	37	1	1	0	1	1	1	1	1	1	0	1	0	1	0	1	1	1	1	0	1	1	1	1	0	1	1	1	1	1	0	1	23	7	5	7	4	1	1	1	1
10037332840	2018	70	GOVT.	DELHI	1	NURSING OFFICER	25	1	46	1	1	0	0	0	1	0	0	1	0	1	1	1	1	1	1	1	0	1	1	1	1	1	1	1	1	0	0	1	0	1	20	5	6	7	2	1	1	1	1
10037430749	2018	71	GOVT.	DELHI	1	NURSING OFFICER	9	1	36	1	1	1	1	1	1	0	0	1	0	1	1	1	0	1	1	1	0	1	1	1	0	1	0	1	1	1	0	1	0	1	21	6	6	6	3	1	1	0	0
10037431415	2018	72	PVT.	HARYANA	0	NURSING OFFICER	3	0	26	0	1	0	1	0	1	0	0	1	1	1	0	1	1	1	1	0	1	1	1	1	0	0	0	1	1	1	1	1	0	1	20	6	4	6	4	1	1	1	1
10037346089	2018	73	GOVT.	DELHI	1	NURSING OFFICER	10	0	33	1	1	1	1	1	1	1	0	1	0	1	1	1	1	0	0	0	1	0	1	1	0	1	0	1	1	1	0	1	1	1	21	7	3	7	4	1	1	1	1
10037327488	2018	74	GOVT.	DELHI	1	NURSING OFFICER	17	1	38	1	1	0	1	0	1	1	1	1	1	1	1	1	1	0	1	0	0	1	1	1	1	0	1	1	1	1	0	1	0	0	21	6	3	8	4	1	1	1	1
10037339223	2018	75	GOVT.	RAJASTHAN	0	NURSING OFFICER	1	1	23	0	1	1	1	0	1	0	0	1	0	1	1	1	1	1	1	1	0	1	1	1	0	0	1	1	1	0	1	1	0	1	21	7	6	6	2	1	1	1	1
10037343027	2018	76	GOVT.	DELHI	1	SENIOR NURSING OFFICER	25	1	50	1	1	1	0	1	1	0	1	0	0	1	1	1	1	0	0	1	1	0	1	1	0	0	1	1	1	1	0	0	0	1	18	7	4	5	2	1	0	1	1
10037339781	2018	77	GOVT.	DELHI	1	NURSING OFFICER	23	1	52	1	1	0	1	1	1	1	1	1	0	1	1	1	1	1	0	1	1	1	0	1	1	0	0	1	1	1	0	1	1	1	23	6	5	7	5	1	1	1	1
10037337264	2018	78	GOVT.	DELHI	1	SENIOR NURSING OFFICER	25	1	52	1	1	1	0	0	1	0	1	0	0	0	1	1	1	0	0	1	1	0	1	1	0	0	1	0	1	1	0	0	0	1	15	6	3	5	1	1	0	1	1
10037430975	2018	79	GOVT.	DELHI	1	NURSING OFFICER		1	33	1	1	1	1	0	1	0	1	1	0	1	0	1	0	0	0	1	0	1	1	1	1	1	0	1	1	1	0	1	0	0	18	7	2	7	2	1	1	0	0
10037335807	2018	80	GOVT.	DELHI	1	NURSING OFFICER	7	1	33	1	1	0	1	0	1	1	1	0	0	1	1	1	0	1	1	1	0	0	0	1	0	1	0	1	1	1	1	1	0	1	19	6	6	6	1	1	1	1	1
10037327575	2018	81	PVT.	DELHI	1	NURSE	2	1	25	0	1	0	1	0	1	0	0	1	0	1	0	1	1	1	1	1	0	1	1	1	1	0	1	0	0	0	0	1	0	1	17	4	4	7	2	1	1	1	0
10037325510	2018	82	GOVT.	DELHI	1	NURSING OFFICER	5	1	27	0	1	1	1	0	1	1	0	1	0	1	1	1	1	1	1	0	0	0	1	1	0	0	1	1	1	0	1	1	1	1	21	8	5	6	2	1	1	1	1
10037334980	2018	83	GOVT.	DELHI	1	NURSING OFFICER	10	1	28	1	1	1	1	0	1	0	0	1	1	1	1	1	1	1	1	1	0	1	0	1	0	1	1	1	0	1	1	1	0	1	22	5	6	8	3	1	1	1	1
10037337649	2018	84	SEMI GOVT.	DELHI	1	NURSING TUTOR	8	1	32	1	1	0	1	0	1	0	0	1	1	1	1	1	1	1	1	1	1	1	1	1	1	0	1	1	1	1	0	1	0	1	23	5	6	8	4	1	1	1	1
10037333361	2018	85	GOVT.	DELHI	1	NURSING OFFICER	4	0	34	1	1	1	0	0	1	0	0	1	0	1	0	1	0	0	0	1	0	1	1	1	0	0	0	1	1	1	0	1	1	1	16	7	3	4	2	1	1	1	0
10037347385	2018	86	GOVT.	DELHI	1	NURSING OFFICER	6	1	29	1	1	1	1	0	1	0	0	1	0	1	1	1	0	1	1	1	0	0	1	1	1	0	0	1	1	1	1	1	0	1	20	7	6	6	1	1	0	1	1
10037348468	2018	87	GOVT.	DELHI	1	ANS	35	1	58	1	1	1	1	0	1	1	1	1	1	1	1	1	1	1	1	0	0	1	1	1	1	0	0	1	1	1	1	1	0	1	24	8	5	7	4	1	1	1	0
10037336018	2018	88	GOVT.	DELHI	1	NURSING OFFICER	21	1	46	1	1	0	0	0	0	0	1	1	0	0	1	1	0	1	0	1	0	0	1	1	0	0	0	1	1	0	0	0	0	1	12	4	5	2	1	1	1	1	1
10037339063	2018	89	GOVT.	DELHI	1	SENIOR NURSING OFFICER	25	1	48	1	1	0	1	0	0	0	0	1	0	0	0	1	0	1	0	1	0	0	1	1	1	1	1	1	1	1	1	1	1	1	18	5	4	8	1	1	1	1	1
10037430633	2018	90	GOVT.	DELHI	1	NURSING OFFICER	15	1	40	1	1	0	1	0	0	0	0	1	1	1	1	1	0	0	0	0	0	0	1	0	1	0	1	1	0	0	0	0	0	1	12	2	3	5	2	1	1	1	0
10037333826	2018	91	GOVT.	DELHI	1	NURSING OFFICER	6	0	32	1	1	1	0	0	1	0	1	1	0	1	0	1	1	0	0	1	0	1	0	1	0	0	0	1	1	1	0	1	1	1	17	7	3	5	2	1	1	1	1
10037333362	2018	92	GOVT.	DELHI	1	SENIOR NURSING OFFICER	25	1	50	1	1	0	1	1	1	1	1	1	0	1	0	1	0	0	0	1	1	1	1	1	1	0	0	1	1	1	1	1	0	1	21	7	3	6	5	1	1	1	1
10037335641	2018	93	GOVT.	DELHI	1	NURSING OFFICER	10	1	32	0	1	1	1	0	1	1	1	1	0	1	0	1	1	1	1	1	0	1	1	1	1	1	0	1	1	1	0	1	1	1	24	8	5	8	3	1	0	1	1
10037343588	2018	94	GOVT.	DELHI	1	NURSING OFFICER	3	1	29	0	1	1	1	0	1	0	1	1	0	1	1	1	1	1	1	0	0	0	1	1	0	0	0	1	1	0	1	1	0	1	19	8	5	5	1	1	1	1	1
10037340008	2018	95	GOVT.	DELHI	1	STAFF NURSE	10	1	31	1	1	1	1	1	1	0	0	1	0	1	0	1	1	1	0	0	0	0	1	1	0	1	1	1	1	1	0	1	1	1	20	7	3	8	2	1	1	0	1
10037332065	2018	96	GOVT.	DELHI	1	NURSING OFFICER	18	1	43	1	0	0	0	0	0	0	0	0	0	0	0	0	0	0	0	0	0	0	0	0	0	0	0	0	0	0	0	0	0	1	1	0	1	0	0	1	0	1	1
10037332035	2018	97	GOVT.	DELHI	1	NURSING OFFICER	10	1	33	1	1	1	1	0	1	1	1	1	0	1	1	1	1	1	1	1	0	1	1	1	0	1	1	1	1	1	1	1	0	1	25	8	6	8	3	1	0	1	1
10037327884	2018	98	GOVT.	DELHI	1	NURSING OFFICER	8	1	32	1	1	0	0	0	1	1	1	1	0	1	0	1	1	1	0	1	1	1	0	1	0	0	0	1	1	1	1	1	0	1	19	6	4	5	4	1	1	1	0
10037338016	2018	99	GOVT.	DELHI	1	NURSING OFFICER	7	1	31	0	1	0	1	0	1	0	0	1	0	1	0	1	0	1	1	1	0	0	1	1	1	0	1	1	1	1	0	1	0	0	17	5	4	7	1	1	1	1	1
10080541078	2018	100	GOVT.	DELHI	1	NURSING OFFICER	10	0	30	1	1	1	1	1	1	1	1	0	0	1	1	1	1	1	0	1	0	1	1	1	1	1	1	1	1	0	1	0	0	0	22	8	4	7	3	1	1	1	0
10080559598	2018	101	GOVT.	DELHI	1	NURSING OFFICER	23	1	53	1	1	1	1	0	1	0	1	0	0	1	0	1	0	1	0	1	0	1	0	1	0	0	1	1	1	1	0	0	0	1	16	6	4	5	1	1	1	1	0
10080559664	2018	102	GOVT.	DELHI	1	NURSING	27	1	50	1	0	0	1	1	1	1	1	1	0	1	1	1	0	1	1	0	0	1	1	1	0	0	0	1	1	1	1	1	0	1	20	7	5	4	4	1	0	1	1
10080565953	2018	103	GOVT.	DELHI	1	NURSING OFFICER	19	1	42	1	1	1	1	0	1	0	1	1	0	1	1	1	1	1	1	0	1	1	1	1	0	1	0	1	1	1	1	0	1	1	23	9	5	6	3	1	1	1	0
10080552264	2018	104	GOVT.	DELHI	1	NURSING OFFICER	21	1	48	1	1	0	1	0	1	0	1	0	0	0	1	1	1	1	0	1	0	1	0	1	0	0	1	1	1	1	0	1	0	1	17	4	5	7	1	1	0	1	1
10080648696	2018	105	PVT.	DELHI	1	STAFF NURSE	0	1	24	0	1	1	0	1	1	1	1	1	0	1	0	1	1	1	0	1	0	1	1	1	0	0	0	1	1	1	1	0	1	1	21	9	4	4	4	1	1	1	0
10080546043	2018	106	GOVT.	DELHI	1	SENIOR NURSING OFFICER	27	1	50	1	1	0	1	0	1	1	1	0	0	1	1	1	1	1	1	1	1	0	0	1	0	1	0	1	1	1	1	0	0	0	19	6	5	6	2	1	1	1	1
10080560673	2018	107	GOVT.	DELHI	1	NURSING OFFICER	7	1	34	1	1	0	1	0	1	0	1	0	0	0	1	1	0	0	0	0	0	1	0	1	0	0	0	1	0	1	1	0	0	1	12	4	3	4	1	1	1	1	1
10080579143	2018	108	GOVT.	DELHI	1	NURSING OFFICER	10	0	37	1	1	1	1	0	1	0	1	0	1	0	0	0	0	0	0	1	1	0	0	1	0	1	0	1	1	1	0	0	0	0	13	5	2	4	2	1	0	1	0
10080611252	2018	109	GOVT.	DELHI	1	NURSING OFFICER	13	1	33	0	1	0	1	0	1	0	1	0	1	1	1	1	0	0	1	1	0	0	1	1	1	0	1	1	1	1	1	0	1	1	20	8	5	6	1	1	1	1	1
10080572756	2018	110	GOVT.	DELHI	1	NURSE	7	1	32	1	1	1	1	0	1	0	1	1	0	1	0	1	0	1	1	1	0	1	1	1	0	1	1	1	1	1	1	0	0	0	20	8	4	6	2	1	1	1	1
10080587661	2018	111	GOVT.	DELHI	1	NURSING OFFICER	9	1	32	1	1	0	1	0	1	0	1	1	0	1	1	1	1	1	1	0	0	1	1	1	1	0	1	1	1	1	1	1	0	1	22	7	5	8	2	1	0	1	0
10080557779	2018	112	GOVT.	DELHI	1	NURSING OFFICER	0	1	29	1	1	0	0	0	1	0	1	0	1	1	0	1	1	1	0	1	0	1	1	1	0	0	1	1	1	0	1	1	1	1	19	8	4	5	2	1	1	1	1
10080565819	2018	113	GOVT.	DELHI	1	SENIOR NURSING OFFICER	26	1	51	1	0	0	0	0	1	0	1	1	0	1	1	1	0	1	0	0	0	1	1	1	1	1	1	1	1	1	1	0	0	0	17	7	3	5	2	1	1	1	0
10080540265	2018	114	GOVT.	DELHI	1	NURSING OFFICER	20	1	45	1	1	0	0	0	1	0	1	0	0	0	0	1	0	0	0	0	0	1	1	1	1	1	1	1	1	1	1	0	0	1	15	6	2	6	1	1	0	1	0
10080549181	2018	115	PVT.	DELHI	1	STAFF NURSE	2	0	24	0	0	0	0	0	0	0	0	0	0	0	0	0	0	0	0	0	0	0	0	0	0	0	0	0	0	0	0	0	0	0	0	0	0	0	0	1	0	1	1
10080562736	2018	116	GOVT.	DELHI	1	NURSING OFFICER	18	1	43	1	1	1	0	0	1	0	1	1	0	1	1	0	0	1	0	1	1	1	0	1	1	1	1	1	1	0	0	0	0	1	18	6	5	4	3	1	0	1	0
10080562156	2018	117	GOVT.	DELHI	1	NURSING OFFICER	14	0	36	1	0	0	0	0	0	0	0	0	0	0	0	0	0	0	0	0	0	0	0	0	0	0	0	0	0	0	0	0	0	0	0	0	0	0	0	1	0	1	1
10080587825	2018	118	GOVT.	DELHI	1	NURSING	3	1	26	0	1	1	1	0	1	0	1	0	0	1	1	1	0	1	1	0	0	0	1	1	1	1	1	1	1	1	1	1	1	1	22	9	5	8	0	1	1	1	1
10080570973	2018	119	GOVT.	DELHI	1	NURSING OFFICER	6	1	29	0	1	1	1	0	1	0	1	1	1	1	0	1	1	1	1	0	0	1	1	1	0	1	1	1	1	1	1	0	0	0	21	8	3	7	3	1	1	1	1
10080541496	2018	120	GOVT.	DELHI	1	NURSING OFFICER	10	0	32	1	1	1	1	1	1	0	1	1	0	1	1	1	1	0	1	1	0	0	1	1	1	1	1	1	1	1	1	1	0	1	24	8	5	9	2	1	1	1	0
10080618178	2018	121	PVT.	DELHI	1	NURSE	4	0	26	0	1	0	0	0	1	0	1	1	0	1	0	0	1	0	0	1	0	0	1	1	0	0	0	1	1	0	1	1	0	1	14	7	3	3	1	1	0	1	0
10080488083	2018	122	GOVT.	DELHI	1	NURSE	4	1	27	1	1	0	1	0	1	0	1	0	0	1	0	1	1	1	0	0	0	1	1	1	0	1	1	1	1	1	1	1	0	1	19	7	3	8	1	1	0	1	1
10080567495	2018	123	GOVT.	DELHI	1	NURSE	2	1	33	1	1	1	1	0	0	1	1	0	0	1	1	1	0	1	1	1	0	0	1	1	1	0	0	1	1	1	1	0	0	0	18	7	5	5	1	1	1	1	1
10080587771	2018	124	GOVT.	DELHI	1	STAFF NURSE	3	0	30	1	1	1	1	1	1	1	1	1	1	1	1	1	1	1	1	1	1	1	1	1	1	1	1	1	1	1	1	1	1	1	30	9	6	9	6	1	1	1	1
10080573712	2018	125	GOVT.	DELHI	1	NURSING OFFICER	4	1	27	0	1	1	1	0	1	0	1	0	0	1	1	1	0	1	1	1	0	0	1	1	1	0	0	1	1	1	1	0	0	0	18	8	5	5	0	1	1	1	1
10080556285	2018	126	GOVT.	DELHI	1	NURSING OFFICER	10	1	33	1	1	1	1	0	1	1	1	1	0	1	1	1	1	1	1	0	1	1	1	1	0	0	1	1	1	1	1	0	0	1	23	8	5	6	4	1	1	1	1
10080549689	2018	127	PVT.	DELHI	1	NURSING	4	1	31	1	0	0	0	0	0	0	0	0	0	0	0	0	0	0	0	0	0	0	0	0	0	0	0	0	0	0	0	0	0	0	0	0	0	0	0	1	0	1	1
10080523975	2018	128	GOVT.	DELHI	1	NURSING OFFICER	14	1	37	1	1	0	0	0	1	0	1	0	0	1	1	1	1	0	1	1	0	0	1	1	0	0	0	1	1	1	1	0	0	1	16	7	5	4	0	1	1	1	1
10080550986	2018	129	GOVT.	DELHI	1	NURSING	18	1	43	1	1	0	0	0	1	0	1	1	0	1	1	1	0	1	1	0	0	1	1	1	1	1	1	1	1	1	1	0	1	1	21	8	5	6	2	1	1	1	1
10080541870	2018	130	GOVT.	DELHI	1	NURSING OFFICER	6	1	29	1	1	1	1	0	1	0	1	0	0	1	0	1	0	1	1	0	0	0	1	1	1	1	1	1	1	1	1	1	0	1	20	8	4	8	0	1	1	1	1
10080537040	2018	131	GOVT.	DELHI	1	NURSING OFFICER	4	1	27	1	1	0	1	0	1	0	1	0	0	1	0	1	1	1	1	0	0	0	1	1	0	1	0	1	1	1	1	1	0	1	18	7	4	7	0	1	1	1	0
10080543878	2018	132	GOVT.	DELHI	1	NURSING OFFICER	10	0	38	1	1	0	0	0	1	0	1	0	0	0	0	1	1	1	0	0	1	0	1	1	0	1	0	1	1	1	1	0	0	1	15	6	3	5	1	1	0	1	1
10080532250	2018	133	GOVT.	UTTAR PRADESH	0	NURSING OFFICER	2	0	31	1	1	1	1	1	1	0	1	0	0	1	1	1	1	0	1	0	0	1	1	1	1	0	0	1	1	0	1	1	0	1	20	8	4	6	2	1	1	1	1
10080555294	2018	134	GOVT.	DELHI	1	SENIOR NURSING OFFICER	26	1	52	1	1	0	1	1	0	1	1	1	0	1	1	1	0	1	0	0	0	1	0	1	0	1	0	0	1	1	1	1	0	1	18	5	3	6	4	1	0	1	0
10080561684	2018	135	GOVT.	DELHI	1	NURSING OFFICER	4	1	29	0	1	0	1	0	1	1	1	1	0	1	0	1	0	0	1	0	0	1	1	1	1	0	1	1	1	1	1	1	0	1	20	7	3	7	3	1	1	1	0
10080561508	2018	136	GOVT.	DELHI	1	NURSING OFFICER	9	0	30	1	1	0	1	0	0	1	0	0	0	0	1	1	0	1	0	1	1	0	1	1	0	0	1	1	1	1	1	0	1	1	17	5	5	5	2	1	1	1	1
10080553124	2018	137	GOVT.	DELHI	1	NURSING OFFICER	7	1	35	1	1	0	1	0	1	0	1	1	0	1	0	0	0	1	0	0	0	0	1	1	0	0	1	1	1	0	1	0	1	0	14	8	2	3	1	1	1	1	1
10080553782	2018	138	GOVT.	DELHI	1	NURSING	16	1	37	1	1	0	0	0	0	0	1	0	0	0	0	1	1	0	0	0	0	0	0	1	0	1	1	1	1	1	1	1	0	1	13	4	2	7	0	1	0	1	1
10080548931	2018	139	GOVT.	DELHI	1	NURSING OFFICER	10	1	33	1	1	0	1	1	1	1	1	0	0	0	1	1	1	0	1	1	0	0	1	1	0	0	1	1	1	1	1	1	1	1	21	7	5	7	2	1	1	1	1
10080545067	2018	140	GOVT.	DELHI	1	SENIOR NURSING OFFICER	21	1	42	1	1	1	1	0	1	0	1	0	0	1	1	1	0	1	0	0	0	0	1	1	1	0	1	1	1	1	0	0	0	1	17	7	4	6	0	1	0	1	1
10080542990	2018	141	GOVT.	DELHI	1	SENIOR NURSING OFFICER	37	1	54	1	1	0	1	1	1	0	1	1	1	1	1	1	1	1	0	0	0	0	1	1	1	1	1	1	1	1	1	0	0	0	21	7	3	8	3	1	1	1	0
10080587363	2018	142	PVT.	DELHI	1	NURSING	0	1	23	0	1	0	1	0	1	0	1	0	1	1	0	1	1	0	0	0	0	0	0	1	0	1	0	1	1	0	0	1	0	1	14	5	2	6	1	1	1	1	1
10080563166	2018	144	GOVT.	DELHI	1	NURSING OFFICER	7	1	32	1	1	1	1	0	1	0	1	1	0	1	1	1	1	1	1	1	0	1	0	1	0	1	1	1	1	1	0	0	0	0	20	6	5	7	2	1	1	1	1
10080557403	2018	145	PVT.	DELHI	1	STAFF NURSE	5	1	27	0	1	0	1	0	0	0	1	0	0	1	0	1	1	1	0	0	0	1	1	1	0	1	0	1	1	1	0	0	1	1	16	6	3	6	1	1	1	1	1
10080602351	2018	146	GOVT.	DELHI	1	NURSING OFFICER	19	1	42	1	1	1	0	0	1	0	1	0	0	1	1	1	1	1	1	0	0	1	1	1	0	1	1	1	1	1	1	0	0	1	20	8	5	6	1	1	1	1	0
10080560875	2018	147	GOVT.	DELHI	1	NURSING OFFICER	22	1	44	1	1	1	1	0	1	0	1	1	0	1	1	1	1	1	1	0	0	1	1	1	1	0	1	1	1	1	1	0	1	1	23	9	5	7	2	1	1	1	1
10080557331	2018	148	GOVT.	DELHI	1	NURSING OFFICER	7	0	34	1	0	0	0	0	0	0	0	0	0	0	0	0	0	0	0	0	0	0	0	0	0	0	0	0	0	0	0	0	0	0	0	0	0	0	0	1	0	1	1
10080588350	2018	149	GOVT.	DELHI	1	NURSING OFFICER	15	0	36	1	1	1	1	0	1	0	1	0	0	1	0	1	1	1	1	1	0	1	1	1	1	0	1	1	1	1	1	0	1	0	21	9	4	7	1	1	1	1	1
10080555908	2018	150	GOVT.	DELHI	1	NURSING OFFICER	21	1	46	1	1	0	1	0	1	0	1	0	0	0	1	1	1	1	0	1	0	1	0	1	0	0	1	1	1	1	0	1	0	1	17	4	5	7	1	1	1	1	1
10080584076	2018	151	GOVT.	DELHI	1	NURSING	12	0	34	1	1	1	1	0	1	0	1	0	0	1	0	1	0	1	1	1	0	0	0	1	0	1	1	1	1	1	1	1	0	0	18	7	4	7	0	1	1	1	1
10080534217	2018	152	GOVT.	DELHI	1	NURSING OFFICER	13	1	33	1	1	1	1	0	1	0	1	0	0	1	1	1	0	0	1	1	0	1	1	1	0	0	0	1	1	1	1	0	1	1	19	9	5	4	1	1	1	1	1
10080563140	2018	153	GOVT.	DELHI	1	NURSING OFFICER	20	1	48	1	1	0	0	0	1	0	0	0	0	0	1	1	0	1	0	1	1	0	1	1	0	0	1	0	1	1	1	0	0	1	14	5	4	4	1	1	0	1	0
10080550646	2018	154	PVT.	DELHI	1	STAFF NURSE	2	1	29	0	0	0	0	0	0	0	0	0	0	0	0	0	0	0	0	0	0	0	0	0	0	0	0	0	0	0	0	0	0	0	0	0	0	0	0	1	1	1	1
10080568193	2018	155	GOVT.	DELHI	1	NURSING OFFICER	18	1	44	1	0	0	0	0	0	0	0	0	0	0	0	1	1	1	1	0	0	1	1	1	0	0	0	1	1	1	1	1	0	1	13	4	4	4	1	1	0	1	1
10080572076	2018	156	GOVT.	DELHI	1	NURSING OFFICER	2.6	1	33	0	1	1	1	0	1	0	1	0	0	1	1	1	1	1	1	1	0	0	1	1	0	0	0	1	1	1	0	0	0	0	17	7	5	5	0	1	1	1	1
10080473724	2018	157	GOVT.	UTTAR PRADESH	0	NURSING OFFICER	2	0	28	1	1	1	1	1	1	0	1	1	0	1	0	1	1	1	1	1	0	1	1	1	0	0	1	1	1	0	1	1	1	1	23	9	5	6	3	1	1	1	1
10080558612	2018	158	PVT.	DELHI	1	STAFF NURSE	4	0	29	0	1	1	1	1	1	1	1	1	1	1	1	1	1	1	1	1	1	1	1	1	1	1	1	1	1	1	1	1	1	1	30	9	6	9	6	1	0	1	1
10080554093	2018	159	GOVT.	DELHI	1	STAFF NURSE	5	1	26	0	1	1	1	0	1	0	1	1	0	0	0	1	1	1	0	0	1	1	0	1	0	0	1	1	1	1	0	0	0	1	17	5	3	6	3	1	0	1	1
10080553877	2018	160	GOVT.	DELHI	1	NURSING OFFICER	21	1	45	1	0	0	1	0	1	0	1	1	0	0	0	1	0	1	0	0	0	1	0	1	0	0	1	1	1	1	0	0	0	0	12	4	2	4	2	1	1	1	1
10080547912	2018	161	GOVT.	DELHI	1	NURSING	4	1	27	1	1	1	1	0	1	0	1	1	0	1	1	1	0	1	1	0	0	0	1	1	0	0	0	1	1	1	1	0	0	1	18	8	5	4	1	1	1	1	1
10080533358	2018	162	GOVT.	DELHI	1	NURSING OFFICER	10	0	36	1	1	1	1	0	1	0	1	1	0	1	1	1	0	1	0	1	0	1	1	1	0	0	1	1	1	1	1	0	0	0	19	8	4	5	2	1	1	1	1
10080569771	2018	163	GOVT.	DELHI	1	SENIOR NURSING OFFICER	28	1	52	1	1	1	0	1	1	0	1	1	0	1	1	1	0	0	0	0	0	1	0	1	0	0	0	1	1	1	0	0	0	0	14	6	2	3	3	1	0	1	1
10080571431	2018	164	GOVT.	DELHI	1	NURSING OFFICER	10	1	32	1	1	0	1	1	1	1	1	1	0	1	1	1	0	1	1	1	1	1	1	1	0	0	0	1	1	1	1	0	1	1	23	8	6	4	5	1	1	1	1
10080566654	2018	165	GOVT.	DELHI	1	NURSING	25	1	49	1	1	1	1	1	1	1	1	1	0	1	1	1	0	0	1	0	0	1	1	1	0	0	0	1	1	1	1	1	1	1	22	9	4	5	4	1	1	1	1
10080541807	2018	166	GOVT.	DELHI	1	NURSING OFFICER	11	1	32	0	1	0	1	0	1	0	1	1	0	1	1	1	0	1	1	1	1	1	1	1	0	0	0	1	1	1	1	1	0	1	21	7	6	5	3	1	1	1	0
10080543846	2018	167	GOVT.	DELHI	1	SENIOR NURSING OFFICER	24	1	42	1	1	1	1	0	1	1	1	1	0	1	0	1	0	1	0	0	1	1	1	1	0	0	1	1	1	1	1	1	1	1	22	9	3	6	4	1	1	1	1
10080537588	2018	168	GOVT.	DELHI	1	NURSING OFFICER	4	1	26	0	1	1	1	1	1	0	1	1	0	1	1	1	0	0	1	1	0	0	1	1	0	1	1	1	1	1	1	1	1	1	23	9	5	7	2	1	1	1	1
10080585704	2018	169	GOVT.	DELHI	1	STAFF NURSE	9	1	33	1	1	1	0	0	1	0	1	0	0	0	0	1	0	0	0	1	0	0	0	1	0	0	0	1	1	1	1	0	0	1	12	6	3	3	0	1	1	0	1
10080540420	2018	170	GOVT.	DELHI	1	NURSING OFFICER	12	1	34	1	1	0	1	1	1	1	1	0	0	0	1	1	1	0	1	1	0	0	1	1	0	0	1	1	1	1	1	1	1	1	21	7	5	7	2	1	0	1	1
10080541118	2018	171	GOVT.	DELHI	1	NURSING OFFICER	9	1	34	1	1	0	0	0	1	0	1	0	0	1	1	1	0	1	1	0	0	1	1	1	0	0	1	1	1	1	1	1	1	1	19	8	5	5	1	1	1	1	1
10080544130	2018	172	GOVT.	DELHI	1	NURSING OFFICER	17	1	39	1	1	0	1	0	0	1	1	0	0	0	1	1	0	1	0	0	0	0	0	1	0	0	0	1	0	1	1	1	0	0	12	3	3	5	1	1	1	1	1
10080566514	2018	173	GOVT.	DELHI	1	NURSING OFFICER	10	1	31	1	1	1	1	1	1	1	1	0	0	1	1	1	1	1	1	0	1	1	1	1	0	0	0	1	1	1	1	0	0	1	22	8	5	5	4	1	1	1	1
10080480036	2018	174	GOVT.	DELHI	1	NURSE	5	1	28	1	1	0	1	0	1	1	0	0	0	1	0	1	1	1	0	0	0	1	1	1	0	1	1	1	1	1	1	1	0	1	19	6	3	8	2	1	1	1	1
10080543229	2018	175	GOVT.	DELHI	1	SENIOR NURSING OFFICER	27	1	52	1	1	0	1	0	1	0	1	0	0	0	1	1	1	0	0	0	0	1	0	1	0	1	0	1	1	0	0	0	0	1	13	4	3	5	1	1	1	1	1
10080542498	2018	176	GOVT.	DELHI	1	NURSING OFFICER	4	1	29	1	1	1	1	0	1	0	1	0	0	0	0	1	1	0	0	0	0	1	0	1	0	1	0	1	1	1	0	0	1	1	15	6	2	6	1	1	1	1	1
10080561701	2018	177	GOVT.	DELHI	1	NURSING OFFICER	4	0	30	0	1	0	1	1	1	0	1	1	1	1	1	1	1	0	0	0	0	1	1	1	0	0	1	1	1	1	1	1	0	1	21	7	3	7	4	1	1	1	0
10080573884	2018	178	GOVT.	DELHI	1	NURSING OFFICER	8	1	38	1	1	0	1	0	1	0	1	0	0	1	0	1	1	0	1	1	0	1	1	1	1	0	0	1	1	1	1	0	0	1	18	7	4	6	1	1	1	1	1
10080548591	2018	179	GOVT.	DELHI	1	NURSING OFFICER	20	1	50	1	1	1	1	0	1	0	1	1	0	1	0	1	1	1	0	0	1	0	1	1	1	0	1	1	1	1	1	0	0	0	19	8	2	7	2	1	1	1	0
10080553461	2018	180	GOVT.	DELHI	1	NURSING	19	1	43	1	1	0	1	0	1	0	1	1	1	1	1	1	0	1	0	0	0	1	1	1	1	1	1	1	1	0	1	0	0	1	20	7	4	6	3	1	0	1	1
10080566537	2018	181	GOVT.	DELHI	1	NURSING OFFICER	20	1	45	1	0	0	0	0	0	0	0	0	0	0	0	0	0	0	0	0	0	0	0	0	0	0	0	0	0	0	0	0	0	0	0	0	0	0	0	1	0	1	0
10080471584	2018	182	PVT.	DELHI	1	NURSING	4	1	26	0	1	0	1	0	1	1	1	0	0	1	0	1	1	1	0	0	0	1	1	1	0	1	1	1	1	1	1	1	0	1	20	7	3	8	2	1	1	1	1
10080549670	2018	183	PVT.	DELHI	1	NURSING	4	1	29	0	0	0	0	0	0	0	0	0	0	0	0	0	0	0	0	0	0	0	0	0	0	0	0	0	0	0	0	0	0	0	0	0	0	0	0	1	0	1	1
10080541695	2018	184	GOVT.	DELHI	1	NURSING OFFICER	7	0	32	1	1	0	1	0	0	0	1	0	0	0	0	1	0	0	0	0	0	0	0	1	1	1	0	1	1	1	0	0	0	1	11	3	2	6	0	1	1	1	1
10080541694	2018	185	GOVT.	DELHI	1	NURSING OFFICER	9	0	37	1	1	1	1	0	1	0	1	0	1	0	1	1	0	1	1	0	1	0	1	1	0	0	0	1	1	1	0	0	0	1	17	6	5	4	2	1	1	1	0
10080544829	2018	186	GOVT.	DELHI	1	NURSING OFFICER	22	1	49	1	1	1	1	0	1	0	1	1	0	1	0	1	1	1	0	0	1	0	1	1	1	0	1	1	1	1	1	0	0	0	19	8	2	7	2	1	1	1	0
10080567113	2018	187	GOVT.	DELHI	1	NURSING	29	1	58	1	1	1	1	1	1	1	1	1	0	1	1	1	0	0	1	0	0	1	1	1	0	0	0	1	1	1	1	1	1	1	22	9	4	5	4	1	0	1	1
10080542234	2018	188	GOVT.	DELHI	1	SENIOR NURSING OFFICER	20	1	42	1	0	1	1	0	1	0	1	0	0	1	1	1	1	0	0	1	0	0	1	1	1	0	1	0	1	0	0	0	0	0	14	7	2	5	0	1	1	1	0
10080560431	2018	189	GOVT.	DELHI	1	NURSING	99	1	52	1	0	1	0	0	0	0	1	0	0	0	1	1	1	1	0	1	1	1	1	0	0	0	0	1	1	0	1	1	0	1	15	5	5	3	2	0	0	0	0
10080541243	2018	190	GOVT.	DELHI	1	NURSING OFFICER	11	1	38	1	1	0	1	0	1	0	1	1	0	1	1	1	0	1	1	1	1	1	1	1	0	0	0	1	1	1	1	1	0	1	21	7	6	5	3	1	1	1	1
10080531611	2018	191	GOVT.	DELHI	1	SENIOR NURSING OFFICER	99	1	49	1	1	0	1	0	1	0	1	0	0	1	1	1	1	1	0	0	0	1	1	1	1	0	0	1	1	1	1	0	1	1	19	8	4	6	1	1	1	1	0
10080542805	2018	192	GOVT.	DELHI	1	NURSING OFFICER	9	1	36	1	1	0	1	0	1	0	1	1	0	1	0	1	1	0	0	1	0	0	1	1	0	0	0	1	1	1	1	1	0	1	17	7	3	6	1	1	0	1	0
10080547381	2018	193	GOVT.	DELHI	1	NURSING OFFICER	25	1	46	1	1	1	0	0	1	1	1	1	0	1	1	1	1	1	0	0	0	1	1	1	1	1	1	1	1	1	1	0	0	0	21	8	3	7	3	1	1	1	0
10080546316	2018	194	GOVT.	DELHI	1	SENIOR NURSING OFFICER	99	1	56	1	0	0	0	0	0	0	0	0	0	0	0	0	0	0	0	0	0	0	0	0	0	0	0	0	0	0	0	0	0	0	0	0	0	0	0	1	1	1	1
10080587327	2018	195	GOVT.	DELHI	1	NURSING OFFICER	5	1	30	0	1	0	1	0	1	0	1	0	0	0	1	1	0	1	0	1	1	0	1	1	0	1	1	1	1	1	1	1	1	1	20	7	5	7	1	1	0	1	1
10080564619	2018	196	GOVT.	DELHI	1	NURSING	9	1	38	0	0	0	0	0	0	0	0	0	0	0	0	0	0	0	0	0	0	0	0	0	0	0	0	0	0	0	0	0	0	0	0	0	0	0	0	1	1	1	1
10080572385	2018	197	GOVT.	DELHI	1	NURSING OFFICER	33	1	56	1	1	1	0	0	1	1	1	0	0	0	0	1	1	1	0	0	0	0	1	1	0	0	1	0	1	1	0	1	1	1	16	7	2	6	1	1	0	1	0
10080539352	2018	198	GOVT.	DELHI	1	NURSE	4	1	26	0	1	1	1	1	1	0	1	0	0	1	0	1	0	1	1	1	1	1	1	0	0	0	0	1	1	1	1	1	0	1	20	7	5	5	3	1	1	1	1
10080545308	2018	199	GOVT.	DELHI	1	NURSING	1.5	1	23	0	0	0	0	0	0	0	0	0	0	0	0	0	0	0	0	0	0	0	0	0	0	0	0	0	0	0	0	0	0	0	0	0	0	0	0	1	0	1	1
10080588356	2018	200	GOVT.	DELHI	1	NURSE	7	1	29	0	1	0	1	0	1	0	1	1	0	1	1	1	1	1	1	1	0	0	1	1	1	1	1	1	1	1	1	1	0	1	23	7	6	9	1	1	0	1	1
10080555600	2018	201	GOVT.	DELHI	1	NURSING OFFICER	5	1	26	1	1	0	1	1	0	0	1	0	0	1	0	1	1	1	1	1	1	0	1	1	0	0	1	1	1	1	1	0	1	1	20	7	5	6	2	1	1	1	1
10080543482	2018	202	GOVT.	DELHI	1	NURSING OFFICER	17	0	41	1	1	0	0	0	1	1	1	0	0	1	1	1	1	1	1	1	1	1	1	1	0	1	1	1	1	1	1	1	0	0	22	7	5	7	3	1	1	1	1
10080588354	2018	203	PVT.	DELHI	1	NURSE	0	1	22	0	1	0	1	0	1	0	1	0	0	0	0	1	1	0	0	0	0	1	1	0	0	0	1	1	1	0	1	0	0	1	13	5	2	5	1	1	1	1	0
10080541403	2018	204	GOVT.	DELHI	1	NURSING OFFICER	9	1	32	0	1	0	0	0	1	1	1	0	0	1	1	1	0	1	0	0	0	1	1	1	0	0	1	1	1	1	1	1	1	0	18	8	3	5	2	1	1	1	1
10080546151	2018	205	GOVT.	DELHI	1	NURSING OFFICER	7	0	32	1	1	0	1	0	1	0	1	0	0	0	0	1	1	0	0	0	0	1	0	1	1	0	1	1	1	0	1	0	0	0	13	5	1	6	1	1	0	1	1
10080574290	2018	206	PVT.	DELHI	1	STAFF NURSE	10	1	32	1	1	1	1	1	1	0	1	1	0	0	1	1	1	1	1	1	1	1	1	1	1	0	1	1	1	1	1	0	0	1	24	7	6	7	4	1	1	1	0
10080559388	2018	207	PVT.	DELHI	1	STAFF NURSE	4	1	29	0	1	0	0	0	0	1	1	0	0	0	1	1	1	1	0	0	0	1	0	1	1	1	0	1	0	1	0	0	0	1	14	2	4	6	2	1	1	1	0
10080573010	2018	208	GOVT.	DELHI	1	NURSING	11	0	34	1	1	0	1	0	1	1	1	1	0	1	1	1	0	1	1	1	0	1	1	1	0	1	0	1	1	1	1	0	1	0	21	8	5	5	3	1	1	1	1
10133898548	2018	209	GOVT.	DELHI	1	NURSING OFFICER	5	0	30	1	1	1	1	1	1	1	1	0	0	1	1	1	1	0	1	1	0	1	1	1	1	0	1	1	1	1	1	1	0	1	24	8	5	8	3	1	1	1	1
10133924979	2018	210	GOVT.	DELHI	1	NURSING OFFICER	2	0	30	1	1	1	1	0	0	1	1	1	0	1	1	1	0	1	1	0	0	0	1	1	0	1	0	1	1	1	1	0	1	1	20	8	5	5	2	1	0	1	0
10133915109	2018	211	GOVT.	DELHI	1	NURSING OFFICER	18	0	38	1	1	0	1	1	1	0	1	0	0	1	1	1	0	1	1	0	0	1	1	1	1	1	0	1	1	1	1	0	0	1	20	7	5	6	2	1	0	1	1
10133899310	2018	212	GOVT.	DELHI	1	NURSING OFFICER	4	0	28	0	1	1	1	0	1	1	1	1	0	1	1	1	1	0	1	1	0	1	1	1	1	0	1	1	1	1	1	1	1	1	25	9	5	8	3	1	1	1	1
10133893100	2018	213	GOVT.	DELHI	1	NURSING OFFICER	5	1	32	1	1	1	1	0	1	1	1	1	0	1	0	1	0	1	1	1	0	1	1	1	0	1	1	1	1	1	1	0	1	1	23	9	5	6	3	1	1	1	1
10133921545	2018	214	GOVT.	DELHI	1	NURSE	1	0	31	1	1	1	1	0	1	0	1	1	0	1	1	1	1	1	1	1	0	1	1	1	0	0	0	1	1	1	1	0	0	1	21	8	6	5	2	1	1	1	1
10133899899	2018	215	GOVT.	DELHI	1	NURSING OFFICER	10	0	34	1	1	0	1	0	1	0	1	0	0	1	1	1	1	1	1	0	0	1	1	1	1	0	1	1	1	1	1	0	1	1	21	8	5	7	1	1	1	1	1
10133898748	2018	216	GOVT.	DELHI	1	NURSING OFFICER	7	0	31	1	1	1	1	0	1	0	1	0	0	1	1	1	1	1	1	0	0	1	0	1	0	1	0	1	1	1	1	0	0	1	19	7	5	6	1	1	1	1	1
10133890409	2018	217	GOVT.	DELHI	1	NURSING OFFICER	4	1	30	0	1	0	1	1	1	1	1	0	0	1	0	0	1	1	0	1	0	0	1	1	0	0	1	1	1	0	1	0	0	1	17	7	4	4	2	1	1	1	1
10133921891	2018	218	GOVT.	DELHI	1	NURSING OFFICER	1	1	24	0	1	0	1	1	1	1	1	1	1	0	1	1	1	1	1	0	1	1	1	1	1	0	0	1	1	1	1	0	1	1	24	7	5	6	6	1	1	1	1
10133921268	2018	219	GOVT.	DELHI	1	NURSING OFFICER	13	0	35	1	1	1	1	0	1	0	1	0	0	1	1	1	1	1	1	1	1	1	1	1	0	1	1	1	1	0	1	1	1	1	24	9	6	7	2	1	1	1	1
10133920795	2018	220	GOVT.	DELHI	1	NURSING OFFICER	0.7	1	24	0	1	1	1	0	1	1	1	1	0	1	1	1	1	1	1	1	0	1	1	1	1	0	1	1	1	1	1	0	1	1	25	9	6	7	3	1	1	1	1
10133925579	2018	221	GOVT.	DELHI	1	NURSING OFFICER	0.7	1	24	0	1	1	1	0	1	1	1	1	0	1	0	1	1	1	1	1	1	1	1	1	1	0	1	1	1	1	1	0	1	1	25	9	5	7	4	1	1	1	1
10133917936	2018	222	GOVT.	DELHI	1	NURSING OFFICER	0.9	1	26	0	1	0	1	0	1	0	1	1	0	1	1	1	1	1	1	0	0	1	1	1	1	0	1	1	1	1	1	0	1	1	22	8	5	7	2	1	1	1	1
10133888999	2018	223	GOVT.	DELHI	1	NURSING OFFICER	4	1	29	1	1	0	1	1	1	1	1	0	0	1	0	1	1	0	1	0	0	0	1	1	0	1	1	1	1	1	1	0	0	1	19	7	3	7	2	1	1	1	1
10133925847	2018	224	GOVT.	DELHI	1	NURSING OFFICER	5	1	28	1	1	1	1	1	1	1	1	1	0	1	1	1	1	1	1	1	1	1	1	1	1	1	1	1	1	1	1	1	1	1	29	9	6	9	5	1	1	1	1
10133920693	2018	225	GOVT.	DELHI	1	NURSING OFFICER	7	0	28	1	1	0	1	0	1	1	1	0	1	1	1	1	0	1	1	1	0	1	1	1	0	1	1	1	1	1	1	1	1	1	24	8	6	7	3	1	1	1	1
10133914559	2018	226	GOVT.	DELHI	1	NURSING OFFICER	2	0	27	1	1	0	1	0	1	0	1	1	0	1	1	1	0	1	1	1	0	1	1	1	0	0	1	1	1	1	1	0	0	1	20	7	6	5	2	1	1	1	1
10133933063	2018	227	GOVT.	DELHI	1	NURSING OFFICER	15	1	34	0	1	1	1	1	1	1	1	1	1	1	1	1	1	0	1	1	0	1	1	1	1	1	0	1	1	1	1	0	1	1	26	9	5	7	5	1	1	1	1
10133925312	2018	228	GOVT.	DELHI	1	NURSING OFFICER	2	0	25	1	1	1	0	1	1	1	1	1	0	1	1	1	0	0	1	0	1	1	1	1	0	0	1	1	1	1	1	0	1	0	21	9	3	4	5	1	1	1	0
10133916264	2018	229	GOVT.	DELHI	1	NURSING OFFICER	10	0	32	1	1	0	1	0	1	0	1	1	0	1	1	1	0	1	1	0	0	0	1	1	0	0	1	1	1	1	1	1	1	1	20	8	5	6	1	1	1	1	1
10133920547	2018	230	GOVT.	DELHI	1	NURSING OFFICER	2	0	28	1	1	1	1	1	1	0	1	0	0	1	1	1	1	1	1	1	0	1	1	1	1	1	1	1	1	1	1	0	1	1	25	9	6	8	2	1	1	1	1
10133919937	2018	231	GOVT.	DELHI	1	NURSING OFFICER	13	0	40	1	1	1	1	0	1	0	1	1	0	1	1	1	1	1	1	1	0	1	1	1	0	0	1	1	1	0	1	0	1	1	22	9	6	5	2	1	1	1	1
10133913749	2018	232	GOVT.	DELHI	1	NURSING OFFICER	2	0	28	0	1	0	1	1	1	0	1	0	0	1	1	1	0	1	1	0	0	1	1	1	1	1	1	1	1	1	1	0	0	1	21	7	5	7	2	1	1	1	1
10133911294	2018	233	GOVT.	DELHI	1	OT MATRON	23	1	47	1	1	1	1	0	1	1	1	1	0	1	0	1	1	1	1	0	0	1	1	1	1	0	1	1	1	1	1	1	1	1	24	9	4	8	3	1	1	1	0
10133936844	2018	234	GOVT.	DELHI	1	NURSING OFFICER	9	1	32	1	0	0	0	0	0	0	1	1	1	1	0	1	1	1	1	0	1	0	1	1	0	1	0	1	1	1	1	1	1	1	19	7	4	5	3	1	1	1	0
10133936027	2018	235	GOVT.	DELHI	1	NURSING OFFICER	8	1	31	1	1	1	1	0	1	1	1	1	1	1	0	1	1	1	1	0	1	0	1	1	0	1	1	1	1	1	1	1	1	1	25	9	4	8	4	1	1	1	0
10133944256	2018	236	GOVT.	DELHI	1	NURSING OFFICER	16	1	39	1	1	0	1	0	1	1	1	1	1	1	0	1	1	1	1	0	1	1	1	1	0	1	1	1	1	1	1	1	1	1	25	8	4	8	5	1	1	1	1
10133908508	2018	237	GOVT.	DELHI	1	NURSING OFFICER	15	1	37	1	0	0	0	0	1	0	0	0	0	0	1	1	1	0	0	1	0	1	1	1	0	0	0	1	1	1	1	0	0	1	13	5	4	3	1	1	1	1	0
10133908657	2018	238	GOVT.	DELHI	1	NURSING OFFICER	14	1	39	1	1	0	0	0	1	0	1	1	0	1	1	1	1	1	0	1	1	1	1	1	0	0	0	1	1	1	0	1	0	1	19	6	5	5	3	1	0	0	0
10133908940	2018	239	GOVT.	DELHI	1	NURSING OFFICER	3	0	30	1	1	0	0	0	1	0	1	0	0	1	0	1	1	1	0	1	1	1	1	1	0	1	1	1	1	1	1	1	0	1	20	7	4	7	2	1	0	1	0
10133909248	2018	240	GOVT.	DELHI	1	NURSING OFFICER		0	32	1	1	1	1	0	1	0	1	0	1	1	0	1	1	1	0	1	0	1	1	1	1	0	1	1	1	1	1	0	0	1	21	8	4	7	2	1	1	1	1
10133910071	2018	241	GOVT.	DELHI	1	NURSING OFFICER	10	0	32	1	1	1	1	0	1	0	1	0	0	1	0	1	0	1	1	1	0	1	1	1	1	0	1	1	1	1	1	0	0	1	20	8	5	6	1	1	1	1	1
10133922256	2018	242	GOVT.	DELHI	1	NURSING OFFICER	6	1	29	1	1	0	1	1	1	0	1	0	0	1	0	1	1	1	0	1	1	0	0	1	0	1	1	1	1	1	1	0	0	1	19	6	4	7	2	1	1	1	1
10133919505	2018	243	GOVT.	DELHI	1	NURSING OFFICER		0	38	1	1	1	1	0	1	0	1	0	1	0	1	1	1	1	0	0	0	1	0	1	0	1	1	1	1	1	0	0	1	1	19	6	4	7	2	1	1	1	0
10133911956	2018	244	GOVT.	DELHI	1	NURSING OFFICER	12	1	35	1	1	0	1	1	1	1	1	0	0	1	0	1	1	1	1	1	0	1	1	1	0	1	1	1	1	1	1	0	1	1	23	8	5	7	3	1	0	1	1
10133910051	2018	245	GOVT.	DELHI	1	NURSING OFFICER	15	1	40	1	1	1	1	1	1	1	1	0	0	1	1	1	1	1	1	0	1	0	1	0	1	1	1	1	1	1	1	0	1	1	24	8	5	8	3	1	1	1	1
10133914784	2018	246	GOVT.	DELHI	1	NURSING OFFICER	16	1	39	1	1	0	1	1	1	0	1	0	0	1	0	1	1	1	1	1	0	0	0	0	0	0	0	1	1	1	1	0	0	1	16	5	5	5	1	1	1	1	1
10133910868	2018	247	GOVT.	DELHI	1	NURSING OFFICER	24	1	45	1	1	1	1	1	0	1	1	1	0	0	1	1	0	1	1	1	0	0	0	0	0	1	1	1	1	1	1	0	0	1	19	4	6	6	3	1	1	1	1
10133908889	2018	248	GOVT.	DELHI	1	NURSING OFFICER	15	1	37	1	1	1	1	0	1	1	1	0	1	1	0	1	0	1	1	1	0	0	1	1	1	0	0	0	1	1	1	0	0	1	19	8	4	5	2	1	1	1	1
10133909639	2018	249	GOVT.	DELHI	1	NURSING OFFICER	13	0	35	1	0	0	1	1	1	0	1	0	0	0	0	1	1	1	0	0	0	1	1	1	0	0	1	1	1	1	1	0	0	1	16	6	3	5	2	1	0	1	1
10133908444	2018	250	GOVT.	DELHI	1	NURSING OFFICER	17	0	37	1	1	0	1	1	0	1	1	1	0	0	1	1	0	1	1	0	0	0	0	0	0	1	1	1	1	1	1	0	0	1	17	3	5	6	3	1	1	1	1
10133916934	2018	251	GOVT.	DELHI	1	NURSING OFFICER	10	1	31	1	1	0	1	1	0	1	1	1	0	0	1	1	0	1	1	1	0	0	0	0	0	1	1	1	1	1	1	0	0	1	18	3	6	6	3	1	1	1	1
10133911393	2018	252	GOVT.	DELHI	1	NURSING OFFICER	11	1	32	1	1	1	1	1	1	1	1	0	0	1	0	1	1	1	1	1	0	1	1	1	0	1	1	1	1	1	1	0	1	1	24	9	5	7	3	1	1	1	1
10133912451	2018	253	GOVT.	DELHI	1	NURSING OFFICER	12	1	34	1	1	1	1	1	1	1	1	0	0	1	0	1	1	1	1	1	0	1	1	1	1	0	1	1	1	1	1	0	0	1	23	8	5	7	3	1	1	1	0
10133908170	2018	254	GOVT.	DELHI	1	NURSING OFFICER	10	0	31	1	1	0	1	0	0	1	1	1	0	0	1	1	0	1	1	1	0	0	0	0	0	1	1	1	1	1	1	0	0	1	17	3	6	6	2	1	1	1	1
10133908467	2018	255	GOVT.	DELHI	1	NURSING OFFICER	15	1	45	1	1	0	0	0	1	0	1	0	0	1	0	1	0	1	0	1	1	1	1	1	0	1	0	0	1	1	0	0	0	0	14	6	2	4	2	1	0	1	0
10133911842	2018	256	GOVT.	DELHI	1	NURSING OFFICER	12	1	34	0	1	0	1	1	1	1	1	0	0	1	0	1	1	1	1	1	0	1	1	1	0	1	1	1	1	1	1	0	1	1	23	8	5	7	3	1	1	1	1
10133913045	2018	257	GOVT.	DELHI	1	NURSING OFFICER	11	1	35	1	1	1	0	1	1	1	1	1	0	1	1	1	0	1	1	1	0	1	1	0	1	0	0	1	1	1	1	0	0	1	21	7	6	4	4	1	1	1	1
10133919689	2018	258	GOVT.	DELHI	1	NURSING OFFICER	10	1	33	1	1	1	0	1	0	1	1	1	0	1	1	0	1	0	1	1	0	1	1	1	1	0	0	1	1	1	1	0	0	1	20	7	5	4	4	1	1	1	1
10133908754	2018	259	GOVT.	DELHI	1	NURSING OFFICER	15	0	38	1	1	1	1	0	1	0	1	0	0	1	0	1	0	1	1	1	0	1	1	1	1	0	1	1	1	1	1	0	0	1	20	8	5	6	1	1	1	1	1
10133900235	2018	260	GOVT.	DELHI	1	PARAMEDICAL	5	0	35	1	1	1	1	1	1	0	1	1	1	1	1	1	1	1	1	0	0	0	1	1	1	1	0	1	1	1	1	0	1	1	24	9	5	7	3	1	1	1	1
10133898678	2018	261	GOVT.	DELHI	1	STAFF NURSE	18	0	39	1	1	1	0	0	0	0	1	1	0	1	1	1	0	0	0	1	1	0	1	0	0	0	1	1	1	1	1	0	0	1	16	6	4	4	2	1	1	1	1
10133920395	2018	262	GOVT.	DELHI	1	NURSING OFFICER	22	1	48	1	1	0	1	0	1	0	1	1	0	1	1	1	1	1	0	1	0	1	1	1	1	0	1	1	1	1	1	0	1	1	22	8	5	7	2	1	0	1	0
10133900745	2018	263	GOVT.	DELHI	1	NURSING OFFICER	19	1	48	1	1	0	1	0	1	0	1	0	0	0	1	1	0	0	0	1	0	1	1	1	0	0	0	1	1	1	1	0	0	1	15	6	4	4	1	1	0	1	1
10133900656	2018	264	GOVT.	DELHI	1	NURSING OFFICER	15	1	38	1	1	0	1	1	1	1	1	1	1	0	0	1	1	1	1	1	0	1	1	1	0	0	0	1	0	1	1	0	0	1	20	5	5	5	5	1	1	1	1
10133922057	2018	265	GOVT.	DELHI	1	SENIOR NURSING OFFICER	31	1	55	1	1	1	0	0	0	0	1	1	0	1	1	0	0	1	0	1	1	1	1	1	0	1	0	1	1	1	0	0	0	0	16	6	4	3	3	1	1	1	1
10133904845	2018	266	GOVT.	DELHI	1	NURSING OFFICER	11	1	40	1	1	1	1	1	1	1	1	1	1	1	1	1	1	1	1	0	0	1	1	1	1	1	0	1	1	1	1	1	0	1	26	8	5	8	5	1	0	1	1
10133913657	2018	267	GOVT.	DELHI	1	SENIOR NURSING OFFICER	29	1	54	1	1	0	1	0	1	0	1	1	0	1	1	1	1	1	0	1	0	1	1	1	1	0	1	1	1	1	1	1	1	1	23	8	5	8	2	1	0	1	0
10133922974	2018	268	GOVT.	DELHI	1	NURSING OFFICER	21	1	49	1	1	0	1	0	1	0	1	1	0	1	1	1	1	1	0	1	0	1	1	1	1	0	1	1	1	1	1	1	1	1	23	8	5	8	2	1	0	1	0
10133925112	2018	269	GOVT.	DELHI	1	NURSING OFFICER	14	1	37	1	1	0	1	0	1	0	1	1	0	0	1	1	1	1	1	0	0	1	1	1	0	0	0	1	1	1	0	1	0	1	18	5	5	6	2	1	1	1	1
10133904907	2018	270	GOVT.	DELHI	1	NURSING OFFICER	12	1	37	1	1	0	1	1	1	0	1	0	1	1	1	1	0	1	1	0	0	0	1	1	0	0	1	1	1	1	1	0	1	1	20	8	5	5	2	1	1	1	1
10133912328	2018	271	GOVT.	DELHI	1	NURSE	15	1	39	1	1	0	0	0	1	0	1	1	0	1	0	1	1	1	1	1	1	0	1	1	0	1	0	1	0	1	1	0	0	0	17	6	4	5	2	1	1	1	1
10133900391	2018	272	GOVT.	DELHI	1	NURSING OFFICER	21	1	47	1	1	0	1	0	1	0	1	0	0	1	1	1	0	1	0	1	1	1	1	1	0	0	1	1	1	1	1	0	1	1	20	8	5	5	2	1	0	1	1
10133912338	2018	273	GOVT.	DELHI	1	NURSING OFFICER	11	0	36	1	1	1	1	0	1	0	1	0	0	1	1	1	1	1	1	0	0	0	1	1	0	0	1	1	1	1	1	0	0	1	19	8	5	6	0	1	1	1	1
10133905595	2018	274	GOVT.	DELHI	1	NURSING OFFICER	21	1	51	1	1	0	1	0	1	1	1	0	0	0	1	1	0	0	0	1	0	0	1	1	1	1	1	1	1	1	1	1	0	1	19	6	4	8	1	1	1	1	0
10133923667	2018	275	GOVT.	DELHI	1	NURSING OFFICER	23	1	51	1	1	0	0	0	1	0	1	1	0	1	1	1	1	1	0	1	1	1	1	1	1	0	1	1	1	1	1	0	1	1	22	8	5	6	3	1	1	1	0
10133913477	2018	276	GOVT.	DELHI	1	NURSING OFFICER	25	1	45	1	1	0	1	0	1	0	1	1	0	1	1	1	0	0	0	0	0	1	1	1	0	0	0	1	1	1	1	0	0	0	15	7	2	4	2	1	1	1	0
10133911145	2018	277	GOVT.	DELHI	1	NURSING OFFICER	1	1	25	0	1	0	1	0	1	1	0	0	0	1	0	1	1	0	1	1	0	1	1	1	0	1	1	1	1	1	1	0	1	1	20	7	4	7	2	1	1	1	1
10133904426	2018	278	GOVT.	DELHI	1	NURSING OFFICER	15	1	41	1	1	1	1	0	1	1	1	1	0	1	1	1	1	1	0	0	1	0	1	1	1	1	1	1	1	1	1	1	0	1	24	8	4	9	3	1	1	1	1
10133916575	2018	279	GOVT.	DELHI	1	NURSING OFFICER	15	0	42	1	1	1	1	0	1	0	1	0	0	1	1	1	1	1	1	0	0	0	1	1	0	0	1	1	1	1	1	0	0	1	19	8	5	6	0	1	0	1	1
10133913401	2018	280	GOVT.	DELHI	1	NURSING OFFICER	24	1	46	1	1	0	1	0	1	0	1	1	0	1	1	1	0	0	0	0	0	1	1	1	0	0	1	1	1	1	1	1	0	0	17	7	2	6	2	1	1	1	0
10133905267	2018	281	GOVT.	DELHI	1	NURSING OFFICER	17	1	37	1	1	0	1	0	1	0	1	0	0	1	1	1	0	1	1	0	0	1	1	1	0	0	0	1	1	1	1	0	0	1	17	7	5	4	1	1	1	1	0
10133911080	2018	282	GOVT.	DELHI	1	NURSING OFFICER	18	1	41	1	1	0	1	0	1	1	1	1	0	1	0	1	1	1	1	1	1	0	1	1	0	1	0	1	1	1	1	0	0	1	21	7	5	6	3	1	1	1	1
10133911857	2018	283	GOVT.	DELHI	1	NURSING OFFICER	5	1	26	0	1	1	1	0	1	0	1	1	0	1	1	1	0	1	1	1	1	1	0	1	1	1	0	1	1	1	1	0	0	1	22	7	6	6	3	1	1	1	0
10133913224	2018	284	GOVT.	DELHI	1	NURSING OFFICER	11	1	33	0	1	1	1	0	1	1	1	1	0	1	1	1	0	1	1	1	1	1	1	1	0	1	1	1	1	1	1	1	1	1	26	9	6	7	4	1	1	1	1
10133903570	2018	285	GOVT.	DELHI	1	NURSING OFFICER	9	1	32	1	1	0	1	0	1	0	1	1	0	0	1	1	1	0	0	0	0	1	1	1	0	0	1	1	1	1	1	0	0	1	17	6	3	6	2	1	1	1	0
10133927784	2018	286	GOVT.	DELHI	1	NURSING OFFICER	23	1	48	1	1	1	0	0	1	1	1	0	0	0	1	1	1	0	0	0	0	1	0	1	1	0	1	1	1	1	0	1	1	0	17	6	2	7	2	1	1	1	1
10133906519	2018	287	GOVT.	DELHI	1	NURSING OFFICER	31	1	55	1	1	0	1	0	1	1	1	1	0	1	1	1	0	1	1	0	0	1	1	1	0	0	1	1	1	1	1	1	1	0	21	8	4	6	3	1	0	1	1
10133922686	2018	288	GOVT.	DELHI	1	SENIOR NURSING OFFICER	27	1	50	1	1	1	1	0	0	0	1	1	0	1	1	0	0	1	0	1	1	1	1	1	0	1	1	1	1	1	0	0	0	0	18	6	4	5	3	1	1	1	0
10133922638	2018	289	GOVT.	DELHI	1	NURSING OFFICER	7	1	31	1	1	0	1	0	1	1	1	1	0	1	1	1	1	1	1	1	0	1	1	1	1	0	0	1	1	1	1	1	0	1	23	7	6	7	3	1	1	1	1
10133914396	2018	290	GOVT.	DELHI	1	NURSING OFFICER	10	1	34	1	1	0	1	0	1	0	1	1	0	0	0	1	0	1	0	0	1	1	0	1	1	1	1	1	1	1	0	0	0	1	17	4	3	7	3	1	0	1	1
10133904601	2018	291	GOVT.	DELHI	1	NURSING OFFICER	18	1	42	1	1	1	0	0	1	0	1	1	0	1	1	1	0	0	0	1	1	1	1	1	1	1	0	1	0	1	1	1	0	1	20	7	4	6	3	1	0	1	1
10133920649	2018	292	GOVT.	DELHI	1	NURSING OFFICER	7	1	31	1	1	1	0	0	1	0	1	0	0	1	0	1	1	1	0	0	1	1	1	1	1	0	0	1	1	1	0	0	1	1	18	8	3	5	2	1	1	1	1
10133926098	2018	293	GOVT.	DELHI	1	SENIOR NURSING OFFICER	31	1	54	1	1	0	0	0	1	1	1	1	0	1	1	1	0	0	0	0	1	0	1	1	0	1	1	1	1	0	0	0	0	1	16	6	3	4	3	1	0	1	1
10133912790	2018	294	GOVT.	DELHI	1	NURSING OFFICER	13	0	36	1	1	1	1	0	1	0	1	0	0	1	1	1	1	1	1	0	0	0	1	1	0	0	1	1	1	1	1	0	0	1	19	8	5	6	0	1	1	1	1
10133900347	2018	295	GOVT.	DELHI	1	NURSING OFFICER	19	1	48	1	1	0	1	0	1	0	1	0	0	0	1	1	0	0	0	1	0	1	1	1	0	0	0	1	1	1	1	0	0	1	15	6	4	4	1	1	0	1	1
10133904171	2018	296	GOVT.	DELHI	1	NURSING OFFICER	3	1	33	0	1	0	1	1	1	0	1	0	1	1	1	1	0	1	1	0	0	0	1	1	0	0	1	1	1	1	1	0	1	1	20	8	5	5	2	1	1	1	1
10133906955	2018	297	GOVT.	DELHI	1	NURSING OFFICER	21	1	42	1	1	0	1	0	1	1	1	0	0	1	1	1	0	1	0	0	0	0	1	1	0	0	1	1	0	1	1	1	1	0	17	7	3	6	1	1	1	1	1
10133923982	2018	298	GOVT.	DELHI	1	NURSING OFFICER	20	1	48	1	1	0	0	0	1	0	1	1	0	1	1	1	1	1	0	1	1	1	1	1	1	0	1	1	1	1	1	0	1	1	22	8	5	6	3	1	1	1	1
10133904135	2018	299	GOVT.	DELHI	1	NURSING OFFICER	3	1	29	1	1	0	1	1	1	0	1	0	1	1	1	1	0	1	1	0	0	0	1	1	0	0	1	1	1	1	1	0	1	1	20	8	5	5	2	1	1	1	1
10133906198	2018	300	GOVT.	DELHI	1	NURSING OFFICER	25	1	51	1	1	0	1	0	1	1	1	0	0	1	1	1	0	1	0	0	0	1	1	1	0	1	1	1	1	1	1	1	1	0	20	8	3	7	2	1	1	1	1
10133900325	2018	301	GOVT.	DELHI	1	NURSING OFFICER	10	1	34	1	1	0	1	0	1	0	1	1	0	0	0	1	0	1	0	0	1	1	0	1	1	1	1	1	1	1	0	0	0	1	17	4	3	7	3	1	0	1	1
10133921729	2018	302	GOVT.	DELHI	1	SENIOR NURSING OFFICER	29	1	56	1	1	1	0	0	1	1	1	1	0	1	1	1	0	1	0	0	1	0	1	1	0	0	1	1	1	1	1	0	0	1	19	8	4	4	3	1	1	0	0
10133945145	2018	303	GOVT.	DELHI	1	NURSING OFFICER	31	1	56	1	0	0	0	0	0	0	0	0	0	0	0	0	0	0	0	0	0	0	0	0	0	0	0	0	0	0	0	0	0	0	0	0	0	0	0	1	1	1	0
10133907554	2018	304	GOVT.	DELHI	1	NURSING OFFICER	21	1	49	1	1	0	1	0	0	0	1	1	1	1	1	0	0	1	0	0	0	0	1	1	0	1	0	1	1	1	0	0	0	0	14	5	3	4	2	1	0	1	1
10133907971	2018	305	GOVT.	DELHI	1	NURSING OFFICER	13	0	37	1	1	1	1	0	1	1	1	0	0	1	1	1	0	1	1	0	0	0	1	1	0	0	1	1	1	1	1	0	0	1	19	8	5	5	1	1	1	1	1
10133901562	2018	306	GOVT.	DELHI	1	NURSING OFFICER	7	1	31	1	1	0	1	0	1	0	1	0	1	0	0	1	0	1	1	1	0	1	1	1	0	0	1	1	1	1	1	0	0	1	18	6	5	5	2	1	1	1	1
10133917986	2018	307	GOVT.	DELHI	1	SENIOR NURSING OFFICER	29	1	50	1	1	1	1	0	1	1	1	1	0	1	1	1	1	1	1	1	1	1	1	1	0	1	1	1	1	1	1	1	1	1	27	9	6	8	4	1	1	1	1
10133915326	2018	308	GOVT.	DELHI	1	NURSING OFFICER	7	1	30	1	1	0	1	0	0	0	1	0	0	1	1	1	0	0	0	0	0	0	1	1	1	1	0	1	1	1	1	1	1	1	17	7	3	7	0	1	1	1	1
10133927573	2018	309	GOVT.	DELHI	1	NURSING OFFICER	12	0	37	1	1	1	1	0	1	0	1	0	0	1	0	1	0	1	1	1	0	0	1	1	1	0	1	1	1	1	1	0	1	1	20	9	5	6	0	1	0	1	0
10133933323	2018	310	GOVT.	DELHI	1	NURSING OFFICER	1	0	23	0	1	1	1	1	1	1	1	1	0	0	1	1	1	1	0	0	0	0	0	1	0	0	1	1	1	1	1	0	0	1	19	6	4	6	3	1	0	1	1
10133891478	2018	311	GOVT.	DELHI	1	NURSING OFFICER	8	1	32	1	1	0	1	1	1	0	1	0	0	1	1	0	0	1	1	1	0	1	1	1	0	1	1	1	1	1	1	0	0	1	20	7	6	5	2	1	1	1	1
10133911350	2018	312	GOVT.	DELHI	1	NURSE	10	0	32	1	1	0	1	0	1	1	1	1	0	1	0	1	1	1	1	0	0	0	1	1	0	1	1	1	1	1	1	1	1	1	22	8	4	8	2	1	1	1	1
10133922520	2018	313	GOVT.	DELHI	1	NURSING OFFICER	11	1	39	1	1	0	1	0	1	1	1	0	0	1	0	1	1	0	0	0	0	1	1	1	0	0	0	1	1	0	1	0	1	1	16	8	2	4	2	1	1	1	1
10133903467	2018	314	GOVT.	DELHI	1	NURSING OFFICER	10	0	32	1	1	1	1	1	1	0	1	0	0	1	1	1	0	1	1	0	0	0	1	1	1	0	1	1	1	1	1	1	1	1	22	9	5	7	1	1	1	1	1
10133901995	2018	315	GOVT.	DELHI	1	SENIOR NURSING OFFICER	15	1	39	1	1	0	1	0	1	1	1	1	0	1	0	1	0	1	1	1	0	1	1	1	1	1	1	1	1	1	1	1	0	1	23	7	5	8	3	1	1	1	1
10133934927	2018	316	GOVT.	DELHI	1	NURSING OFFICER	26	1	50	1	1	0	1	0	1	0	1	0	0	1	1	1	0	0	1	1	1	0	1	1	1	1	1	1	1	1	1	0	1	1	21	8	5	7	1	1	1	1	1
10133920888	2018	317	GOVT.	DELHI	1	NURSING OFFICER		1	34	1	1	0	1	0	1	0	1	1	0	1	0	1	0	1	1	0	1	0	1	1	1	0	0	1	1	1	1	1	1	1	20	8	4	6	2	1	1	1	1
10133926035	2018	318	GOVT.	DELHI	1	NURSING OFFICER	10	1	32	1	1	0	0	1	1	1	1	1	0	1	0	1	1	1	1	1	0	0	1	1	0	1	1	1	1	1	1	0	0	1	21	7	5	6	3	1	0	1	1
10133921851	2018	319	GOVT.	DELHI	1	NURSING OFFICER	10	1	42	0	1	1	1	0	1	0	1	0	0	1	0	1	1	1	0	0	0	0	1	1	0	1	1	1	0	0	1	0	1	1	17	8	3	6	0	1	0	1	1
10133931210	2018	320	GOVT.	DELHI	1	NURSING OFFICER	10	1	34	1	1	0	1	0	1	1	1	1	0	1	0	1	0	1	1	0	0	0	1	1	0	0	1	1	1	1	1	0	1	1	19	8	4	5	2	1	0	1	1
10133931849	2018	321	GOVT.	DELHI	1	NURSING OFFICER	4	1	28	0	1	0	1	0	1	1	1	1	1	1	0	1	0	1	1	0	0	0	1	1	0	0	1	1	1	1	1	0	1	1	20	8	4	5	3	1	0	1	1
10133912460	2018	322	GOVT.	DELHI	1	NURSING OFFICER	7	1	28	1	1	0	1	0	1	1	1	1	0	1	0	1	0	1	1	1	0	1	1	1	1	1	1	1	1	1	1	1	0	1	23	7	5	8	3	1	1	1	1
10133888760	2018	323	GOVT.	DELHI	1	NURSING OFFICER	8	1	30	0	1	1	1	0	1	0	1	0	1	1	0	1	1	1	1	0	0	1	1	1	1	0	1	1	1	1	1	0	0	0	20	8	3	7	2	1	1	1	0
10133920517	2018	324	GOVT.	DELHI	1	NURSING OFFICER	10	1	32	1	1	1	0	0	1	0	1	1	1	1	0	1	1	1	0	0	0	1	1	1	0	0	1	1	1	1	1	0	0	0	18	8	2	5	3	1	1	1	0
10133922754	2018	325	GOVT.	DELHI	1	NURSING OFFICER	5	1	34	1	1	0	1	0	1	1	0	0	0	0	0	1	1	0	0	1	1	1	1	1	0	1	1	1	1	0	0	0	0	1	16	4	3	6	3	1	0	1	1
10133982218	2018	326	GOVT.	DELHI	1	NURSING OFFICER	26	1	48	1	1	0	1	0	1	1	1	1	1	1	0	1	1	1	1	1	0	1	1	1	1	0	1	1	1	1	1	0	0	1	23	7	5	7	4	1	1	1	0
10133921068	2018	327	GOVT.	DELHI	1	NURSING OFFICER	11	1	36	0	1	1	0	0	1	0	1	0	0	1	0	1	1	1	0	1	1	1	0	1	0	1	0	1	1	1	1	0	1	1	19	8	4	5	2	1	0	1	0
10133943542	2018	328	GOVT.	DELHI	1	NURSING OFFICER	30	1	52	1	0	0	0	0	0	0	0	0	0	0	0	0	0	0	0	0	0	0	0	0	0	0	0	0	0	0	0	0	0	0	0	0	0	0	0	1	1	1	1
10133931165	2018	329	GOVT.	DELHI	1	NURSING OFFICER	6	0	32	1	1	0	1	1	1	1	1	1	1	1	0	1	0	1	1	1	0	1	1	1	0	0	1	1	1	1	1	0	1	1	23	8	5	5	5	1	1	1	1
10133888654	2018	330	GOVT.	DELHI	1	NURSING OFFICER	1	1	30	1	1	1	1	0	1	0	1	1	0	1	0	1	1	1	0	1	0	1	0	1	0	0	0	1	1	1	0	0	0	0	16	6	3	5	2	1	1	1	0
10133913105	2018	331	GOVT.	DELHI	1	NURSING OFFICER	3	1	30	0	1	1	1	1	1	1	1	0	0	1	0	1	1	1	1	1	0	1	1	1	0	1	1	1	1	1	1	1	0	1	24	8	5	8	3	1	1	1	1
10133913156	2018	332	GOVT.	DELHI	1	NURSING OFFICER	4	1	26	0	1	1	1	1	1	0	1	0	1	1	0	1	0	1	1	1	0	0	1	1	0	0	1	1	1	1	1	1	0	1	21	8	5	6	2	1	1	1	0
10133913321	2018	333	GOVT.	DELHI	1	NURSING OFFICER	5	1	26	0	1	1	0	0	1	1	1	1	0	1	0	1	0	0	1	0	0	0	1	1	0	1	1	1	1	0	1	0	0	1	17	8	3	4	2	1	1	1	1
10133912832	2018	334	GOVT.	DELHI	1	NURSE	7	1	30	0	1	1	1	0	1	1	1	1	0	1	0	1	1	1	1	1	1	1	0	1	0	0	0	1	0	1	1	0	0	1	20	6	5	5	4	1	1	1	0
10133890831	2018	335	GOVT.	DELHI	1	NURSE	16	1	39	1	1	0	1	1	1	1	1	1	0	1	0	1	0	1	1	0	0	1	1	1	1	1	1	1	1	1	1	1	1	1	24	8	4	8	4	1	1	1	0
10133889173	2018	336	GOVT.	DELHI	1	NURSE	13	1	36	1	1	0	1	1	0	0	1	0	0	0	1	1	0	1	1	0	0	1	1	0	0	1	1	1	1	1	1	1	0	1	18	4	5	7	2	1	1	1	1
10133930471	2018	337	GOVT.	DELHI	1	NURSE	8	0	30	1	1	0	1	1	1	1	1	1	1	1	1	1	1	1	1	1	0	1	1	1	0	0	1	1	1	1	1	0	1	1	25	8	6	6	5	1	1	1	1
10133888831	2018	338	GOVT.	DELHI	1	STAFF NURSE	0	1	37	1	1	0	1	1	1	1	1	1	0	1	0	1	1	1	1	0	1	1	1	1	0	0	1	1	1	1	1	1	1	1	24	8	4	7	5	1	1	1	1
10133926127	2018	339	GOVT.	DELHI	1	NURSING OFFICER	2	0	27	0	1	1	1	0	1	0	1	0	0	0	1	1	1	1	0	1	0	1	1	1	0	0	1	1	1	1	1	1	0	1	20	7	5	7	1	1	1	1	0
10133889593	2018	340	GOVT.	DELHI	1	NURSING OFFICER	13	1	37	0	1	0	1	1	1	1	1	0	0	1	0	1	0	1	1	0	0	1	1	1	1	1	1	1	1	1	1	1	1	1	23	8	4	8	3	1	0	1	1
10133889745	2018	341	GOVT.	DELHI	1	NURSING OFFICER	11	1	32	1	1	0	1	1	1	1	1	0	0	1	0	1	0	1	1	0	0	0	1	1	1	0	1	1	1	1	1	1	1	1	21	8	4	7	2	1	1	1	1
10133898507	2018	342	GOVT.	DELHI	1	NURSE	15	1	38	1	1	0	1	1	1	1	1	1	1	1	0	1	1	1	1	0	1	1	1	1	0	1	1	1	1	1	1	1	1	1	26	8	4	8	6	1	1	1	1
10133888383	2018	343	GOVT.	DELHI	1	STAFF NURSE	7	0	31	1	0	0	1	1	0	1	1	1	0	1	0	1	0	1	1	1	1	0	1	1	0	1	1	1	1	1	1	1	1	1	22	7	5	6	4	1	1	1	1
10133889164	2018	344	GOVT.	DELHI	1	NURSE	3	0	28	0	1	0	1	1	1	1	1	0	0	1	0	1	1	1	0	1	1	1	1	0	1	0	0	1	1	1	1	0	0	1	20	6	4	6	4	1	1	1	1
10133889869	2018	345	GOVT.	DELHI	1	NURSE	0	1	36	1	1	0	1	1	1	1	1	1	0	1	0	1	1	1	1	0	1	1	1	1	0	0	1	1	1	1	1	1	1	1	24	8	4	7	5	1	1	1	1
10133897177	2018	346	GOVT.	DELHI	1	NURSING OFFICER	8	1	30	1	1	1	1	1	1	1	1	1	0	1	0	1	1	1	1	0	1	1	1	1	0	0	1	1	1	1	1	1	1	1	25	9	4	7	5	1	1	1	1
10133897152	2018	347	GOVT.	DELHI	1	NURSING OFFICER	9	1	30	1	1	0	1	0	1	0	1	1	0	0	0	1	1	1	1	0	1	1	1	0	1	0	1	1	1	1	1	1	0	1	20	5	4	8	3	1	0	1	1
10133890351	2018	348	GOVT.	DELHI	1	NURSE	14	1	37	1	1	0	1	1	1	1	1	1	0	1	0	1	1	1	1	0	0	0	1	1	1	0	1	1	1	1	1	1	1	1	23	8	4	8	3	1	1	1	0
10133890973	2018	349	GOVT.	DELHI	1	NURSE	7	1	29	1	1	1	1	1	1	0	1	1	0	1	0	1	0	1	1	1	1	0	1	1	1	1	1	1	1	1	1	0	1	1	24	9	5	7	3	1	1	1	1
10133893541	2018	350	GOVT.	DELHI	1	NURSING OFFICER	0.5	1	22	0	1	0	1	0	0	0	1	0	0	0	1	1	0	1	1	0	0	1	1	0	1	1	1	1	1	1	1	1	1	1	19	5	5	8	1	1	1	1	1
10133888808	2018	351	GOVT.	DELHI	1	NURSING OFFICER	10	0	32	1	1	0	1	1	1	1	1	0	0	1	0	1	0	0	1	0	1	0	1	1	0	1	1	1	1	1	1	1	1	1	21	8	3	7	3	1	1	1	1
10133888748	2018	352	GOVT.	DELHI	1	NURSE	1	1	28	1	1	0	1	1	1	1	1	1	1	1	0	1	1	1	1	0	1	1	1	1	0	1	1	1	1	1	1	1	1	1	26	8	4	8	6	1	1	1	1
10133905513	2018	353	GOVT.	DELHI	1	NURSE	6	0	28	1	1	1	1	1	1	0	1	1	0	1	1	1	1	1	1	1	0	1	1	1	1	1	0	1	1	1	1	1	1	1	26	9	6	8	3	1	1	1	0
10133913829	2018	354	GOVT.	DELHI	1	NURSE	1	0	27	0	1	1	0	1	1	0	1	1	0	1	0	1	1	1	1	1	1	1	1	1	0	0	1	1	1	1	1	1	1	1	24	9	5	6	4	1	1	1	1
10133892264	2018	355	GOVT.	DELHI	1	NURSE	17	1	37	1	1	0	1	1	1	0	1	0	0	1	0	1	1	1	1	0	0	1	1	1	0	1	1	1	1	1	1	1	1	1	22	8	4	8	2	1	1	1	1
10133890966	2018	356	GOVT.	DELHI	1	NURSE	7.6	1	29	0	1	1	1	1	1	0	1	0	0	1	0	1	0	1	1	1	1	0	1	1	1	1	1	1	1	1	1	1	1	1	24	9	5	8	2	1	0	1	1
10133914334	2018	357	GOVT.	DELHI	1	NURSE	5	0	27	0	1	1	0	1	1	0	1	1	1	1	0	1	0	1	1	1	0	1	1	1	0	1	0	1	1	1	1	0	1	1	22	9	5	4	4	1	1	1	1
10133891252	2018	358	GOVT.	DELHI	1	NURSE	16	1	37	1	1	1	1	1	1	0	1	1	0	1	0	1	0	1	1	1	1	0	1	1	1	1	1	1	1	1	1	0	1	1	24	9	5	7	3	1	1	1	1
10133888310	2018	359	PVT.	DELHI	1	NURSING OFFICER	13	1	35	1	1	1	1	0	1	1	1	1	0	1	1	1	0	1	1	1	0	0	1	1	0	0	0	1	1	1	1	1	0	0	20	8	5	5	2	1	1	1	1
10133888569	2018	360	PVT.	DELHI	1	NURSE	6	1	28	1	1	0	1	0	0	0	1	1	0	1	0	1	0	1	1	1	0	1	1	1	0	0	1	1	1	1	0	0	1	0	17	6	4	5	2	1	1	1	0
10133902041	2018	361	PVT.	DELHI	1	PROGRAM OFFICER	3	1	27	0	1	1	1	0	1	0	1	0	0	1	1	1	0	1	0	1	0	0	1	1	1	0	0	1	1	1	1	1	1	1	20	9	5	6	0	1	0	1	0
10133906080	2018	362	GOVT.	UTTAR PRADESH	0	NURSING OFFICER	7	0	28	1	1	1	1	1	1	0	1	1	1	1	1	1	1	1	1	0	0	0	1	1	1	1	0	1	1	1	1	0	1	1	24	9	5	7	3	0	1	1	1
10133895681	2018	363	GOVT.	UTTAR PRADESH	0	SENIOR NURSING OFFICER	28	1	53	1	1	0	1	0	1	0	1	1	0	1	1	1	0	1	1	0	0	0	1	1	0	1	0	1	1	1	1	0	1	1	19	8	5	5	1	1	1	1	1
10133942545	2018	364	GOVT.	DELHI	1	NURSING OFFICER	1	0	28	0	1	0	1	1	0	0	1	0	0	1	1	1	0	1	0	1	0	1	1	1	0	1	1	1	1	1	1	0	0	1	19	6	5	6	2	1	1	1	0
10133908160	2018	365	GOVT.	DELHI	1	STAFF NURSE	10	1	33	1	1	0	1	0	1	0	0	0	0	1	1	1	0	1	0	1	0	1	1	1	1	0	1	1	1	1	1	1	1	1	20	7	5	7	1	1	1	1	1
10133926662	2018	366	GOVT.	DELHI	1	NURSING OFFICER	10	0	38	1	1	1	1	1	1	1	1	1	0	1	1	1	1	1	1	1	1	1	0	1	0	0	0	1	1	1	1	0	0	0	22	7	5	5	5	1	1	1	1
10133951437	2018	367	GOVT.	DELHI	1	STAFF NURSE	3	1	32	1	1	0	1	1	1	0	1	1	1	1	1	1	1	1	1	0	1	1	1	1	1	0	0	1	0	0	1	0	1	1	22	7	5	5	5	1	1	1	0
10133912270	2018	368	GOVT.	DELHI	1	NURSING OFFICER	4	1	27	0	1	0	0	0	0	0	1	1	0	1	1	1	0	1	0	1	0	0	1	1	1	0	1	1	1	1	1	1	1	1	19	7	5	6	1	1	0	1	0
10133919082	2018	369	GOVT.	DELHI	1	NURSING OFFICER	5	1	29	0	1	0	1	0	1	0	1	1	0	1	1	1	1	0	0	1	0	1	1	1	1	0	1	1	1	1	1	1	1	1	22	8	4	8	2	1	0	1	1
10133909142	2018	370	GOVT.	DELHI	1	NURSING OFFICER	5	0	30	1	1	1	0	0	1	0	1	1	0	1	0	1	1	0	0	0	1	1	1	1	0	0	1	1	1	1	1	0	0	0	17	8	1	5	3	1	1	1	0
10133907759	2018	371	GOVT.	DELHI	1	NURSING OFFICER	7	1	32	0	1	1	1	0	1	0	1	0	0	1	1	1	1	1	1	1	0	1	1	1	1	0	1	1	1	1	1	1	1	1	24	9	6	8	1	1	1	1	1
10133907614	2018	372	GOVT.	DELHI	1	NURSING OFFICER	14	1	38	1	1	1	1	0	1	0	1	0	0	1	1	1	1	1	1	1	0	1	1	1	1	0	1	1	1	1	1	1	1	1	24	9	6	8	1	1	1	1	1
10133921802	2018	373	GOVT.	DELHI	1	NURSING OFFICER	8	1	31	1	1	1	1	0	1	1	1	0	0	1	0	1	1	1	1	1	0	0	1	1	0	0	1	1	1	0	1	1	0	0	19	8	4	6	1	1	1	1	1
10133910596	2018	374	GOVT.	DELHI	1	NURSING OFFICER	17	0	39	1	1	1	0	0	1	0	1	1	0	1	0	1	1	0	0	0	1	1	1	1	1	0	0	0	0	1	1	1	1	1	18	8	1	6	3	1	1	1	0
10133921530	2018	375	GOVT.	DELHI	1	NURSING OFFICER	9	1	33	1	1	1	1	0	1	1	1	0	0	0	1	1	0	1	0	1	0	0	0	1	0	1	0	1	0	0	1	0	1	1	16	6	5	4	1	1	1	1	0
10133903772	2018	376	GOVT.	DELHI	1	STAFF NURSE	3	1	26	0	1	0	1	0	1	0	1	0	0	1	1	1	0	1	1	0	0	0	1	1	0	1	1	1	1	1	1	0	1	1	19	8	5	6	0	1	1	1	1
10133915612	2018	377	GOVT.	DELHI	1	NURSING OFFICER	11	1	33	1	1	1	0	0	1	1	1	1	0	1	1	1	1	0	1	1	0	1	1	1	0	0	1	1	1	1	0	0	0	1	20	7	5	5	3	1	1	1	1
10133888734	2018	378	GOVT.	DELHI	1	NURSING OFFICER	4	1	31	1	1	0	1	1	1	0	1	0	0	1	1	1	1	1	1	1	1	1	1	1	0	1	0	1	1	1	1	0	1	1	23	8	6	6	3	1	0	1	1
10133966924	2018	379	GOVT.	DELHI	1	NURSING OFFICER	10	1	34	0	1	0	1	0	1	0	1	1	1	1	1	1	1	1	0	1	1	1	1	1	0	1	0	1	1	1	1	1	0	0	22	7	4	7	4	1	1	1	0
10133912110	2018	380	GOVT.	DELHI	1	NURSING OFFICER	8	1	32	1	1	1	0	1	1	0	1	0	0	0	1	1	1	1	0	0	0	0	0	1	1	0	0	1	1	1	1	1	0	1	17	6	4	6	1	1	1	1	1
10133911909	2018	381	GOVT.	DELHI	1	NURSE	9	1	31	1	1	1	1	0	1	1	1	1	0	1	0	1	1	1	1	0	0	0	1	1	0	1	0	1	1	1	1	1	1	1	22	9	4	7	2	1	1	1	1
10133921571	2018	382	GOVT.	DELHI	1	NURSING OFFICER	13	1	37	1	1	0	0	0	1	1	1	0	0	0	0	1	1	0	0	1	0	0	0	0	0	0	1	0	1	0	0	1	0	0	10	3	1	5	1	1	1	1	0
10133934568	2018	383	GOVT.	DELHI	1	NURSING OFFICER	25	1	48	1	1	1	1	0	1	0	1	0	0	0	1	1	1	1	0	1	1	1	0	1	0	0	1	1	1	1	0	1	1	1	20	6	5	7	2	1	1	1	1
10133921263	2018	384	GOVT.	DELHI	1	NURSING OFFICER	20	1	39	1	1	0	1	1	1	0	1	0	0	1	1	1	0	1	0	1	0	1	1	1	1	1	1	1	1	1	1	0	0	1	21	7	5	7	2	1	0	1	1
10133920329	2018	385	GOVT.	DELHI	1	NURSING OFFICER	8	1	34	1	1	1	0	1	1	1	1	0	0	0	0	1	0	1	1	0	0	0	0	1	0	1	0	1	1	1	1	0	0	1	16	6	4	4	2	1	1	1	1
10133924353	2018	386	GOVT.	DELHI	1	NURSE	27	1	52	1	1	1	1	1	1	1	1	1	0	1	1	1	1	1	0	1	1	1	0	1	0	0	1	1	1	1	1	0	1	1	24	8	5	6	5	1	1	1	1
10133888853	2018	387	GOVT.	DELHI	1	NURSING OFFICER	4	1	31	1	1	0	1	1	1	0	1	0	0	1	1	1	1	1	1	1	1	0	1	1	0	1	0	1	1	1	1	0	0	1	21	7	6	6	2	1	1	1	1
10133908932	2018	388	GOVT.	DELHI	1	NURSING OFFICER	7	1	28	0	1	0	0	0	1	0	1	0	0	1	1	1	1	1	1	1	1	1	1	1	1	1	1	1	1	1	1	1	1	1	24	8	6	8	2	1	1	1	1
10133941856	2018	389	GOVT.	DELHI	1	NURSING OFFICER	10	1	34	1	1	0	1	1	1	0	1	0	0	0	0	1	0	0	0	0	0	1	1	1	1	0	1	1	1	1	1	0	0	1	16	6	2	6	2	1	0	1	1
10133920142	2018	390	GOVT.	DELHI	1	NURSING OFFICER	7	1	31	1	1	0	1	0	1	0	1	1	0	1	1	1	0	1	1	0	0	0	1	1	1	0	1	1	1	1	1	1	1	1	21	8	5	7	1	1	1	1	1
10134039578	2018	391	GOVT.	DELHI	1	NURSING OFFICER	14	1	40	1	1	0	1	0	0	0	1	0	1	0	0	0	1	0	0	0	0	0	0	1	0	0	1	0	1	1	1	0	0	1	11	4	1	5	1	1	1	1	0
10133899262	2018	392	GOVT.	DELHI	1	NURSING OFFICER	8	1	31	1	1	0	0	0	1	0	1	0	0	1	1	1	0	1	1	0	0	0	1	0	1	1	1	1	1	1	1	0	1	1	18	7	5	6	0	1	0	1	1
10133925149	2018	393	GOVT.	DELHI	1	NURSING OFFICER	7	1	28	1	1	0	1	1	0	0	1	1	1	1	1	1	0	1	1	0	1	0	1	1	1	1	1	1	1	1	1	1	1	1	24	7	5	8	4	1	1	1	1
10133946163	2018	394	GOVT.	DELHI	1	NURSING OFFICER	23	1	45	1	0	0	0	0	0	0	0	0	0	0	0	0	0	0	0	0	0	0	0	0	0	0	0	0	0	0	0	0	0	0	0	0	0	0	0	1	0	1	0
10133904129	2018	395	GOVT.	DELHI	1	NURSING OFFICER	6	1	30	0	1	1	1	0	1	0	1	1	0	1	1	1	0	1	0	1	0	0	1	1	1	1	1	1	1	1	1	1	1	1	23	9	5	8	1	1	1	1	1
10133979795	2018	396	GOVT.	DELHI	1	NURSING OFFICER	6	1	32	0	1	0	1	0	1	1	1	1	1	1	1	1	1	0	1	0	0	1	1	1	1	1	1	1	1	1	1	1	0	1	24	7	4	9	4	1	1	1	1
10133925671	2018	397	GOVT.	DELHI	1	STAFF NURSE	3	1	26	0	1	1	1	1	1	1	1	1	1	1	1	1	1	1	1	1	1	1	1	1	1	1	1	1	1	1	1	1	1	1	30	9	6	9	6	1	1	1	1
10133904305	2018	398	GOVT.	DELHI	1	NURSING OFFICER	19	1	40	1	1	0	0	0	1	0	1	1	0	0	0	1	1	1	1	1	0	1	1	1	1	1	1	0	1	1	1	0	0	0	18	6	3	7	2	1	0	0	0
10133898450	2018	399	GOVT.	DELHI	1	NURSING OFFICER	8	1	31	1	1	0	1	0	1	0	1	0	1	1	1	1	1	0	1	0	0	1	1	1	1	1	1	1	1	1	1	1	0	1	22	7	4	9	2	1	1	1	1
10133893971	2018	400	GOVT.	DELHI	1	NURSING OFFICER	18	1	45	1	1	0	1	0	0	1	1	0	1	1	1	1	1	0	0	0	0	0	0	1	0	0	0	0	1	1	0	0	0	1	13	4	2	5	2	1	0	1	1
10133894350	2018	401	GOVT.	DELHI	1	NURSING OFFICER	11	1	33	1	1	0	1	0	1	0	1	0	0	1	0	1	1	1	1	0	0	1	1	1	0	1	0	1	1	1	1	0	0	1	18	7	4	6	1	1	1	1	1
10133894034	2018	402	GOVT.	DELHI	1	NURSING OFFICER	3	1	28	1	1	0	1	0	1	0	1	0	0	1	0	1	1	1	1	1	0	0	1	1	0	1	0	1	1	1	1	1	0	1	19	7	5	7	0	1	1	1	1
10133892740	2018	403	GOVT.	DELHI	1	NURSING OFFICER	11	1	35	1	1	0	1	0	1	0	1	0	0	1	0	1	0	1	1	1	0	0	1	1	1	1	0	1	1	1	1	0	0	1	18	7	5	6	0	1	1	1	1
10133921008	2018	404	PVT.	DELHI	1	NURSE	4	1	27	0	1	0	1	0	1	0	1	1	0	1	0	1	1	1	0	0	1	0	0	1	0	1	0	1	1	1	1	0	0	1	17	6	3	6	2	1	0	1	0
10133933074	2018	405	PVT.	DELHI	1	STAFF NURSE	0.6	1	25	0	1	1	1	0	1	0	1	1	0	0	0	0	0	0	0	1	0	0	1	0	0	0	1	1	1	1	0	1	0	1	14	5	3	5	1	1	0	1	0
10133933041	2018	406	PVT.	DELHI	1	STAFF NURSE	5	1	27	1	1	1	0	0	1	0	0	0	0	0	1	1	1	0	0	1	1	1	1	1	1	0	0	1	1	1	1	0	0	1	17	6	4	5	2	1	1	1	0
10178924185	2018	407	GOVT.	DELHI	1	NURSING OFFICER	5	1	28	0	1	1	1	0	1	1	1	0	0	1	0	1	1	1	1	0	0	0	1	1	1	0	1	1	1	1	1	0	1	1	21	9	4	7	1	1	0	1	1
10178963418	2018	408	GOVT.	DELHI	1	NURSING OFFICER	5	1	27	0	1	1	1	1	1	1	1	0	1	1	1	1	0	1	1	0	1	1	1	1	0	1	1	1	1	1	1	1	1	1	26	9	5	7	5	1	1	1	1
10178948937	2018	409	GOVT.	DELHI	1	SENIOR NURSING OFFICER	20	1	51	1	1	0	1	0	1	1	1	1	0	1	1	1	1	1	0	1	0	0	1	1	0	1	0	1	1	1	1	0	1	1	21	8	5	6	2	1	1	1	1
10178980093	2018	410	GOVT.	DELHI	1	NURSING OFFICER	8	1	32	1	1	1	1	0	1	1	1	0	0	1	1	1	0	1	1	0	0	1	1	1	0	1	1	1	1	1	1	0	0	1	21	8	5	6	2	1	1	1	1
10178958481	2018	411	GOVT.	DELHI	1	NURSING OFFICER	4	1	32	1	1	0	1	0	1	1	1	1	0	1	1	1	1	1	0	1	0	0	1	1	0	1	0	1	1	1	1	0	1	1	21	8	5	6	2	1	1	1	1
10178950683	2018	412	GOVT.	DELHI	1	NURSING	11	0	34	1	1	0	1	0	1	0	1	1	0	1	0	1	1	1	1	1	0	0	1	1	1	1	1	1	1	1	1	1	1	1	23	8	5	9	1	1	1	1	1
10178962255	2018	413	GOVT.	DELHI	1	NURSE	21	1	42	1	0	1	1	1	1	1	1	1	0	1	1	1	1	0	1	0	0	1	1	1	0	0	1	1	1	1	1	1	0	1	22	8	4	6	4	1	0	1	1
10178973085	2018	414	PVT.	DELHI	1	NURSING	1	0	24	0	1	1	0	0	1	1	1	0	0	1	0	1	1	1	1	1	1	1	1	0	1	0	0	1	0	1	0	1	1	0	19	6	4	6	3	1	0	1	0
10178972105	2018	415	PVT.	DELHI	1	NURSING OFFICER	2	1	24	0	1	0	1	0	1	1	1	0	0	1	1	1	1	0	1	1	0	0	1	1	0	0	0	1	1	1	1	0	0	1	18	7	5	5	1	1	1	1	0
10178962809	2018	416	PVT.	DELHI	1	NURSING OFFICER	3.5	1	29	1	1	0	0	0	1	0	1	1	1	0	0	1	0	0	0	0	0	0	1	1	1	1	0	1	1	0	1	0	0	1	14	6	2	4	2	1	1	1	1
10178961273	2018	417	PVT.	DELHI	1	NURSING OFFICER	1.5	1	25	0	1	0	0	0	0	0	0	0	1	1	1	1	0	1	1	1	1	1	1	1	1	1	1	1	1	1	1	1	1	1	22	6	6	7	3	1	1	0	1
10178963199	2018	418	PVT.	DELHI	1	SENIOR NURSING OFFICER	10	1	56	1	1	1	1	0	1	1	1	0	0	0	0	1	1	1	0	0	1	1	1	1	1	1	1	1	1	1	1	1	1	1	23	8	3	9	3	1	1	1	1
10178923793	2018	419	GOVT.	DELHI	1	NURSING OFFICER	12	0	35	1	1	1	1	1	1	1	1	1	0	1	0	1	1	1	0	0	0	1	1	1	0	0	1	1	1	1	1	0	0	1	21	8	3	6	4	1	1	1	1
10178923739	2018	420	GOVT.	DELHI	1	NURSING OFFICER	7.5	0	30	1	1	1	1	1	1	1	1	1	0	1	0	1	1	1	0	0	0	1	1	1	0	0	1	0	1	1	1	0	0	1	20	8	2	6	4	1	1	1	1
10178910976	2018	421	GOVT.	DELHI	1	NURSING OFFICER	7	1	30	1	1	1	1	1	1	1	1	1	1	1	1	1	1	1	1	1	1	1	1	1	1	1	1	1	1	1	1	1	1	1	30	9	6	9	6	1	1	1	1
10178965449	2018	422	GOVT.	DELHI	1	NURSING OFFICER	15	1	39	1	0	0	1	0	0	1	1	1	0	0	0	1	0	0	0	0	0	0	0	0	0	1	1	1	1	1	1	1	0	1	13	3	2	6	2	1	1	1	1
10178956138	2018	423	GOVT.	DELHI	1	NURSING OFFICER	9	0	41	1	1	1	1	0	1	0	1	0	0	1	1	1	0	0	0	1	0	1	1	1	0	1	1	1	1	1	1	0	1	0	19	9	3	6	1	1	0	1	1
10178941081	2018	424	GOVT.	DELHI	1	NURSING OFFICER	21	1	46	1	1	1	1	0	1	0	1	1	0	1	1	1	1	1	1	1	1	1	1	1	1	1	0	1	1	1	1	1	0	1	25	8	6	8	3	1	1	1	0
10178959492	2018	425	GOVT.	DELHI	1	NURSING OFFICER	3	0	33	1	1	1	1	0	1	0	1	0	1	1	0	1	0	1	0	1	0	0	1	1	1	0	1	1	1	1	1	1	0	1	20	8	4	7	1	1	1	1	1
10178968475	2018	426	GOVT.	DELHI	1	NURSING OFFICER	11	1	33	1	1	0	1	0	1	0	1	0	0	1	0	1	1	1	0	0	0	0	1	0	1	1	0	1	1	1	1	0	0	1	16	6	3	7	0	1	1	1	0
10178967566	2018	427	GOVT.	DELHI	1	NURSING OFFICER	5	1	30	0	1	1	1	0	1	1	1	1	0	1	1	1	1	1	1	1	0	1	1	1	1	0	0	1	1	1	0	1	0	1	23	7	6	7	3	1	0	1	0
10178939569	2018	428	GOVT.	DELHI	1	NURSING	17	1	38	1	1	0	1	0	1	0	1	0	0	1	0	1	1	1	1	1	0	1	1	1	0	1	0	1	1	1	1	0	0	1	19	7	5	6	1	1	0	1	0
10178965535	2018	429	GOVT.	DELHI	1	NURSING OFFICER	21	1	42	1	1	0	1	0	1	1	1	1	0	0	0	1	0	0	0	0	0	0	0	1	0	1	1	1	1	1	1	1	0	1	16	5	2	7	2	1	1	1	1
10178981888	2018	430	GOVT.	DELHI	1	NURSING	15	1	42	1	1	0	1	1	1	1	1	1	0	1	1	1	1	0	1	1	0	1	1	1	0	1	0	1	1	1	1	1	0	1	23	7	5	7	4	1	1	1	1
10178924259	2018	431	GOVT.	DELHI	1	NURSING OFFICER	15	0	40	1	1	1	1	0	0	1	0	1	0	0	1	1	1	1	0	0	0	0	0	1	0	0	0	1	1	0	0	0	1	1	14	4	4	4	2	1	1	1	1
10178954704	2018	432	GOVT.	DELHI	1	NURSING OFFICER	11	1	35	1	1	1	1	0	1	0	1	1	0	1	1	1	0	1	1	1	0	1	0	1	0	0	1	1	1	1	0	0	0	1	19	6	6	5	2	1	1	1	0
10178922763	2018	433	GOVT.	DELHI	1	NURSING OFFICER	12	0	35	1	1	1	1	1	1	1	1	1	0	1	0	1	0	1	1	1	0	1	1	1	0	0	0	1	1	1	1	0	0	1	21	8	5	4	4	1	1	1	1
10178910912	2018	434	GOVT.	DELHI	1	NURSING OFFICER	10	1	31	0	1	1	1	1	1	1	1	1	1	1	1	1	1	1	1	1	1	1	1	1	1	1	1	1	1	1	1	1	1	1	30	9	6	9	6	1	1	1	1
10178966745	2018	435	GOVT.	DELHI	1	NURSING OFFICER	9	1	32	1	1	0	0	0	1	1	1	0	0	1	1	1	0	1	1	1	0	0	0	1	0	1	1	1	1	1	0	1	0	1	18	5	6	6	1	1	1	1	1
10178968554	2018	436	GOVT.	DELHI	1	NURSING OFFICER	19	1	45	1	1	0	1	0	0	0	1	1	0	1	0	1	1	0	0	0	0	0	0	1	0	1	1	1	1	1	1	1	0	1	16	5	2	8	1	1	1	1	0
10178940129	2018	437	GOVT.	DELHI	1	NURSING OFFICER	15	1	38	1	1	0	1	0	1	0	1	0	1	1	1	1	0	1	1	1	0	1	1	1	0	1	0	1	1	1	1	0	0	1	20	7	6	5	2	1	0	1	0
10179217943	2018	438	PVT.	DELHI	1	STAFF NURSE	10	1	32	1	1	1	1	1	1	0	1	1	1	0	0	1	1	1	0	0	0	1	1	1	1	0	1	1	1	1	1	0	0	1	21	7	3	7	4	1	1	1	1
10178952514	2018	439	GOVT.	HARYANA	0	STAFF NURSE	8	1	29	1	0	0	0	0	0	0	0	0	0	0	0	0	0	0	0	0	0	0	0	0	0	0	0	0	0	0	0	0	0	0	0	0	0	0	0	1	1	0	0
10179347866	2018	440	GOVT.	DELHI	1	STAFF NURSE	1.5	1	23	0	1	1	1	1	1	1	1	1	0	1	1	1	1	1	1	1	0	1	0	1	0	1	0	1	1	1	1	0	1	1	24	8	6	6	4	1	1	1	0
10178961552	2018	441	GOVT.	DELHI	1	NURSING OFFICER	4	1	27	0	1	1	1	1	1	1	1	0	0	1	1	1	1	1	0	1	0	1	1	1	1	1	0	1	1	1	1	1	1	1	25	9	5	8	3	1	1	1	0
10178934361	2018	442	GOVT.	DELHI	1	NURSING OFFICER	7	1	35	1	1	0	0	0	1	0	1	0	0	1	1	1	0	1	1	0	0	1	1	1	0	0	1	1	1	1	1	0	0	1	17	7	5	4	1	1	1	1	1
10178933998	2018	443	GOVT.	DELHI	1	NURSING OFFICER	4	1	29	1	1	0	0	0	1	0	1	0	0	1	1	1	0	1	1	0	0	1	1	1	0	0	1	1	1	1	1	0	0	1	17	7	5	4	1	1	1	1	1
10178934198	2018	444	GOVT.	DELHI	1	NURSING OFFICER	21	1	50	1	1	0	0	0	1	0	1	0	0	1	1	1	0	1	1	0	0	1	1	1	0	0	1	1	1	1	0	0	0	1	16	6	5	4	1	1	1	1	0
10178922128	2018	445	GOVT.	DELHI	1	NURSING OFFICER	5	1	29	0	1	1	1	0	1	1	1	0	0	1	0	1	1	1	1	0	0	0	1	1	1	0	1	1	1	1	1	0	1	1	21	9	4	7	1	1	1	1	1
10178941062	2018	446	GOVT.	DELHI	1	NURSING OFFICER	11	1	35	1	1	1	1	0	1	0	1	0	0	1	1	1	1	1	1	1	0	0	1	1	1	1	1	1	1	1	1	0	0	1	22	8	6	8	0	1	1	1	1
10178960429	2018	447	GOVT.	DELHI	1	NURSING OFFICER	7	1	32	1	1	1	1	0	1	1	1	0	0	1	1	1	1	1	1	1	0	1	1	1	1	0	1	1	1	1	1	0	0	1	23	8	6	7	2	1	1	1	1
10178966708	2018	448	GOVT.	DELHI	1	NURSING OFFICER	14	0	36	1	1	1	1	0	1	1	1	1	0	1	1	1	0	1	0	1	1	1	1	1	0	0	1	1	1	1	1	0	0	1	22	8	5	5	4	1	1	1	1
10178948718	2018	449	GOVT.	DELHI	1	NURSING OFFICER	11	1	38	1	1	1	1	0	0	0	1	0	1	1	0	1	0	1	1	0	0	0	1	1	0	1	1	1	0	1	1	0	0	1	17	6	4	6	1	1	1	1	1
10178969065	2018	450	SEMI GOVT.	DELHI	1	STAFF NURSE	3	0	26	1	1	1	1	0	1	1	1	1	0	1	0	1	0	1	0	1	0	1	0	1	0	1	1	1	1	1	1	0	0	1	20	7	4	6	3	1	0	1	1
10178964913	2018	451	SEMI GOVT.	DELHI	1	NURSING OFFICER	3	1	26	0	1	1	1	0	1	1	1	1	0	1	1	1	0	1	1	1	1	1	1	1	0	1	0	1	1	0	1	0	1	1	23	9	6	4	4	1	1	1	1
10178966612	2018	452	SEMI GOVT.	DELHI	1	NURSING OFFICER	2	1	24	0	1	1	1	0	0	1	1	1	0	1	1	1	0	1	0	0	0	1	1	1	0	0	1	1	1	1	1	0	1	1	20	8	4	5	3	1	0	1	1
10178965195	2018	453	SEMI GOVT.	DELHI	1	NURSING OFFICER	1.5	1	23	0	1	0	1	0	1	0	1	1	0	1	1	1	0	1	0	0	0	0	0	1	1	1	1	1	1	1	1	1	0	1	19	6	4	8	1	1	1	1	1
10178964784	2018	454	SEMI GOVT.	DELHI	1	STAFF NURSE	1	1	23	0	1	0	0	0	0	1	0	1	1	1	1	1	0	0	0	0	0	0	1	1	0	0	0	1	0	0	0	0	0	1	11	3	3	2	3	1	0	1	1
10178957664	2018	455	GOVT.	DELHI	1	NURSING OFFICER	6	1	28	1	0	0	0	0	0	0	0	0	0	0	0	0	0	0	0	0	0	0	0	0	0	0	0	0	0	0	0	0	0	0	0	0	0	0	0	1	1	1	1
10178961051	2018	456	GOVT.	DELHI	1	NURSING OFFICER	14	1	35	1	1	1	1	0	0	1	1	0	0	0	1	1	0	0	0	0	0	1	0	1	0	1	1	1	0	0	1	0	0	1	14	4	3	5	2	1	0	1	1
10178962581	2018	457	GOVT.	DELHI	1	NURSING	2	1	25	0	1	0	1	0	1	0	1	1	0	1	0	1	0	1	1	0	0	0	1	1	1	1	1	1	1	1	1	1	1	1	21	8	4	8	1	1	0	1	1
10178974654	2018	458	GOVT.	DELHI	1	NURSING STUDENT	7	1	24	0	1	0	1	0	1	0	1	1	0	1	1	1	1	1	1	1	1	1	0	1	1	0	0	1	1	0	1	0	0	1	20	6	6	5	3	1	1	1	0
10178970100	2018	459	GOVT.	DELHI	1	NURSING	1	1	23	0	1	1	1	0	1	1	1	1	0	1	1	1	1	1	1	1	0	1	1	1	1	1	0	1	1	1	1	0	1	0	24	9	5	7	3	1	1	1	0
10178971675	2018	460	GOVT.	DELHI	1	NURSE	4	1	26	0	1	0	1	0	1	0	1	0	1	1	1	1	0	1	1	1	0	1	1	1	1	0	0	1	1	1	1	0	0	1	20	7	6	5	2	1	0	1	1
10178973887	2018	461	GOVT.	DELHI	1	NURSING STUDENT	1.5	1	23	0	1	0	1	0	1	0	1	1	0	1	1	1	1	1	1	1	0	1	1	1	0	0	1	1	1	1	1	0	1	0	21	8	5	6	2	1	1	1	1
10179037990	2018	462	GOVT.	DELHI	1	NURSING OFFICER	2	1	24	0	1	1	1	1	1	0	1	1	0	1	1	1	0	0	1	0	0	1	1	1	1	1	1	1	1	1	1	1	0	1	23	8	4	8	3	1	1	1	1
10178973313	2018	463	GOVT.	DELHI	1	NURSING	2.9	1	24	0	1	1	1	0	1	1	1	1	0	1	0	1	0	1	1	0	0	1	0	0	0	1	0	1	0	0	1	0	0	1	16	5	4	4	3	1	1	1	0
10178963876	2018	464	GOVT.	DELHI	1	NURSING	99	1	29	1	1	0	1	0	1	1	1	0	0	1	1	1	1	1	1	1	0	0	1	1	1	0	0	1	1	1	1	0	0	1	20	7	6	6	1	1	1	1	1
10178971081	2018	465	GOVT.	DELHI	1	NURSING	2	1	24	0	1	1	1	0	1	1	1	1	1	1	0	1	1	1	1	0	1	1	1	1	0	1	0	1	1	0	1	1	0	1	23	8	4	6	5	1	1	1	1
10178962861	2018	466	GOVT.	DELHI	1	NURSING	2	1	25	0	1	1	1	0	1	1	1	1	0	1	1	1	1	1	1	1	1	1	1	1	0	0	1	1	1	1	1	0	1	1	25	9	6	6	4	1	1	1	1
10178974735	2018	467	GOVT.	DELHI	1	NURSING	6	1	27	0	1	1	1	0	1	1	1	1	0	1	1	1	1	1	1	1	0	1	1	0	0	0	1	1	1	1	1	1	1	1	24	8	6	7	3	1	1	1	1
10179031349	2018	468	GOVT.	DELHI	1	NURSING	17	1	37	0	1	0	1	1	1	1	1	1	1	1	0	1	1	1	1	0	1	1	1	1	1	1	1	1	1	1	1	1	1	1	27	8	4	9	6	1	1	1	1
10179052663	2018	469	GOVT.	DELHI	1	NURSING	5.7	1	29	1	1	1	1	1	1	1	1	1	1	1	1	1	1	1	1	1	0	1	1	1	0	1	0	1	1	1	1	0	0	1	25	8	6	6	5	1	1	1	1
10178978357	2018	470	GOVT.	DELHI	1	NURSING	2	1	24	0	1	0	1	0	1	1	1	0	0	1	1	1	0	1	1	0	0	0	1	1	1	1	1	1	1	1	1	0	1	1	21	8	5	7	1	1	1	1	1
10178973573	2018	471	GOVT.	DELHI	1	NURSING	1	1	23	0	1	1	1	0	1	1	1	1	1	1	0	1	0	0	1	0	0	1	1	1	0	0	1	1	1	1	1	1	1	1	22	9	3	6	4	1	1	1	1
10178967054	2018	472	GOVT.	DELHI	1	NURSE	2.5	0	27	0	1	1	1	1	1	1	1	1	0	0	0	1	1	1	0	1	0	1	1	1	1	0	0	1	1	1	1	0	1	1	22	8	4	6	4	1	1	1	1
10178971377	2018	473	GOVT.	DELHI	1	NURSING	1	1	25	0	1	0	1	1	1	1	1	1	0	1	1	1	0	1	1	0	1	1	1	1	0	1	1	1	1	1	1	0	1	0	23	8	4	6	5	1	1	1	1
10178949077	2018	474	GOVT.	DELHI	1	NURSING	19	1	40	1	1	1	0	1	1	0	1	0	0	1	0	0	1	0	1	1	0	1	1	1	1	1	1	1	0	1	1	0	0	1	19	7	4	6	2	1	1	1	1
10178972399	2018	475	GOVT.	DELHI	1	NURSING	3	1	25	1	1	1	1	1	1	1	1	1	0	1	1	1	1	1	1	0	0	1	1	1	0	1	1	1	1	1	1	0	1	1	25	9	5	7	4	1	0	1	1
10178975354	2018	476	GOVT.	DELHI	1	COUNSELLOR	0.6	1	27	1	1	1	1	1	1	1	0	1	0	1	0	1	0	0	1	1	0	0	1	1	1	0	1	1	1	0	1	0	0	0	18	7	3	5	3	1	0	1	1
10179339968	2018	477	PVT.	DELHI	1	STAFF NURSE	3	1	26	1	1	1	1	0	1	1	1	1	1	1	1	1	0	0	1	1	0	1	1	1	1	0	1	1	1	1	1	1	1	1	25	9	5	7	4	1	1	1	0
10178948391	2018	478	PVT.	UTTAR PRADESH	0	STAFF NURSE	13	1	36	0	1	0	1	0	1	0	1	1	0	1	0	1	1	0	1	1	0	0	1	1	1	1	1	1	1	1	1	0	0	0	19	7	3	8	1	1	1	1	1
10178966873	2018	479	GOVT.	DELHI	1	NURSING OFFICER	3	1	26	0	1	0	1	1	1	0	1	1	0	1	1	1	1	1	1	1	0	0	1	1	0	0	1	1	1	1	1	0	1	0	21	8	5	6	2	1	1	1	1
10178955707	2018	480	GOVT.	DELHI	1	NURSING OFFICER	6	1	28	0	1	1	1	0	1	0	1	0	0	1	1	1	0	0	0	1	0	0	1	1	1	1	1	1	1	1	1	0	0	1	19	8	4	7	0	1	1	1	0
10178954379	2018	481	GOVT.	DELHI	1	NURSING OFFICER	4	1	30	1	1	1	1	1	1	1	1	1	0	1	0	0	0	1	1	1	0	1	1	1	1	0	1	1	1	0	1	0	0	0	20	8	4	4	4	1	1	1	1
10179426170	2018	482	GOVT.	DELHI	1	NURSING OFFICER	0	0	35	1	1	1	1	0	1	0	1	1	0	1	0	1	1	1	1	1	0	0	1	1	0	1	0	1	1	1	0	0	0	0	18	7	4	6	1	1	0	0	0
10178980458	2018	483	GOVT.	DELHI	1	NURSING OFFICER	17	1	45	1	0	0	0	0	0	0	0	0	0	0	0	0	0	0	0	0	0	0	0	0	0	0	0	0	0	0	0	0	0	0	0	0	0	0	0	1	0	1	0
10178938546	2018	484	GOVT.	DELHI	1	NURSING OFFICER	10	1	35	1	1	1	1	0	1	0	1	0	1	1	1	1	0	1	0	0	0	0	1	1	1	1	0	1	1	1	1	0	0	1	19	8	4	6	1	1	1	1	1
10178949510	2018	485	GOVT.	DELHI	1	NURSING	0	0	38	1	1	0	0	0	1	0	1	1	0	1	0	1	0	0	0	0	0	1	0	1	0	0	0	1	1	1	1	1	0	1	14	6	2	4	2	1	1	1	0
10178958330	2018	486	GOVT.	DELHI	1	NURSING OFFICER	4	1	28	0	1	0	0	1	1	0	1	0	0	1	1	1	0	0	0	0	0	0	1	1	0	0	1	1	1	1	1	0	1	1	16	8	3	4	1	1	1	1	1
10178963656	2018	487	GOVT.	DELHI	1	NURSING	10	1	37	1	1	1	1	1	1	0	1	0	0	1	1	1	0	1	0	0	0	0	1	1	0	0	1	1	1	1	1	0	0	1	18	8	4	5	1	1	1	1	1
10178974050	2018	488	GOVT.	DELHI	1	NURSING OFFICER	17	1	42	1	1	0	1	0	0	0	0	0	0	0	0	0	0	0	0	0	0	0	0	0	0	0	0	0	0	0	0	0	0	0	2	0	0	2	0	1	0	1	0
10178979096	2018	489	GOVT.	DELHI	1	NURSING OFFICER	9	1	32	1	1	1	1	1	1	1	1	1	1	1	0	1	1	1	1	1	1	1	1	1	1	1	1	1	1	1	1	1	1	1	29	9	5	9	6	1	1	1	1
10178952290	2018	490	GOVT.	DELHI	1	NURSING OFFICER	9	0	31	1	1	0	1	0	1	0	1	0	0	1	0	1	0	1	0	1	0	0	1	1	1	1	1	1	1	0	1	0	1	1	18	8	4	6	0	1	1	1	1
10179217153	2018	491	PVT.	DELHI	1	STAFF NURSE	12	1	36	1	1	1	1	0	1	1	1	1	1	1	1	1	1	1	0	1	0	0	1	1	1	1	0	1	1	1	1	1	0	1	24	8	5	8	3	1	1	1	0
10179219199	2018	492	GOVT.	DELHI	1	NURSING OFFICER	8	1	29	1	1	0	1	1	1	0	1	0	1	1	1	1	0	1	1	0	1	1	1	1	0	0	0	1	1	1	1	0	1	1	21	8	5	4	4	1	1	1	1
10178921957	2018	493	PVT.	NAGALAND	0	NURSING OFFICER	6	1	29	0	1	1	1	0	1	1	1	0	0	1	0	1	1	1	1	0	0	0	1	1	1	0	1	1	1	1	1	0	1	1	21	9	4	7	1	1	1	1	1
10178952089	2018	494	PVT.	DELHI	1	STAFF NURSE	2	1	30	0	1	0	1	0	0	0	1	0	0	1	1	1	0	1	1	1	0	0	1	1	0	0	0	1	1	1	1	1	1	0	17	7	5	5	0	0	1	1	0
10178952105	2018	495	PVT.	DELHI	1	STAFF NURSE	2	1	23	0	1	0	1	0	1	1	1	0	0	1	1	1	1	1	1	1	1	0	1	1	0	0	0	1	1	1	1	1	1	0	21	8	5	6	2	1	1	1	1
10178939934	2018	496	GOVT.	DELHI	1	NURSING	11	0	38	1	1	1	1	1	1	1	1	1	0	1	1	1	1	1	1	1	0	1	1	1	0	1	1	1	1	1	1	1	0	1	26	8	6	8	4	1	1	1	1
10178957078	2018	497	GOVT.	DELHI	1	NURSING OFFICER	16	0	40	1	1	0	1	1	0	0	1	1	0	1	0	1	1	1	0	0	0	0	1	1	0	1	0	1	1	1	1	1	0	1	18	6	3	7	2	1	1	1	1
10178938043	2018	498	GOVT.	DELHI	1	NURSING OFFICER	16	0	37	1	1	1	1	1	1	1	1	1	0	1	1	1	1	1	1	1	0	1	1	1	0	1	1	1	1	1	1	1	0	1	26	8	6	8	4	1	1	1	1
10178944488	2018	499	GOVT.	DELHI	1	NURSING	12	0	38	1	1	1	1	1	1	1	1	1	0	1	1	1	1	1	1	1	0	1	1	1	0	1	1	1	1	1	1	1	0	1	26	8	6	8	4	1	1	1	1
10179203174	2018	500	GOVT.	DELHI	1	NURSING OFFICER	15	0	35	1	1	1	1	1	1	1	1	1	1	1	1	1	1	1	1	1	1	1	1	1	1	1	1	1	1	1	1	1	1	1	30	9	6	9	6	1	1	1	1
10179223123	2018	501	GOVT.	DELHI	1	STAFF NURSE	9	1	32	1	1	0	1	0	1	0	1	0	0	0	0	1	0	0	1	0	0	0	1	0	0	0	0	1	1	1	0	0	0	1	11	4	3	4	0	1	1	1	1
10179217418	2018	502	GOVT.	DELHI	1	STAFF NURSE	2	1	34	0	1	0	1	0	0	1	0	1	1	1	0	1	0	0	0	0	0	1	1	1	1	1	1	1	0	1	0	0	0	1	16	3	2	7	4	1	0	1	0
10178985292	2018	503	GOVT.	DELHI	1	NURSING OFFICER	0	1	41	1	1	0	0	0	0	0	1	0	0	1	0	1	0	0	1	1	0	1	1	1	0	0	1	1	1	1	1	1	0	1	16	6	4	5	1	1	0	1	0
10178969707	2018	504	GOVT.	DELHI	1	NURSING OFFICER	15	1	40	1	1	1	1	0	1	0	1	0	0	1	1	1	1	1	1	0	0	1	1	1	1	1	1	1	1	0	0	0	0	1	20	7	5	7	1	1	1	1	1
10178968768	2018	505	GOVT.	DELHI	1	NURSING OFFICER	18	1	42	1	1	1	1	0	1	1	1	0	1	1	1	1	1	1	1	0	0	1	1	1	1	1	1	1	1	1	1	1	1	1	26	9	5	9	3	1	1	1	1
10179009684	2018	506	GOVT.	DELHI	1	NURSING OFFICER	14	1	31	1	1	1	1	0	1	0	1	0	0	1	1	1	0	0	1	1	0	1	1	1	0	1	1	1	1	1	1	0	0	1	20	8	5	6	1	1	0	1	0
10178969567	2018	507	GOVT.	DELHI	1	NURSING OFFICER	20	1	43	1	1	1	1	0	1	1	1	1	0	1	1	1	0	1	1	0	0	1	1	1	0	1	1	1	1	1	1	0	1	1	23	9	5	6	3	1	1	1	1
10178986551	2018	508	GOVT.	DELHI	1	NURSING OFFICER	19	1	43	1	1	1	1	0	0	0	1	0	0	1	1	1	0	0	0	0	0	1	1	1	0	0	1	1	1	1	1	1	0	0	16	7	2	6	1	1	0	1	0
10178986615	2018	509	GOVT.	DELHI	1	STAFF NURSE	15	1	39	1	1	1	1	0	1	1	1	0	0	1	1	1	0	1	1	0	0	0	1	1	0	0	0	1	1	1	1	0	0	0	17	8	4	4	1	1	0	1	0
10178958020	2018	510	PVT.	HARYANA	0	STAFF NURSE	5	1	34	0	1	0	0	0	0	0	1	1	0	1	0	1	0	0	0	1	0	0	0	0	0	0	0	0	0	1	1	1	0	1	10	3	2	4	1	1	0	1	0
10178954982	2018	511	PVT.	DELHI	1	NURSE	3	1	27	0	1	0	1	1	1	0	1	0	0	1	1	1	1	1	1	1	0	1	1	1	0	0	1	1	1	1	1	0	1	0	21	8	5	6	2	1	0	1	1
10178954992	2018	512	PVT.	DELHI	1	NURSE	12	1	35	1	1	0	1	0	1	0	1	0	0	1	1	1	1	1	0	1	0	0	1	1	0	0	1	1	1	1	1	0	0	1	18	7	5	6	0	1	0	1	1
10179219596	2018	513	PVT.	DELHI	1	NURSING OFFICER	2.5	1	26	0	1	0	1	0	0	0	1	0	0	0	1	1	0	0	1	0	0	0	1	1	1	0	0	1	1	1	1	0	0	0	13	5	3	5	0	1	0	1	0
10178928853	2018	514	PVT.	DELHI	1	NURSING OFFICER	1	1	20	0	1	1	1	0	1	0	1	0	0	0	1	1	1	0	1	0	0	0	1	1	0	1	1	1	1	0	0	0	0	1	16	6	4	6	0	1	1	1	1
10178955083	2018	515	PVT.	DELHI	1	STAFF NURSE	7	1	30	1	1	1	1	1	1	1	1	1	1	1	1	1	1	1	1	1	1	1	1	1	1	1	1	1	1	1	1	1	1	0	29	9	5	9	6	1	1	1	1
10178929872	2018	516	PVT.	DELHI	1	NURSING OFFICER	1	1	20	0	1	0	1	0	0	0	1	0	0	1	1	1	1	0	1	0	0	0	0	1	0	1	0	1	1	0	1	0	0	1	14	5	4	5	0	1	1	1	0
10179220157	2018	517	PVT.	DELHI	1	STAFF NURSE	2	1	22	0	0	0	1	0	1	0	1	1	1	1	1	1	1	0	1	0	0	1	1	1	0	0	0	1	1	1	1	0	0	0	17	7	3	4	3	1	0	1	0
10178958954	2018	518	GOVT.	DELHI	1	NURSING OFFICER	22	1	45	1	1	1	1	0	1	0	1	1	0	1	1	1	1	1	0	0	0	0	1	1	1	0	1	1	1	1	1	1	1	1	22	9	4	8	1	1	1	1	1
10232705991	2018	519	GOVT.	DELHI	1	NURSING	2	0	26	1	1	1	0	0	1	0	1	1	0	1	0	1	1	1	0	0	1	1	0	1	1	1	0	1	1	1	1	0	0	0	18	7	2	6	3	1	1	1	1
10232719133	2018	520	GOVT.	DELHI	1	NURSING OFFICER	99	1	38	1	1	0	0	0	1	0	1	0	0	1	1	0	0	1	0	0	0	0	1	1	1	0	0	1	1	1	1	0	0	1	14	7	4	3	0	1	0	1	1
10232718265	2018	521	GOVT.	DELHI	1	NURSING	17	0	40	1	1	0	1	0	1	1	1	1	0	1	0	1	1	1	1	0	1	1	1	1	0	1	1	1	1	1	1	1	0	1	23	7	4	8	4	1	0	1	1
10232697100	2018	522	GOVT.	DELHI	1	NURSE	99	0	26	0	1	0	1	0	1	0	1	1	0	1	1	1	0	0	1	0	0	0	1	1	1	1	0	1	1	1	1	0	1	0	18	8	3	6	1	1	1	1	1
10232695131	2018	523	GOVT.	DELHI	1	NURSING	33	1	57	1	1	1	1	0	1	0	1	1	0	0	0	1	0	1	0	1	1	1	0	1	1	1	0	1	1	0	1	0	0	1	18	6	4	5	3	1	1	1	1
10232687544	2018	524	GOVT.	DELHI	1	NURSING OFFICER	2	1	30	0	1	0	1	1	1	0	1	0	0	0	0	1	0	1	1	1	0	0	1	1	0	0	1	1	1	1	1	1	1	1	19	7	5	6	1	1	1	1	1
10232730744	2018	525	GOVT.	DELHI	1	NURSE	0	1	19	0	1	0	1	0	0	1	0	0	0	0	0	1	0	0	0	0	0	0	0	0	0	0	0	0	1	0	1	0	0	0	6	2	0	3	1	1	1	1	0
10232688729	2018	526	GOVT.	DELHI	1	NURSING	9	0	39	1	1	1	0	0	1	1	1	0	0	1	1	1	1	1	0	0	0	1	1	1	1	0	0	1	1	1	1	0	0	1	19	8	4	5	2	1	1	1	1
10232691504	2018	527	GOVT.	DELHI	1	NURSING OFFICER	7	0	32	1	1	0	1	1	1	1	1	0	0	1	1	1	0	1	1	0	0	0	1	1	1	1	0	0	1	0	1	1	0	1	19	7	4	6	2	1	0	1	1
10232701366	2018	528	GOVT.	DELHI	1	NURSING OFFICER	2	0	25	0	1	1	1	0	1	1	1	1	1	1	1	1	1	1	1	1	0	1	1	1	1	1	1	1	1	1	1	1	1	1	28	9	6	9	4	1	1	1	1
10232687805	2018	529	GOVT.	DELHI	1	SENIOR NURSING OFFICER	15	0	40	1	1	0	1	0	1	1	0	0	0	0	1	1	0	1	0	1	0	1	0	1	0	0	1	1	1	0	0	1	0	0	14	3	4	5	2	1	1	1	1
10232705345	2018	530	GOVT.	DELHI	1	NURSING	12	1	35	1	1	1	1	1	1	1	1	0	0	1	1	1	1	1	1	1	0	1	1	1	1	0	1	1	1	0	1	0	1	1	24	9	6	6	3	1	1	1	0
10232709701	2018	531	GOVT.	DELHI	1	NURSING OFFICER	2	0	27	1	1	1	1	0	1	0	1	0	0	1	1	1	0	1	1	1	0	0	1	1	0	1	1	1	1	1	1	1	0	1	21	8	6	7	0	1	1	1	1
10232705748	2018	532	GOVT.	DELHI	1	NURSING OFFICER	2	1	29	1	1	1	1	1	1	1	1	1	0	1	1	1	0	1	1	0	0	1	1	1	0	0	0	1	1	1	1	1	1	1	23	9	5	5	4	1	1	1	1
10232704932	2018	533	GOVT.	DELHI	1	NURSING	14	0	33	1	1	1	0	0	1	0	1	0	1	1	1	1	1	1	0	1	0	0	0	1	0	0	0	1	1	0	0	1	0	0	15	6	4	4	1	1	1	1	1
10232699869	2018	534	GOVT.	DELHI	1	NURSING OFFICER	0	0	36	1	1	0	1	0	1	0	1	1	0	1	1	1	0	1	1	0	1	0	1	1	1	1	1	1	1	1	1	0	0	1	21	7	5	7	2	1	0	1	1
10232727087	2018	535	GOVT.	DELHI	1	NURSING OFFICER	9	1	32	1	1	1	1	0	0	0	1	1	0	1	1	1	1	1	1	1	0	0	1	1	0	0	0	1	1	0	1	0	1	1	19	8	6	4	1	1	0	1	0
10232705187	2018	536	GOVT.	DELHI	1	NURSING	8	0	31	1	1	0	1	1	1	1	1	0	0	1	1	1	1	1	1	1	0	1	1	1	1	0	1	1	1	1	1	0	1	1	24	8	6	7	3	1	1	1	1
10232688219	2018	537	GOVT.	DELHI	1	NURSING	2	0	27	0	1	0	1	0	1	1	1	1	1	1	1	1	0	1	1	0	0	1	1	1	1	1	0	1	1	1	1	1	0	1	23	7	5	7	4	1	1	1	1
10232725703	2018	538	GOVT.	DELHI	1	NURSE	0	1	18	0	1	1	0	0	0	0	0	0	0	0	0	1	1	0	0	0	0	0	1	1	1	0	0	0	1	0	0	1	1	0	10	5	0	5	0	1	0	0	0
10232710931	2018	539	GOVT.	DELHI	1	NURSE	5	1	27	0	1	0	1	0	1	1	1	0	0	1	1	1	1	1	1	1	0	1	0	0	0	1	0	1	0	1	1	1	0	1	19	4	6	7	2	1	0	1	1
10232712781	2018	540	GOVT.	DELHI	1	SENIOR NURSING OFFICER	99	1	46	1	1	0	0	0	1	0	1	0	0	0	1	1	0	0	0	0	0	1	1	0	0	0	0	0	0	0	0	0	0	0	7	3	1	2	1	1	0	1	0
10232706174	2018	541	GOVT.	DELHI	1	NURSING OFFICER	7	0	37	1	1	0	1	1	1	1	1	0	0	1	1	1	1	1	1	1	0	1	0	1	1	0	1	1	1	1	1	0	1	1	23	7	6	7	3	1	1	1	1
10232688230	2018	542	GOVT.	RAJASTHAN	0	NURSE	3	0	27	1	1	1	1	1	1	1	1	1	0	1	1	1	1	1	0	1	0	1	1	1	0	1	0	1	1	1	1	0	0	1	23	8	5	6	4	1	1	1	1
10232689014	2018	543	GOVT.	RAJASTHAN	0	NURSING OFFICER	3	0	27	1	1	1	1	1	1	1	1	1	0	1	0	1	1	1	1	1	0	1	1	1	1	0	1	1	1	1	1	1	0	1	25	8	5	8	4	1	0	1	1
10232688073	2018	544	GOVT.	RAJASTHAN	0	NURSING OFFICER	5	0	27	1	1	1	1	1	1	1	1	1	0	1	1	1	1	1	1	1	0	1	1	1	0	0	1	1	1	1	1	0	0	1	24	8	6	6	4	1	1	1	1
10232721130	2018	545	PVT.	HARYANA	0	NURSING	1	0	23	1	1	1	1	0	1	1	0	1	0	0	1	1	1	1	0	1	0	1	1	1	1	1	1	0	0	0	1	0	0	1	19	5	4	7	3	1	1	1	1
10232698793	2018	546	PVT.	DELHI	1	NURSING OFFICER	1.6	1	24	0	1	0	1	1	1	0	1	1	0	1	1	1	1	1	1	1	0	1	0	1	0	0	1	1	1	1	1	1	0	1	22	6	6	7	3	1	1	1	1
10232694638	2018	547	GOVT.	DELHI	1	NURSING	3	0	27	0	1	0	1	0	1	0	1	0	0	1	1	1	0	1	1	1	0	0	1	1	0	0	0	1	1	1	1	0	1	1	18	8	6	4	0	1	1	1	1
10232738464	2018	548	GOVT.	DELHI	1	NURSING	4	1	32	1	1	1	1	0	1	0	1	1	0	1	0	1	1	1	1	1	1	1	1	1	0	1	1	1	1	1	1	0	1	1	24	9	5	7	3	1	1	1	0
10232705930	2018	549	GOVT.	DELHI	1	NURSING	25	1	48	1	1	1	1	1	1	0	1	1	0	1	1	1	1	1	0	1	0	1	0	1	0	1	0	1	1	1	1	0	1	0	21	8	4	6	3	1	1	1	1
10232720538	2018	550	GOVT.	DELHI	1	NURSING OFFICER	22	1	46	1	1	1	1	0	1	0	1	0	0	1	1	1	0	1	1	0	0	0	1	1	0	1	1	1	1	1	1	0	1	1	20	9	5	6	0	1	1	1	0
10232725228	2018	551	GOVT.	DELHI	1	NURSING OFFICER	10	1	32	1	1	0	0	0	1	0	1	0	0	0	0	1	0	0	0	0	0	0	1	1	0	1	1	1	1	0	1	1	1	1	14	7	2	5	0	1	1	1	0
10232695007	2018	552	GOVT.	DELHI	1	NURSE	10	1	34	1	1	0	1	0	1	1	1	1	0	0	1	1	1	1	1	1	0	0	1	1	0	0	0	1	1	1	1	0	1	1	20	7	6	5	2	1	1	1	1
10232701288	2018	553	GOVT.	DELHI	1	NURSING OFFICER	12	0	38	1	1	0	1	0	1	0	1	0	0	1	0	1	1	1	0	0	0	1	1	1	0	0	0	1	1	0	1	0	0	1	15	7	3	4	1	1	1	1	1
10232716887	2018	554	GOVT.	DELHI	1	NURSING OFFICER	22	1	46	1	0	0	0	0	0	0	0	0	0	0	0	0	0	0	0	0	0	0	0	0	0	0	0	0	0	0	0	0	0	0	0	0	0	0	0	1	1	1	1
10232703320	2018	555	GOVT.	DELHI	1	NURSING	31	1	57	1	1	1	1	0	1	0	1	1	0	0	0	0	0	1	0	0	0	1	1	1	0	1	0	1	1	0	1	0	0	1	15	7	3	3	2	1	0	1	1
10232694450	2018	556	GOVT.	DELHI	1	NURSING OFFICER	11	0	36	1	1	1	1	0	1	0	1	0	0	1	1	1	1	1	1	0	0	1	1	1	0	0	0	1	1	1	1	0	1	1	20	9	5	5	1	1	1	1	1
10232715778	2018	557	GOVT.	DELHI	1	NURSING OFFICER	15	1	38	1	1	0	0	1	1	1	1	1	0	0	1	1	0	1	1	1	1	0	1	0	1	1	1	1	1	1	1	1	1	1	23	6	6	7	4	1	1	1	0
10232729723	2018	558	GOVT.	DELHI	1	NURSING	34	1	59	1	1	1	0	1	1	1	0	1	0	0	1	1	1	0	0	1	1	1	0	1	0	1	0	1	1	1	1	0	0	0	18	5	3	5	5	1	1	1	1
10232695667	2018	559	GOVT.	DELHI	1	NURSING OFFICER	20	1	44	1	1	0	0	0	1	1	1	0	0	1	1	1	1	1	1	1	0	1	1	1	0	0	0	1	1	1	1	0	0	1	19	7	6	4	2	1	1	1	1
10232709368	2018	560	GOVT.	DELHI	1	NURSING OFFICER	10	1	34	1	1	1	0	0	1	0	1	0	0	0	0	1	1	0	0	1	1	1	0	1	0	0	1	1	1	1	0	0	0	1	15	5	3	5	2	1	1	1	1
10232724701	2018	561	GOVT.	DELHI	1	NURSING OFFICER	10	1	34	1	1	1	0	0	1	1	1	1	0	1	0	1	0	0	0	0	0	0	1	1	0	0	0	1	0	0	0	0	0	0	11	6	1	2	2	1	1	1	0
10232699294	2018	562	GOVT.	DELHI	1	NURSING OFFICER	12	0	39	1	1	0	1	0	1	0	1	0	0	1	0	1	1	1	0	0	0	1	1	1	0	0	0	1	1	1	0	0	0	1	15	6	3	5	1	1	1	1	1
10232724100	2018	563	GOVT.	DELHI	1	NURSING OFFICER	22	1	48	1	0	0	0	0	0	0	0	0	0	0	0	0	0	0	0	0	0	0	0	0	0	0	0	0	0	0	0	0	0	0	0	0	0	0	0	1	0	1	0
10232689937	2018	564	GOVT.	DELHI	1	NURSING OFFICER	9	0	36	1	1	1	0	0	1	0	1	1	0	0	0	1	1	0	0	0	0	1	1	1	0	1	1	1	0	0	1	0	0	1	15	6	2	5	2	1	1	1	0
10232710336	2018	565	GOVT.	DELHI	1	NURSING OFFICER	7	1	29	1	1	0	0	0	1	1	1	1	0	1	0	1	0	0	1	0	0	0	1	0	0	1	0	1	1	1	0	1	1	1	16	6	3	5	2	1	0	1	0
10232715573	2018	566	GOVT.	DELHI	1	NURSING OFFICER	18	1	46	1	1	0	1	0	0	1	1	1	0	1	1	1	0	0	1	1	1	1	0	1	1	0	1	0	0	1	1	0	0	1	18	4	4	6	4	1	1	1	1
10232737463	2018	567	GOVT.	DELHI	1	NURSING OFFICER	21	1	44	1	1	0	1	0	0	0	1	0	0	0	0	1	1	0	0	0	0	1	0	0	0	1	0	0	1	1	0	1	0	1	11	2	1	7	1	1	1	1	1
10232746802	2018	568	GOVT.	DELHI	1	NURSING OFFICER	23	1	47	1	0	0	1	0	0	0	1	0	1	1	0	1	1	1	0	1	0	0	0	0	0	0	0	0	0	0	0	0	0	0	8	2	2	3	1	1	1	1	1
10232747630	2018	569	GOVT.	DELHI	1	NURSING OFFICER	23	1	49	1	1	0	1	0	0	0	1	1	1	1	0	1	0	0	0	0	0	1	1	0	0	0	0	1	0	1	1	0	0	1	13	4	2	4	3	1	1	1	1
10232719024	2018	570	GOVT.	DELHI	1	NURSING OFFICER	99	1	45	1	1	1	1	0	1	1	1	1	0	1	0	1	1	0	0	1	1	1	0	1	0	1	0	1	1	1	1	0	0	0	19	7	2	6	4	1	1	1	1
10232714592	2018	571	GOVT.	DELHI	1	NURSING OFFICER	23	1	47	1	1	0	0	0	1	0	1	1	0	1	0	1	1	0	0	1	1	0	0	1	0	1	0	1	1	1	1	0	0	0	15	6	2	5	2	1	1	1	1
10232723344	2018	572	GOVT.	DELHI	1	NURSING OFFICER	21	1	44	1	1	0	1	1	0	0	1	1	0	1	0	1	0	1	0	1	0	1	0	1	0	1	0	1	1	1	1	1	1	1	19	6	4	6	3	1	1	1	1
10232706760	2018	573	GOVT.	DELHI	1	NURSING OFFICER	11	1	33	1	0	0	1	0	1	1	1	0	0	0	1	1	1	1	0	1	0	1	1	1	1	0	1	1	1	0	1	1	1	1	20	7	5	6	2	1	1	1	1
10232738506	2018	574	GOVT.	DELHI	1	NURSING OFFICER	22	1	45	1	1	0	0	0	0	0	1	0	0	0	0	1	1	0	0	0	0	1	0	0	0	1	0	1	1	1	0	0	1	1	11	3	2	5	1	1	1	1	1
10232715145	2018	575	GOVT.	DELHI	1	NURSING OFFICER	22	1	49	1	1	0	1	0	0	1	1	1	0	1	1	1	0	0	1	1	1	0	0	1	0	0	1	0	0	1	1	0	0	1	16	4	4	5	3	1	1	1	1
10232701954	2018	576	GOVT.	DELHI	1	NURSING OFFICER	15	1	40	1	1	0	1	0	1	0	1	0	0	1	1	1	0	1	1	0	0	1	1	1	1	1	1	1	1	0	1	0	1	1	20	8	5	6	1	1	1	1	0
10232698453	2018	577	GOVT.	DELHI	1	NURSING	13	1	33	1	1	0	1	0	1	0	1	0	0	1	0	1	1	0	0	1	1	1	1	1	1	0	1	1	1	1	1	0	0	1	19	7	3	7	2	1	0	1	1
10232702050	2018	578	GOVT.	DELHI	1	NURSING	11	1	35	1	1	0	1	0	1	1	1	0	0	1	0	1	0	0	1	1	0	1	1	1	0	0	1	1	1	1	1	1	0	1	19	7	4	6	2	1	0	1	1
10232721297	2018	579	PVT.	DELHI	1	NURSING OFFICER	3	1	33	1	1	0	1	1	1	0	1	0	0	1	1	1	1	1	1	1	1	1	1	1	0	1	1	0	1	0	1	0	0	1	21	7	5	6	3	1	1	1	1
10232710070	2018	580	GOVT.	DELHI	1	NURSING OFFICER	7	0	39	1	1	0	1	0	1	1	1	1	0	0	0	1	0	0	0	1	0	1	0	0	0	0	1	1	1	0	1	0	0	1	14	4	3	4	3	1	1	1	1
10232693922	2018	581	GOVT.	DELHI	1	NURSING OFFICER	10	0	38	1	1	0	0	0	1	1	1	1	0	1	0	1	1	0	1	1	1	0	1	1	1	1	1	1	1	0	1	0	0	1	20	7	4	6	3	1	1	1	1
10232709123	2018	582	GOVT.	DELHI	1	NURSING OFFICER	4	1	30	0	1	0	1	0	1	1	1	0	0	1	0	1	0	1	1	0	0	1	1	1	1	1	1	1	1	1	1	0	1	1	21	8	4	7	2	1	1	1	1
10232709450	2018	583	GOVT.	DELHI	1	NURSING	16	1	37	1	1	0	1	0	1	0	1	0	0	1	0	1	1	1	0	0	0	0	0	1	0	1	0	1	1	1	1	0	0	1	15	6	3	6	0	1	1	1	1
10232710451	2018	584	GOVT.	DELHI	1	NURSING OFFICER	4	1	31	1	1	1	1	0	1	1	0	0	0	1	0	1	0	0	0	0	0	0	0	1	0	1	0	1	0	1	0	0	0	0	11	4	1	5	1	1	0	1	0
10232693437	2018	585	GOVT.	DELHI	1	NURSING OFFICER	10	1	34	1	1	1	1	0	1	0	1	0	0	1	1	1	0	0	0	1	0	1	0	1	0	1	0	1	1	1	1	0	0	0	16	7	3	5	1	1	1	1	0
10232711823	2018	586	GOVT.	DELHI	1	NURSING OFFICER	5	1	35	0	1	0	1	0	1	1	1	0	0	1	1	1	0	1	0	0	0	1	1	1	0	1	0	1	1	0	1	0	1	1	18	8	4	4	2	1	1	1	1
10232698902	2018	587	GOVT.	DELHI	1	NURSING	8	1	29	1	1	0	1	0	1	1	1	0	0	1	0	1	0	0	1	1	0	1	1	1	0	0	1	1	1	1	1	1	0	1	19	7	4	6	2	1	0	1	1
10232710428	2018	588	GOVT.	DELHI	1	NURSING OFFICER	10	1	34	1	1	0	1	0	1	1	1	0	0	1	1	1	0	1	0	0	0	1	1	1	0	1	0	1	1	0	1	0	1	1	18	8	4	4	2	1	1	1	1
10232706171	2018	589	GOVT.	DELHI	1	NURSING OFFICER	4	1	29	1	1	1	1	0	1	1	1	1	0	1	0	1	1	1	1	1	1	1	1	1	1	0	1	1	1	1	1	0	0	1	24	8	5	7	4	1	1	1	1
10232709575	2018	590	GOVT.	DELHI	1	NURSING OFFICER	3	1	25	0	1	1	1	0	1	0	1	1	1	1	0	1	0	1	1	1	0	1	1	1	1	0	1	1	1	0	1	0	0	1	21	8	5	5	3	1	1	1	0
10232707867	2018	591	GOVT.	DELHI	1	NURSING OFFICER	9	1	30	1	1	0	0	0	1	0	1	0	0	1	1	1	0	1	1	1	1	1	1	1	0	1	1	1	1	1	1	0	0	0	19	7	5	5	2	1	0	1	1
10232703754	2018	592	GOVT.	DELHI	1	STAFF NURSE	10	1	32	1	1	0	0	1	1	0	1	0	0	1	1	1	0	1	1	1	1	1	1	1	1	1	1	1	1	1	1	0	0	0	21	7	5	6	3	1	0	1	1
10232702547	2018	593	GOVT.	DELHI	1	STAFF NURSE	10	1	35	1	1	0	0	0	1	0	1	0	0	1	1	1	0	1	1	1	1	1	1	1	1	1	1	1	0	1	1	0	0	0	19	6	5	6	2	1	0	1	1
10232710439	2018	594	GOVT.	DELHI	1	NURSING OFFICER	9	0	36	1	1	1	1	0	1	0	0	1	0	0	1	1	1	1	0	1	0	1	0	1	0	0	1	1	1	1	0	1	0	1	18	4	5	7	2	1	1	1	1
10232747039	2018	595	GOVT.	DELHI	1	NURSING OFFICER	7	0	32	1	0	0	1	0	1	1	1	1	1	1	1	1	1	1	0	0	1	1	1	1	1	1	1	1	1	1	1	0	1	1	24	8	4	7	5	1	1	1	1
10232710024	2018	596	GOVT.	DELHI	1	NURSING OFFICER	6	0	35	1	1	1	1	0	1	1	1	1	0	0	1	0	0	0	0	0	0	1	1	1	0	0	0	1	1	1	0	1	1	1	17	7	3	4	3	1	1	1	1
10232709589	2018	597	GOVT.	DELHI	1	NURSING	18	0	41	1	1	0	1	0	0	0	1	0	0	1	0	1	0	1	0	1	0	0	1	1	0	0	0	1	1	1	0	0	0	1	13	5	4	4	0	1	1	1	1
10232702647	2018	598	GOVT.	DELHI	1	NURSING OFFICER	9	1	31	1	1	1	1	0	1	0	1	1	0	1	1	1	1	1	1	0	0	0	1	1	1	0	1	1	1	1	1	0	0	1	21	8	5	7	1	1	1	1	0
10232711264	2018	599	GOVT.	DELHI	1	NURSING	0	0	32	1	1	1	1	0	1	0	1	0	0	1	0	0	1	1	0	1	0	0	0	1	0	1	1	1	1	1	1	1	0	0	17	7	3	7	0	1	1	1	0
10232691395	2018	600	GOVT.	DELHI	1	NURSING OFFICER	13	1	33	1	1	0	1	0	1	1	1	1	0	1	1	1	0	1	1	0	0	0	1	1	1	0	1	1	1	1	1	1	1	1	22	8	5	7	2	1	1	1	0
10232706154	2018	601	GOVT.	DELHI	1	NURSING OFFICER	10	0	32	1	1	1	1	1	1	0	1	1	0	1	1	1	1	1	1	1	1	1	1	1	1	0	1	1	1	1	1	1	1	1	27	9	6	8	4	1	1	1	1
10232706402	2018	602	GOVT.	DELHI	1	NURSING OFFICER	9	0	32	1	1	1	1	0	1	1	1	1	0	1	1	1	1	1	1	1	0	1	1	1	0	0	1	0	1	0	1	1	1	0	22	9	4	6	3	1	1	1	1
10232707172	2018	603	GOVT.	DELHI	1	NURSING OFFICER	8	0	29	1	1	0	1	0	0	0	1	0	0	1	1	1	0	1	1	1	0	1	1	1	1	0	0	1	1	1	1	0	0	1	18	6	6	5	1	1	1	1	1
10232699683	2018	604	GOVT.	DELHI	1	NURSING OFFICER	9	0	37	1	1	0	1	0	1	1	1	1	1	1	1	1	1	1	1	1	0	1	1	1	0	0	1	1	1	1	1	1	1	1	25	8	6	7	4	1	1	1	1
10232732456	2018	605	GOVT.	DELHI	1	NURSING OFFICER	13	1	36	1	1	0	1	0	1	0	1	0	0	1	1	1	0	1	1	1	1	1	1	1	0	0	1	1	1	1	1	0	1	1	21	8	6	5	2	1	1	1	1
10232705585	2018	606	GOVT.	DELHI	1	NURSING OFFICER	8	0	31	1	1	1	1	0	0	0	0	0	0	0	0	0	0	0	0	0	0	0	0	0	0	0	0	0	0	0	0	0	0	0	3	1	0	2	0	1	0	1	0
10232721007	2018	607	GOVT.	DELHI	1	NURSING	0	0	33	1	1	1	1	0	1	1	1	1	0	1	1	0	1	1	0	0	0	1	1	1	0	0	0	1	1	0	1	1	0	0	18	8	3	4	3	1	1	1	1
10232708603	2018	608	GOVT.	DELHI	1	NURSING OFFICER	10	0	31	1	1	1	1	1	1	0	1	1	0	1	1	1	1	1	1	1	1	1	1	1	1	0	1	1	1	1	1	1	1	1	27	9	6	8	4	1	1	1	1
10232699709	2018	609	GOVT.	DELHI	1	NURSING OFFICER	9	0	35	1	1	0	1	0	1	1	1	1	1	1	1	1	1	1	1	1	0	1	1	1	0	0	1	1	1	1	1	1	1	1	25	8	6	7	4	1	0	1	0
10232692041	2018	610	GOVT.	DELHI	1	NURSING OFFICER	9	1	31	1	1	0	1	0	1	1	1	1	0	1	1	1	0	1	1	0	0	0	1	1	1	0	1	1	1	1	1	1	1	1	22	8	5	7	2	1	1	1	0
10232739589	2018	611	GOVT.	DELHI	1	STAFF NURSE	9	1	31	1	1	0	1	0	0	0	1	1	0	1	1	1	0	1	1	1	0	0	1	0	0	1	1	1	1	1	1	0	1	0	18	6	5	6	1	1	1	1	0
10232696178	2018	612	PVT.	DELHI	1	STAFF NURSE	2	1	31	1	1	1	1	0	1	0	1	0	0	0	0	1	0	1	0	1	1	1	0	1	1	1	0	1	1	0	1	0	0	1	17	6	4	5	2	1	1	1	1
10232708973	2018	613	GOVT.	DELHI	1	NURSING OFFICER	9	1	30	1	1	1	1	1	1	1	1	0	0	1	1	1	1	1	1	0	0	0	1	1	1	1	0	1	1	1	1	1	0	1	23	8	5	8	2	1	1	1	1
10232716526	2018	614	GOVT.	DELHI	1	NURSING OFFICER	9	1	30	0	1	0	1	0	1	0	1	1	0	1	1	1	1	1	1	1	0	1	1	1	1	1	1	1	1	1	1	0	1	0	23	8	5	8	2	1	1	1	1
10232691159	2018	615	GOVT.	DELHI	1	NURSING	4	0	29	1	1	0	1	0	1	1	1	0	0	1	1	1	0	1	0	1	1	0	1	1	0	1	1	1	1	0	1	0	0	1	19	7	5	5	2	1	1	1	1
10232711146	2018	616	GOVT.	DELHI	1	NURSING OFFICER	9	1	31	1	1	1	1	1	1	1	1	0	0	1	1	1	1	1	1	0	0	0	1	1	1	1	0	1	1	1	1	1	0	1	23	8	5	8	2	1	1	1	1
10232715603	2018	617	GOVT.	DELHI	1	NURSING	8	1	30	1	1	0	1	0	1	0	1	1	0	1	0	1	1	1	1	0	0	1	1	1	0	1	0	1	1	1	1	0	1	1	20	8	4	6	2	1	1	1	1
10232701015	2018	618	GOVT.	DELHI	1	NURSING OFFICER	7	1	30	1	1	0	1	1	1	1	1	1	0	1	0	1	1	1	1	1	1	0	1	1	0	0	1	1	1	1	1	1	0	1	23	7	5	7	4	1	1	1	1
10232723575	2018	619	GOVT.	DELHI	1	NURSING OFFICER	8	1	30	1	1	1	0	0	1	1	1	0	0	1	1	1	1	1	0	1	0	0	1	1	0	0	1	1	1	0	1	0	0	1	18	8	5	4	1	1	1	1	0
10232689488	2018	620	GOVT.	DELHI	1	NURSING OFFICER	17	0	38	1	1	0	0	0	1	0	1	0	0	1	0	1	0	0	0	0	0	0	1	1	1	0	1	0	1	1	0	0	0	0	11	6	0	5	0	1	1	0	0
10232690378	2018	621	GOVT.	DELHI	1	NURSING	7	0	31	1	1	0	1	1	1	0	1	0	0	1	1	1	0	1	1	1	0	0	1	0	0	0	1	1	1	1	1	1	1	1	20	7	6	6	1	1	1	1	1
10232690221	2018	622	GOVT.	DELHI	1	NURSING OFFICER	18	0	47	1	1	0	1	0	1	0	1	0	0	1	0	1	0	0	0	1	1	1	1	1	1	1	0	1	1	1	1	0	0	1	18	7	3	6	2	1	0	1	0
10232719915	2018	623	GOVT.	DELHI	1	ANS	28	1	52	1	1	1	1	1	1	1	1	0	0	1	1	1	1	1	1	1	0	1	1	1	1	0	0	1	1	1	1	1	0	1	24	8	6	7	3	0	0	0	0
10232702391	2018	624	GOVT.	DELHI	1	NURSING OFFICER	10	1	31	1	1	1	1	1	1	1	1	0	1	1	1	1	0	1	0	1	0	1	1	1	1	1	1	1	1	1	1	0	1	1	25	9	5	7	4	1	1	1	1
10232690587	2018	625	GOVT.	DELHI	1	NURSING OFFICER	7	0	31	1	1	1	1	0	1	0	1	0	0	1	0	1	1	1	0	1	1	1	1	1	0	1	1	1	1	0	1	0	0	1	20	8	4	6	2	1	1	1	1
10232689995	2018	626	GOVT.	DELHI	1	NURSING	15	1	42	1	1	1	0	0	0	0	1	1	0	1	1	1	0	1	1	1	0	0	1	1	1	1	0	1	0	1	0	0	0	0	16	5	5	5	1	1	0	1	0
10232706217	2018	627	PVT.	DELHI	1	NURSING TUTOR	0	1	25	0	1	0	0	0	1	0	1	0	0	0	1	1	1	1	1	0	0	1	1	1	0	1	1	1	1	0	1	1	0	1	18	6	5	6	1	1	1	1	1
10232705077	2018	628	PVT.	DELHI	1	NURSING TUTOR	0	1	25	0	1	0	0	0	1	0	1	1	0	1	1	1	1	1	1	1	1	1	1	1	1	1	0	1	1	1	1	0	0	1	22	7	6	6	3	1	1	1	1
10232712498	2018	629	GOVT.	DELHI	1	NURSING OFFICER	10	1	32	1	1	0	0	0	1	1	1	1	0	1	1	1	1	1	1	1	0	1	1	1	1	0	1	1	1	0	1	0	1	1	22	8	6	5	3	1	1	1	1
10232707761	2018	630	GOVT.	DELHI	1	NURSING OFFICER	20	1	45	1	1	1	1	0	1	1	1	0	0	1	1	1	0	1	1	1	1	1	1	1	1	0	0	1	1	1	1	0	1	0	22	9	5	5	3	1	1	1	1
10232714670	2018	631	GOVT.	DELHI	1	NURSING OFFICER	6	1	30	1	1	1	0	0	1	1	1	1	0	1	1	1	1	1	1	1	0	1	1	1	1	0	1	1	1	0	1	0	1	1	23	9	6	5	3	1	1	1	1
10232755111	2018	632	GOVT.	DELHI	1	NURSING OFFICER	14	1	36	1	1	1	1	0	1	0	1	1	0	1	1	1	1	0	1	1	1	1	1	1	1	0	1	1	1	1	1	1	0	1	24	8	5	8	3	1	1	1	0
10232701670	2018	633	GOVT.	DELHI	1	NURSING OFFICER	0	1	44	1	1	0	0	0	1	0	1	1	1	1	1	1	0	1	0	0	0	1	1	1	1	0	0	1	1	1	1	1	1	0	19	8	3	5	3	1	1	1	1
10232694169	2018	634	PVT.	MADHYA PRADESH	0	ASSOCIATE PROFESSOR	8	0	31	1	1	0	0	0	1	0	1	0	0	1	1	1	0	1	1	0	0	0	1	1	0	1	0	1	1	1	1	0	1	1	17	8	5	4	0	1	1	1	1
10232697264	2018	635	PVT.	MADHYA PRADESH	0	NURSING TUTOR	10	0	39	1	1	1	1	0	1	0	1	0	0	1	1	1	0	1	1	0	0	0	0	1	1	1	1	1	0	1	1	0	0	1	18	6	5	7	0	1	1	1	1
10232736027	2018	636	GOVT.	DELHI	1	NURSING	13	1	34	1	1	0	1	1	1	1	1	1	1	1	1	1	1	1	1	1	1	1	1	1	1	1	1	1	1	1	1	1	1	1	29	8	6	9	6	1	1	1	0
10232737467	2018	637	GOVT.	DELHI	1	NURSING OFFICER	13	1	31	1	1	0	1	0	1	0	1	0	0	1	1	1	0	1	1	1	1	1	1	1	0	0	1	1	1	1	1	0	1	1	21	8	6	5	2	1	1	1	1
10232733174	2018	638	GOVT.	DELHI	1	NURSING OFFICER	14	1	35	1	1	0	1	0	1	0	1	0	0	1	1	1	0	1	1	1	1	1	1	1	0	0	1	1	1	1	1	0	1	1	21	8	6	5	2	1	1	1	1
10232699802	2018	639	PVT.	DELHI	1	NURSING	6	1	30	1	1	0	1	0	1	1	1	0	0	1	0	1	0	0	0	1	0	1	1	1	0	1	1	1	1	1	1	0	0	1	18	7	3	6	2	1	1	1	1
10232699676	2018	640	PVT.	DELHI	1	NURSING	3	1	24	1	1	0	1	0	1	1	1	1	0	0	1	1	0	0	1	0	0	0	1	0	1	1	1	1	0	1	1	1	0	1	18	4	4	8	2	1	1	1	1
10232699341	2018	641	PVT.	DELHI	1	STAFF NURSE	2.6	1	27	0	1	0	0	0	1	0	1	0	0	1	1	1	0	1	0	0	0	0	1	1	0	0	0	1	1	1	0	0	0	0	12	6	3	3	0	1	1	1	0
10304752186	2018	642	GOVT.	DELHI	1	SENIOR NURSING OFFICER	14	0	35	1	1	0	1	0	1	1	1	0	0	1	1	1	0	1	1	1	0	1	1	1	0	1	1	1	1	1	1	1	1	1	23	8	6	7	2	1	1	1	1
10304802422	2018	643	GOVT.	DELHI	1	NURSING OFFICER	2	0	28	1	1	0	1	0	1	1	1	1	0	1	1	1	0	1	0	0	0	0	1	0	1	0	0	1	1	1	1	1	0	1	18	6	4	6	2	1	1	1	0
10304762114	2018	644	GOVT.	DELHI	1	NURSING OFFICER	1	0	24	0	1	0	1	0	1	1	1	1	0	1	1	0	0	1	1	0	1	0	1	0	0	0	0	1	1	1	1	0	1	1	18	7	5	3	3	1	1	1	0
10304745593	2018	645	GOVT.	DELHI	1	NURSING OFFICER	1	1	23	0	1	1	1	1	1	0	1	1	0	1	1	1	1	1	1	1	0	1	1	1	1	0	1	1	1	1	1	0	1	1	25	9	6	7	3	1	0	1	1
10304762310	2018	646	GOVT.	DELHI	1	NURSING OFFICER	1	0	28	0	1	0	0	0	0	0	1	0	0	1	0	1	1	1	1	0	0	0	1	0	0	0	0	1	1	0	1	0	0	1	12	5	4	3	0	1	1	1	1
10304753279	2018	647	GOVT.	DELHI	1	NURSING OFFICER	8	0	31	1	1	0	1	0	1	1	1	0	0	1	1	1	0	1	1	1	0	0	1	1	0	1	1	1	1	1	1	1	1	1	22	8	6	7	1	1	1	1	1
10304779239	2018	648	GOVT.	DELHI	1	NURSING OFFICER	6	0	30	1	1	0	1	0	1	0	1	0	0	1	1	1	0	1	0	0	1	0	1	1	1	0	1	1	1	1	1	0	1	1	19	8	4	6	1	1	1	1	0
10304755937	2018	649	GOVT.	DELHI	1	NURSING OFFICER	2	1	27	1	1	0	1	0	1	0	1	1	0	1	1	1	1	1	1	1	1	1	1	1	0	1	0	1	1	1	1	0	1	1	23	8	6	6	3	1	1	1	0
10304761450	2018	650	GOVT.	DELHI	1	NURSING OFFICER	2.6	0	29	1	1	0	1	0	1	1	1	1	0	1	1	1	1	1	0	0	0	0	0	1	0	0	1	1	1	1	1	0	1	1	19	7	4	6	2	1	1	1	1
10304762950	2018	651	GOVT.	DELHI	1	NURSING	1	1	25	0	1	1	1	1	1	1	1	1	0	1	1	1	1	1	1	1	1	0	1	1	1	1	1	1	1	0	1	1	1	0	26	9	5	8	4	1	1	1	1
10304772663	2018	652	GOVT.	DELHI	1	NURSING OFFICER	1	0	24	0	1	0	1	0	1	0	1	1	0	1	1	1	1	1	1	0	0	1	1	1	0	0	1	1	1	0	1	0	0	1	19	7	5	5	2	1	0	1	1
10304785775	2018	653	GOVT.	DELHI	1	PARAMEDICAL	12	1	37	1	1	0	0	0	0	0	0	0	0	1	0	1	1	0	1	0	0	0	1	1	1	1	0	0	0	1	1	1	1	1	14	5	2	7	0	1	0	1	1
10304761551	2018	654	GOVT.	DELHI	1	NURSING OFFICER	4	0	26	0	1	0	1	1	1	1	1	1	1	1	1	1	1	1	1	1	1	1	1	1	1	1	1	1	1	1	1	1	1	1	29	8	6	9	6	1	1	1	1
10304786940	2018	655	GOVT.	DELHI	1	NURSING	12	0	35	1	1	1	1	0	1	1	1	0	0	1	1	1	1	1	1	1	0	1	1	1	1	0	1	1	1	1	1	1	0	1	24	8	6	8	2	1	1	1	1
10304767807	2018	656	GOVT.	DELHI	1	NURSING	3	0	25	1	1	1	1	0	1	0	1	1	0	1	1	1	1	1	1	0	1	0	1	1	0	1	1	1	0	1	1	0	1	1	22	8	5	7	2	1	0	1	1
10304707482	2018	657	GOVT.	RAJASTHAN	0	NURSING OFFICER	2	0	27	0	1	1	1	0	1	1	1	1	0	1	0	1	1	1	1	1	0	1	1	1	0	0	0	1	1	1	1	0	1	0	21	9	4	5	3	1	1	1	1
10304797379	2018	658	GOVT.	DELHI	1	NURSING OFFICER	99	0	38	1	1	1	1	0	1	1	1	1	0	1	1	1	0	0	1	1	0	1	1	1	0	1	1	1	1	1	1	0	0	0	21	8	4	6	3	1	0	1	0
10304770993	2018	659	GOVT.	DELHI	1	NURSING OFFICER	12	0	40	1	1	0	1	1	1	0	1	1	1	1	1	1	1	1	1	1	1	1	1	1	0	0	1	1	1	1	1	0	1	1	25	8	6	6	5	1	1	1	1
10304770168	2018	660	GOVT.	DELHI	1	NURSING OFFICER	12	0	37	1	1	0	1	1	1	0	1	1	1	1	1	1	1	1	1	1	1	1	1	1	1	0	1	1	1	1	1	0	1	1	26	8	6	7	5	1	0	1	1
10304772858	2018	661	GOVT.	DELHI	1	NURSING OFFICER	3	0	28	0	1	0	1	1	1	0	1	1	1	1	1	1	1	1	1	1	1	0	1	1	1	0	1	1	1	1	1	0	1	1	25	8	6	7	4	1	1	1	1
10304783777	2018	662	GOVT.	DELHI	1	NURSING OFFICER	0	0	36	1	1	1	1	1	1	0	1	1	0	1	1	1	1	0	0	1	0	0	1	1	0	0	1	0	1	0	1	0	0	1	18	8	3	5	2	1	0	1	1
10304774183	2018	663	GOVT.	DELHI	1	STAFF NURSE	3	1	30	1	1	0	1	0	1	0	1	1	0	1	1	1	1	1	1	0	0	1	1	1	0	0	0	1	1	0	1	0	1	1	19	8	5	4	2	1	1	1	0
10304712804	2018	664	GOVT.	DELHI	1	STAFF NURSE	99	0	28	1	1	0	0	0	0	0	0	0	0	0	0	0	0	0	0	0	1	0	1	0	1	0	0	0	0	1	1	0	0	1	7	2	1	3	1	0	0	1	0
10304792590	2018	665	GOVT.	DELHI	1	NURSING OFFICER	19	1	40	0	1	1	1	0	1	1	1	1	0	1	0	1	0	1	1	1	1	1	1	1	1	0	1	1	1	1	1	0	0	1	23	8	5	6	4	1	1	1	1
10304783165	2018	666	GOVT.	DELHI	1	NURSING OFFICER	7	1	28	1	1	0	1	1	1	1	1	1	0	1	0	1	0	1	0	0	0	0	1	1	1	1	0	1	1	1	0	1	1	1	20	7	3	7	3	1	1	1	1
10304778574	2018	667	GOVT.	DELHI	1	NURSING OFFICER	8	1	36	1	1	1	1	1	1	1	1	1	0	1	0	1	1	1	1	1	0	1	1	1	1	0	1	1	1	1	1	1	0	1	25	8	5	8	4	1	1	1	1
10304784671	2018	668	GOVT.	DELHI	1	NURSING OFFICER	15	0	37	1	1	1	0	0	1	0	0	0	0	1	0	1	1	0	0	1	1	1	0	1	0	0	1	1	1	0	1	0	0	1	15	6	3	4	2	1	1	1	1
10304772107	2018	669	GOVT.	DELHI	1	NURSING	15	0	42	1	1	0	0	0	1	0	1	1	0	1	0	1	1	1	0	0	0	1	1	1	0	1	1	1	1	1	1	1	0	1	19	7	3	7	2	1	1	1	1
10304781138	2018	670	GOVT.	DELHI	1	NURSE	3	1	30	1	1	0	1	0	1	1	1	0	0	1	0	1	0	1	1	0	0	0	1	1	1	0	1	1	1	1	1	0	1	1	19	8	4	6	1	1	1	1	0
10304789880	2018	671	GOVT.	DELHI	1	NURSING OFFICER	13	1	39	1	1	1	1	0	1	1	1	1	0	1	0	1	0	1	1	1	1	1	1	1	1	0	1	1	1	1	1	0	0	1	23	8	5	6	4	1	1	1	1
10304789410	2018	672	GOVT.	DELHI	1	NURSING OFFICER	3	0	28	1	1	0	0	0	0	0	0	0	0	0	0	1	1	0	0	0	1	1	0	1	0	0	1	1	1	0	1	0	0	0	10	3	1	4	2	1	1	1	0
10304794884	2018	673	GOVT.	DELHI	1	NURSING OFFICER	6	1	32	0	1	0	1	0	1	0	1	1	0	1	0	1	1	0	0	0	0	0	1	0	0	0	0	1	0	0	1	1	1	0	13	6	1	5	1	1	1	1	1
10304774128	2018	674	GOVT.	DELHI	1	NURSING OFFICER	15	1	37	1	1	1	1	0	1	1	1	1	0	1	0	1	0	1	1	0	1	1	1	1	1	1	0	1	1	1	0	1	0	1	22	7	4	7	4	1	0	1	0
10304766126	2018	675	GOVT.	DELHI	1	NURSING OFFICER	10	0	40	1	1	1	0	0	1	1	1	0	0	1	1	1	1	1	1	1	0	1	1	1	0	0	0	1	1	1	1	0	0	1	20	8	6	4	2	1	1	1	0
10304766837	2018	676	GOVT.	DELHI	1	NURSING OFFICER	12	1	34	0	1	0	1	0	1	0	1	1	0	1	0	1	0	1	1	0	0	1	1	1	0	0	1	1	1	1	1	1	0	1	19	7	4	6	2	1	1	1	1
10304765020	2018	677	GOVT.	DELHI	1	NURSING OFFICER	20	1	46	1	1	1	0	0	1	0	1	0	0	1	1	1	1	0	0	1	0	0	0	1	0	0	1	1	1	0	1	0	0	1	15	7	4	4	0	1	1	1	1
10304748041	2018	678	GOVT.	DELHI	1	NURSING OFFICER	19	1	43	1	1	0	0	0	1	0	1	0	0	1	0	1	0	1	0	1	0	0	1	1	0	1	1	1	1	1	1	1	0	1	17	7	4	6	0	1	0	1	1
10304766511	2018	679	GOVT.	DELHI	1	NURSE	5	1	28	0	1	0	0	0	1	0	1	0	0	1	0	1	0	1	1	1	1	1	1	1	1	0	1	1	1	1	1	0	0	0	18	7	4	5	2	1	0	1	1
10304792742	2018	680	GOVT.	DELHI	1	NURSING OFFICER	9	0	34	1	1	0	1	0	1	0	1	0	0	0	0	1	0	0	0	0	0	0	0	0	0	1	0	1	1	0	1	0	0	1	10	4	2	4	0	1	0	1	1
10304801665	2018	681	GOVT.	DELHI	1	NURSING OFFICER	1	1	34	1	1	1	1	0	1	0	1	0	0	0	0	1	1	0	0	0	0	0	0	0	0	0	0	1	1	0	1	0	0	1	11	5	2	4	0	1	1	1	0
10304765810	2018	682	GOVT.	DELHI	1	NURSING	18	1	38	1	1	1	0	0	1	1	1	0	0	1	0	1	1	1	1	0	0	1	0	1	0	0	0	1	1	1	1	1	0	1	18	7	4	5	2	1	1	1	1
10304755244	2018	683	GOVT.	DELHI	1	NURSING OFFICER	12	1	33	1	1	0	1	0	0	0	0	1	0	0	1	1	1	0	0	1	0	1	0	0	0	0	0	1	1	1	1	0	0	0	12	2	3	5	2	1	0	1	1
10304755322	2018	684	GOVT.	DELHI	1	NURSING OFFICER	13	0	36	1	1	0	1	0	0	0	1	1	0	0	0	1	0	0	0	0	0	0	1	0	0	1	0	1	0	1	1	0	0	1	11	3	2	5	1	1	0	1	1
10304793975	2018	685	GOVT.	DELHI	1	NURSING OFFICER	1	0	33	1	1	0	1	1	1	0	1	0	0	0	0	1	1	0	0	1	0	0	0	0	0	1	0	1	1	1	0	0	0	1	13	3	3	6	1	1	1	1	1
10304789827	2018	686	GOVT.	DELHI	1	NURSING OFFICER	5	1	28	0	1	1	1	0	1	0	1	1	0	1	1	1	0	1	0	1	0	0	1	0	0	0	1	1	1	1	1	0	1	1	19	8	5	5	1	1	1	1	1
10304708174	2018	687	GOVT.	DELHI	1	NURSING OFFICER	10	1	31	1	1	0	1	1	0	1	1	0	0	0	1	1	0	1	0	1	0	1	1	1	1	0	1	1	1	1	1	1	1	1	21	6	5	7	3	1	1	1	1
10304730824	2018	688	GOVT.	DELHI	1	NURSING	10	1	38	1	1	0	0	0	1	1	1	0	0	1	1	1	0	1	0	0	0	0	1	1	0	1	1	1	1	1	1	0	0	1	17	7	4	5	1	1	1	1	1
10304761184	2018	689	GOVT.	DELHI	1	NURSING OFFICER	9	1	34	1	1	1	1	0	1	0	1	1	0	0	1	1	1	1	0	1	0	0	1	1	0	0	1	1	1	1	1	0	1	1	20	8	5	6	1	1	1	1	1
10304710773	2018	690	GOVT.	DELHI	1	NURSING OFFICER	10	1	36	1	1	0	0	0	0	0	1	1	1	1	1	1	0	0	0	1	1	1	1	1	0	1	1	1	1	1	1	0	0	1	19	6	4	5	4	1	1	1	0
10304717759	2018	691	GOVT.	DELHI	1	NURSING	25	1	46	1	1	0	0	0	1	1	1	0	0	1	1	1	0	1	0	0	0	0	1	1	0	1	1	1	1	1	1	0	0	1	17	7	4	5	1	1	1	1	1
10304767964	2018	692	GOVT.	DELHI	1	NURSING OFFICER	9	0	34	1	1	1	1	0	1	0	1	1	0	0	1	1	1	1	0	1	0	0	1	1	0	0	1	1	1	1	1	0	1	1	20	8	5	6	1	1	1	1	1
10304767655	2018	693	GOVT.	DELHI	1	NURSING OFFICER	10	0	40	1	1	0	1	0	1	1	1	0	0	0	1	1	1	1	0	1	0	0	1	1	0	0	1	1	1	1	1	1	1	1	20	7	5	7	1	1	1	1	1
10304763275	2018	694	GOVT.	DELHI	1	NURSING OFFICER	9	0	36	1	1	0	1	0	1	1	1	0	0	0	1	1	1	1	0	1	0	0	1	1	0	0	1	1	1	1	1	1	1	1	20	7	5	7	1	1	1	1	1
10304813963	2018	695	GOVT.	DELHI	1	NURSING	13	1	36	1	1	0	1	0	1	1	1	1	0	1	0	1	1	1	1	0	0	1	1	1	0	1	1	1	1	0	1	0	0	1	20	7	4	6	3	1	0	1	1
10304770202	2018	696	GOVT.	DELHI	1	NURSING	13	1	42	1	0	1	1	0	1	0	1	0	0	1	1	1	0	1	0	0	0	0	1	1	1	1	0	1	1	1	1	1	0	1	18	8	4	6	0	1	1	1	1
10304758727	2018	697	GOVT.	DELHI	1	NURSING OFFICER	14	1	39	1	1	1	1	0	1	1	1	1	0	1	1	1	1	1	1	1	0	1	1	1	1	0	1	1	1	1	1	1	1	1	26	9	6	8	3	1	1	1	1
10304759024	2018	698	GOVT.	DELHI	1	NURSING OFFICER	4	1	34	1	1	0	1	0	1	1	1	1	0	1	0	1	0	1	1	0	1	1	1	1	1	1	1	1	1	1	1	0	1	1	23	8	4	7	4	1	1	1	1
10304759604	2018	699	GOVT.	DELHI	1	NURSING OFFICER	3.5	1	27	0	1	0	0	0	1	1	1	1	0	1	1	1	1	1	0	0	0	0	0	1	0	1	1	1	1	1	1	0	1	1	19	7	4	6	2	1	1	1	0
10304802993	2018	700	GOVT.	DELHI	1	NURSING OFFICER	1	0	28	1	1	0	0	0	1	1	1	0	0	1	0	1	1	0	0	0	0	1	0	0	0	0	0	0	1	0	0	0	0	0	9	4	0	3	2	1	0	1	0
10304790211	2018	701	GOVT.	DELHI	1	NURSING	99	1	26	0	1	0	1	0	1	0	1	1	0	1	0	1	0	1	0	1	1	0	0	1	0	0	0	1	1	1	1	0	0	0	15	6	3	4	2	1	0	1	0
10304787705	2018	702	GOVT.	DELHI	1	NURSING OFFICER	5	1	28	0	1	0	1	0	1	0	1	0	0	1	1	1	0	1	1	0	1	0	1	1	1	0	0	1	1	1	1	0	1	1	19	8	5	5	1	1	0	1	1
10304818253	2018	703	GOVT.	DELHI	1	NURSING OFFICER	2	1	27	0	1	1	1	1	1	0	1	1	1	1	1	1	1	1	1	1	1	1	1	1	0	0	0	1	1	1	1	1	1	1	26	9	6	6	5	1	1	1	0
10304768405	2018	704	GOVT.	DELHI	1	STAFF NURSE	3.5	1	32	1	1	1	1	0	1	1	1	0	0	1	1	1	0	1	1	0	0	1	1	1	1	1	1	1	1	1	1	0	1	1	23	9	5	7	2	1	1	1	1
10304758210	2018	705	GOVT.	DELHI	1	NURSING OFFICER	7.6	1	30	1	1	0	0	0	1	1	1	1	0	1	1	1	1	1	0	0	0	1	1	1	0	1	1	1	1	1	1	0	1	1	21	8	4	6	3	1	1	1	0
10304776394	2018	706	GOVT.	DELHI	1	NURSING OFFICER	12	1	34	0	1	1	1	0	1	0	1	0	0	1	1	1	0	0	1	0	0	1	1	1	1	0	1	1	1	1	1	0	0	1	19	8	4	6	1	1	1	1	1
10304775357	2018	707	GOVT.	DELHI	1	NURSING OFFICER	7	1	30	1	1	0	1	0	0	0	1	1	0	1	0	1	1	1	1	1	1	1	1	1	1	1	1	1	1	1	1	0	0	1	22	6	5	8	3	1	1	1	0
10304791223	2018	708	GOVT.	DELHI	1	NURSING OFFICER	12	1	35	0	1	1	1	0	1	0	1	0	0	1	1	1	1	1	0	0	0	0	1	1	1	0	1	1	1	0	1	0	1	1	19	9	4	6	0	1	1	1	1
10304786022	2018	709	GOVT.	DELHI	1	NURSING OFFICER	7	1	31	1	1	0	1	0	0	0	1	1	0	1	0	1	1	1	1	1	1	0	1	1	1	1	1	1	1	1	1	0	0	1	21	6	5	8	2	1	1	1	0
10304790194	2018	710	GOVT.	DELHI	1	NURSING	14	0	42	1	1	1	1	0	1	1	1	1	0	1	0	1	1	1	1	1	0	1	1	1	0	0	0	1	1	1	1	1	0	1	22	8	5	6	3	1	1	1	1
10304799208	2018	711	PVT.	DELHI	1	NURSING OFFICER	1	1	35	0	1	1	0	0	0	0	1	0	0	0	0	1	0	0	0	0	0	0	0	0	0	0	0	1	1	0	1	1	0	0	8	4	1	3	0	1	1	1	1
10304724206	2018	712	PVT.	DELHI	1	STAFF NURSE	2.1	0	27	1	1	0	1	0	0	1	0	1	0	0	0	0	0	1	0	1	0	0	0	0	0	0	0	0	1	0	0	0	0	1	8	1	3	2	2	1	1	1	1
10304794249	2018	713	GOVT.	DELHI	1	ANM	15	1	37	1	0	0	0	0	0	0	0	0	0	0	0	0	0	0	0	0	0	0	0	0	0	0	0	0	0	0	0	0	0	0	0	0	0	0	0	1	1	1	0
10304816522	2018	714	GOVT.	DELHI	1	STAFF NURSE	10	1	37	1	1	1	0	0	1	0	0	0	0	1	1	1	0	0	0	0	0	0	0	1	0	0	0	1	0	1	1	0	0	0	10	5	2	3	0	1	0	1	0
10304770513	2018	715	GOVT.	DELHI	1	NURSING OFFICER	3	0	27	1	1	0	1	1	1	1	1	1	0	1	1	1	1	0	1	1	0	1	1	0	0	1	1	1	1	1	1	0	1	1	23	7	5	7	4	1	1	1	1
10304767694	2018	716	GOVT.	DELHI	1	NURSING OFFICER	7	0	39	1	1	0	1	0	1	0	0	0	0	0	0	0	1	1	0	1	1	1	1	1	0	0	1	0	1	0	1	0	0	0	13	5	2	4	2	1	0	1	0
10304758233	2018	717	GOVT.	DELHI	1	NURSING OFFICER	14	1	38	1	1	0	1	0	1	0	1	1	0	1	1	1	1	1	1	1	0	0	1	1	1	0	1	1	1	1	1	0	1	1	22	8	6	7	1	1	1	1	1
10304815262	2018	718	GOVT.	DELHI	1	NURSING OFFICER	6	0	34	1	1	0	1	0	1	1	1	0	0	1	1	0	1	1	0	1	0	1	1	1	0	1	0	1	1	1	0	0	0	1	18	6	5	5	2	1	0	1	0
10304785532	2018	719	GOVT.	DELHI	1	NURSING OFFICER	10	0	38	1	1	1	0	0	1	0	1	1	0	1	1	1	1	0	1	1	0	1	0	1	0	1	1	1	1	1	0	0	1	1	20	7	5	6	2	1	1	1	0
10304785885	2018	720	GOVT.	DELHI	1	NURSING	7	0	31	1	1	1	0	0	1	0	0	1	0	0	0	1	1	1	0	1	1	1	0	1	0	0	1	1	1	0	0	0	0	1	15	4	4	4	3	1	1	1	1
10304757841	2018	721	GOVT.	DELHI	1	NURSING OFFICER	15	1	36	1	1	0	1	0	1	1	1	0	0	1	1	1	0	1	1	1	0	0	1	1	1	0	1	1	1	1	1	0	0	1	20	7	6	6	1	1	1	1	1
10304758319	2018	722	GOVT.	DELHI	1	SISTER TUTOR	22	1	44	1	1	1	1	0	1	1	1	1	0	1	0	1	1	0	1	0	0	0	0	1	1	0	0	1	1	1	1	1	1	1	20	8	3	7	2	1	1	1	0
10304758570	2018	723	GOVT.	DELHI	1	RADIOTHERAPY TECHNICIAN	25	0	47	1	1	0	0	0	1	0	1	0	0	0	0	1	0	1	0	1	0	1	0	1	1	0	1	1	1	0	1	0	0	0	13	5	3	4	1	1	0	1	0
10304788957	2018	724	GOVT.	DELHI	1	NURSING	5	1	28	0	1	0	1	0	1	0	1	1	0	1	1	1	0	1	1	0	0	0	1	1	0	1	1	1	1	1	1	1	0	1	20	7	5	7	1	1	1	1	1
10305134627	2018	725	GOVT.	DELHI	1	NURSING TUTOR	21	1	51	1	1	1	1	0	1	1	1	1	0	1	0	1	1	0	0	0	0	1	1	1	0	0	0	1	1	1	1	1	0	0	18	8	1	6	3	1	1	0	0
10305168324	2018	726	GOVT.	DELHI	1	NURSING TUTOR	31	1	58	1	1	1	1	0	1	1	1	1	1	1	1	1	1	0	0	0	0	0	0	1	0	1	0	1	1	1	1	0	0	1	19	7	3	6	3	1	1	1	0
10304809417	2018	727	PVT.	DELHI	1	NURSING TUTOR	1.5	1	25	1	1	1	0	0	1	0	1	0	0	0	1	1	1	0	0	0	0	0	1	0	0	0	0	1	1	1	0	0	0	0	11	5	2	4	0	1	0	1	0
10304771609	2018	728	PVT.	DELHI	1	NURSING TUTOR	3.5	1	26	0	1	0	0	0	0	0	1	0	1	0	0	1	1	0	0	1	1	0	0	1	0	0	0	1	1	1	0	0	0	1	12	3	3	4	2	1	0	0	0
10304746124	2018	729	GOVT.	DELHI	1	NURSING OFFICER	7	1	31	0	1	0	1	0	0	0	1	0	0	1	0	1	0	1	0	0	1	0	1	1	0	1	0	1	1	1	1	0	0	1	15	6	3	5	1	1	1	1	1
10304745252	2018	730	GOVT.	DELHI	1	NURSING OFFICER	7	1	28	0	1	0	1	1	1	1	1	0	0	1	1	1	1	1	1	1	0	1	1	1	1	0	1	1	1	1	1	0	0	1	23	7	6	7	3	1	1	1	1
10304801811	2018	731	GOVT.	DELHI	1	ANM	15	1	37	1	0	0	0	0	0	0	0	0	0	0	0	0	0	0	0	0	0	0	0	0	0	0	0	0	0	0	0	0	0	0	0	0	0	0	0	1	1	1	0
10304771674	2018	732	PVT.	DELHI	1	NURSING	5	1	31	1	1	0	0	0	0	0	1	0	0	1	0	1	1	0	0	0	1	0	1	1	0	1	1	0	1	0	1	1	0	1	14	6	1	6	1	1	0	0	0
10304803664	2018	733	GOVT.	DELHI	1	STAFF NURSE	10	1	32	1	1	1	1	0	1	0	1	0	0	1	0	1	1	1	0	1	0	1	0	1	0	0	0	1	1	0	0	1	0	1	16	6	4	5	1	1	1	1	0
10304802392	2018	734	PVT.	DELHI	1	STAFF NURSE	10	1	34	1	1	1	1	0	0	0	1	0	0	1	0	0	0	1	1	1	0	0	0	1	0	1	0	1	0	1	0	0	0	0	12	4	4	4	0	1	1	1	0
10359782815	2018	735	GOVT.	DELHI	1	NURSING	10	0	37	1	1	0	0	1	1	1	1	1	0	0	0	1	1	0	0	0	0	1	0	1	0	1	0	0	1	0	1	0	0	0	13	5	0	4	4	1	0	1	1
10359782114	2018	736	GOVT.	DELHI	1	NURSING OFFICER	2.5	1	25	0	1	0	1	0	1	1	1	1	0	1	1	1	1	1	1	1	0	1	1	1	1	0	0	1	1	1	1	1	1	1	24	8	6	7	3	1	0	1	1
10359753701	2018	737	GOVT.	DELHI	1	NURSING	17	1	38	1	1	1	1	0	1	1	1	1	0	1	1	1	0	1	1	0	0	1	1	1	1	0	0	1	1	1	1	1	1	1	23	9	5	6	3	1	1	1	1
10359730522	2018	738	GOVT.	UTTAR PRADESH	0	NURSING OFFICER	2	0	26	0	1	1	1	1	1	1	1	1	0	1	1	1	1	1	1	1	0	1	1	0	0	0	1	1	1	1	1	1	0	1	24	7	6	7	4	1	0	1	1
10359783017	2018	739	GOVT.	DELHI	1	NURSING	4	1	26	1	1	0	1	1	1	1	1	1	0	1	1	1	1	1	1	0	0	0	1	1	1	0	0	1	1	1	1	1	1	1	23	8	5	7	3	1	1	1	1
10359749100	2018	740	GOVT.	DELHI	1	NURSING OFFICER	1	0	27	1	1	0	1	1	1	0	1	1	0	1	1	1	1	1	1	1	0	1	1	1	0	0	1	1	1	1	1	1	1	1	24	8	6	7	3	1	1	1	1
10359754979	2018	741	GOVT.	DELHI	1	NURSING OFFICER	13	1	35	1	1	0	1	0	1	1	1	1	0	1	1	1	1	1	1	1	0	1	1	1	1	0	1	1	1	1	1	1	1	1	25	8	6	8	3	1	1	1	1
10359730190	2018	742	GOVT.	UTTAR PRADESH	0	NURSING OFFICER	2	0	26	1	1	0	1	1	1	1	1	0	0	1	1	1	0	1	1	1	1	0	1	1	0	0	1	1	1	1	1	1	0	1	22	7	6	6	3	1	1	1	1
10359787189	2018	743	GOVT.	DELHI	1	NURSING OFFICER	4	1	30	1	1	1	1	0	1	1	1	1	0	1	0	1	1	1	1	1	0	1	1	1	1	0	1	1	1	1	1	1	1	1	25	9	5	8	3	1	1	1	1
10359735462	2018	744	GOVT.	UTTAR PRADESH	0	NURSING OFFICER	2	0	29	1	1	0	1	1	1	1	1	1	0	1	1	1	1	1	1	1	0	1	1	1	0	0	1	1	1	1	1	0	0	1	23	7	6	6	4	1	1	1	1
10359749668	2018	745	GOVT.	DELHI	1	NURSING	1	0	32	1	1	1	1	0	1	1	1	0	0	1	1	1	1	1	0	1	0	1	1	1	1	0	1	1	1	1	1	0	1	1	23	9	5	7	2	1	1	1	1
10359735588	2018	746	GOVT.	RAJASTHAN	0	NURSING OFFICER	1	0	26	0	1	0	1	1	1	1	1	1	1	1	1	1	0	1	1	1	0	1	1	1	0	0	1	1	1	0	1	1	0	1	23	7	6	5	5	1	1	1	1
10359734598	2018	747	GOVT.	RAJASTHAN	0	NURSING	1	0	25	1	1	1	1	0	1	1	1	0	0	1	0	1	1	1	1	1	0	1	1	1	0	1	1	1	1	0	1	1	1	1	23	9	5	7	2	1	1	1	1
10359770803	2018	748	GOVT.	DELHI	1	NURSING OFFICER	8	1	30	0	1	0	1	0	1	1	1	0	0	1	1	1	1	1	1	0	0	0	1	1	0	0	1	1	1	1	1	0	1	1	20	8	5	6	1	1	1	1	0
10359773189	2018	749	GOVT.	DELHI	1	NURSING OFFICER	7	0	30	1	1	0	1	0	1	1	1	1	0	1	0	1	1	1	1	0	0	1	1	1	1	0	1	1	1	0	1	1	0	1	21	7	4	7	3	1	0	1	1
10360081556	2018	750	GOVT.	DELHI	1	NURSING OFFICER	11	1	35	1	1	0	1	1	1	1	1	1	1	1	0	1	0	0	1	0	1	1	1	1	1	0	0	1	1	1	1	1	1	1	23	8	3	6	6	1	1	1	1
10359749697	2018	751	GOVT.	DELHI	1	NURSING OFFICER	7	1	33	1	1	1	1	0	1	0	1	0	0	1	1	1	0	1	1	1	0	1	1	1	1	1	1	1	1	1	1	0	1	1	23	9	6	7	1	1	1	1	1
10359782025	2018	752	GOVT.	DELHI	1	NURSING	6	0	31	1	1	0	1	0	1	0	1	1	1	1	1	1	1	0	0	0	0	0	0	1	0	0	0	1	1	1	1	0	0	0	15	6	2	5	2	1	1	1	0
10359721877	2018	753	GOVT.	DELHI	1	NURSING OFFICER	8	1	31	0	1	1	0	0	1	0	1	1	0	1	0	1	1	1	1	1	0	1	1	1	1	0	1	1	1	1	1	0	1	1	22	9	5	6	2	1	1	1	1
10359756672	2018	754	GOVT.	DELHI	1	NURSING OFFICER	12	0	34	1	1	1	1	0	0	0	1	1	0	1	0	1	0	1	1	0	0	0	1	1	1	1	0	1	1	1	1	0	0	1	18	7	4	6	1	1	1	1	1
10359795958	2018	755	GOVT.	DELHI	1	NURSING OFFICER	3	0	29	1	1	1	0	1	1	0	1	0	0	1	0	1	0	0	0	1	1	1	1	1	0	0	1	1	1	0	1	0	0	0	16	8	2	3	3	1	1	1	1
10359747175	2018	756	GOVT.	DELHI	1	NURSING OFFICER	6	1	29	1	1	1	1	0	1	0	0	0	0	0	0	1	0	1	0	0	1	1	1	1	1	0	0	1	1	1	1	0	1	1	17	7	3	5	2	1	1	1	1
10359748628	2018	757	GOVT.	DELHI	1	NURSING OFFICER	10	0	38	1	1	0	1	0	1	0	1	0	1	1	0	1	1	1	1	1	0	1	1	1	0	0	0	1	1	1	1	0	0	1	19	7	5	5	2	1	0	1	1
10359746621	2018	758	GOVT.	DELHI	1	NURSING OFFICER	7	0	33	1	1	1	1	0	1	0	1	1	1	1	0	1	0	1	1	1	0	1	1	1	0	0	0	1	1	1	1	0	0	1	20	8	5	4	3	1	1	1	1
10359758774	2018	759	GOVT.	DELHI	1	NURSING OFFICER	12	1	33	1	1	1	1	1	1	1	1	1	1	1	0	1	0	1	1	1	0	1	1	1	1	0	0	1	1	1	1	0	0	1	23	8	5	5	5	1	1	1	1
10359731558	2018	760	SEMI GOVT.	DELHI	1	NURSING OFFICER	2.4	1	24	0	1	1	1	0	1	1	1	1	1	1	1	0	1	1	1	1	0	1	1	1	0	1	1	1	1	1	1	0	1	0	24	9	5	6	4	1	1	1	1
10359768636	2018	761	GOVT.	DELHI	1	PUBLIC HEALTH NURSING OFFICER	4	0	28	0	1	0	1	0	1	0	1	0	0	1	0	1	1	1	1	1	0	0	1	1	1	1	1	1	1	1	1	0	1	1	21	8	5	8	0	1	1	1	1
10359753606	2018	762	GOVT.	DELHI	1	NURSING	12	0	40	1	1	0	1	0	1	1	0	0	0	0	0	1	0	1	0	0	0	0	1	0	0	0	0	1	1	0	1	0	0	1	11	4	3	3	1	0	0	1	0
10359742398	2018	763	GOVT.	DELHI	1	NURSING OFFICER	15	1	42	1	1	1	0	0	1	1	1	1	0	1	1	1	1	1	1	0	0	1	1	1	1	0	1	1	1	1	1	0	0	1	22	8	5	6	3	1	1	1	1
10359796027	2018	764	GOVT.	DELHI	1	NURSING OFFICER	8	0	37	1	0	0	0	0	0	0	0	0	0	0	0	0	0	0	0	0	0	0	0	0	0	0	0	0	0	0	0	0	0	0	0	0	0	0	0	1	0	0	1
10359767395	2018	765	GOVT.	DELHI	1	NURSING OFFICER	10	0	41	1	1	1	1	0	1	0	1	1	1	1	1	0	1	1	1	1	1	1	1	1	1	1	1	1	1	1	1	1	1	1	27	9	6	8	4	1	1	1	0
10359758983	2018	766	GOVT.	DELHI	1	NURSING OFFICER	13	0	40	1	1	1	1	0	1	0	1	0	0	1	1	1	0	1	1	1	1	1	1	1	0	1	0	1	1	1	1	0	1	0	21	9	5	5	2	1	1	1	0
10359782412	2018	767	GOVT.	DELHI	1	NURSING OFFICER	10	1	32	1	1	0	1	0	0	0	1	0	0	1	0	1	0	1	0	0	0	1	0	1	0	0	0	1	0	0	0	0	0	0	9	3	2	3	1	1	1	1	1
10359771908	2018	768	GOVT.	DELHI	1	NURSING OFFICER	13	1	32	1	1	0	0	0	1	1	1	0	0	0	1	1	0	0	0	1	0	1	0	1	0	1	1	1	1	1	0	0	0	1	15	4	4	5	2	1	1	1	1
10359788971	2018	769	GOVT.	DELHI	1	NURSING	7	1	32	0	1	0	1	0	1	0	1	0	0	0	1	0	0	0	0	1	1	1	1	1	0	1	1	1	1	0	1	0	0	1	16	6	4	4	2	1	0	1	1
10359750226	2018	770	GOVT.	DELHI	1	NURSING OFFICER	15	0	37	1	1	1	1	0	1	0	0	1	0	0	1	1	0	0	0	1	0	0	0	1	1	0	0	1	1	0	1	0	0	1	14	5	4	4	1	1	1	1	1
10359770489	2018	771	GOVT.	DELHI	1	NURSING OFFICER	10	1	33	1	1	0	0	0	1	0	1	0	0	1	1	1	0	1	0	0	0	0	0	1	0	1	0	0	1	1	1	0	0	1	13	6	3	4	0	1	0	1	0
10359745522	2018	772	GOVT.	DELHI	1	NURSING OFFICER	10	1	31	1	1	0	1	0	1	0	1	1	0	1	1	1	1	0	1	1	1	1	1	1	0	1	0	1	1	0	1	0	1	0	20	8	4	5	3	1	1	1	0
10359745202	2018	773	GOVT.	DELHI	1	NURSING OFFICER	0	0	32	1	1	1	1	0	1	0	1	1	0	1	1	1	0	0	1	1	1	1	1	1	0	1	0	1	1	1	1	0	1	0	21	9	4	5	3	1	1	1	1
10359749979	2018	774	GOVT.	DELHI	1	NURSING OFFICER	0	0	40	1	1	1	1	0	1	0	1	1	0	1	1	1	0	0	1	1	1	1	1	1	0	1	0	1	1	1	1	0	1	1	22	9	5	5	3	1	1	1	1
10359754919	2018	775	GOVT.	DELHI	1	NURSE	16	0	41	1	1	1	1	1	1	0	1	0	0	1	0	1	1	1	0	1	1	0	1	1	0	0	1	1	1	1	1	0	0	0	19	8	3	6	2	1	1	1	0
10359722114	2018	776	PVT.	MADHYA PRADESH	0	CRITICAL CARE NURSE	4	0	36	1	1	1	1	0	1	1	0	1	0	0	0	1	0	0	0	0	1	1	1	1	0	1	0	1	1	1	1	0	0	1	17	6	2	5	4	1	1	1	1
10359741208	2018	777	PVT.	MADHYA PRADESH	0	NURSE PRACTITIONER	1	0	29	0	1	1	1	1	1	0	1	1	0	1	1	1	1	0	0	1	0	0	1	1	0	1	1	1	1	1	1	0	0	1	21	8	4	7	2	1	1	1	1
10359722881	2018	778	PVT.	MADHYA PRADESH	0	STAFF NURSE	0.6	0	30	1	1	1	1	1	1	0	0	1	0	0	0	1	0	0	0	0	0	0	1	1	0	1	1	1	0	0	0	0	0	1	13	4	2	5	2	1	1	1	1
10359734343	2018	779	GOVT.	DELHI	1	NURSING OFFICER	15	1	37	1	1	1	1	0	1	1	1	1	0	1	1	1	0	1	0	1	1	1	1	1	1	1	1	1	1	1	1	0	1	1	25	9	5	7	4	1	1	1	1
10359767825	2018	780	GOVT.	DELHI	1	NURSING	15	1	37	1	1	1	1	1	1	0	1	1	1	1	1	0	1	1	1	1	0	1	1	1	1	1	0	1	1	1	1	1	1	1	26	9	6	7	4	1	1	1	1
10359815953	2018	781	GOVT.	DELHI	1	NURSING	13	1	34	1	1	1	1	0	1	1	1	0	0	1	1	1	0	1	1	0	0	1	1	1	0	0	1	1	1	0	1	1	1	1	21	9	5	5	2	1	1	1	1
10359764004	2018	782	GOVT.	DELHI	1	NURSING OFFICER	14	1	36	1	1	1	1	1	1	1	1	1	1	1	1	0	1	1	1	1	0	1	1	1	1	1	0	1	1	1	1	1	1	1	27	9	6	7	5	1	1	1	1
10359760285	2018	783	GOVT.	DELHI	1	NURSING	13	1	36	1	1	1	1	1	1	0	1	1	1	1	1	1	1	1	1	0	0	1	1	1	0	0	0	1	1	1	1	1	1	1	24	9	5	6	4	1	1	1	1
10359781087	2018	784	GOVT.	DELHI	1	NURSING OFFICER	10	0	35	1	1	1	1	0	1	0	1	0	0	1	0	0	1	0	0	1	1	1	0	1	0	0	0	0	1	0	1	0	0	0	13	7	1	3	2	1	1	0	0
10359763237	2018	785	GOVT.	DELHI	1	NURSING OFFICER	1	1	27	0	1	0	0	0	1	0	1	0	0	1	0	1	1	1	1	1	0	1	1	1	1	0	1	1	0	1	1	0	1	0	18	7	4	6	1	1	1	1	1
10359775086	2018	786	GOVT.	DELHI	1	NURSING OFFICER	6	1	29	1	1	0	1	0	1	1	1	1	0	0	1	0	1	1	0	1	1	0	1	1	0	0	0	0	0	1	1	1	0	1	17	5	4	5	3	1	0	1	1
10359770060	2018	787	GOVT.	DELHI	1	NURSING	13	1	37	1	1	1	1	0	1	0	1	0	0	1	1	1	0	1	1	0	1	1	0	1	0	1	0	1	1	0	0	0	0	0	16	6	4	4	2	1	1	1	1
10359763724	2018	788	GOVT.	DELHI	1	NURSING OFFICER	1	1	29	1	1	0	0	0	1	1	1	0	0	1	0	1	1	1	1	1	0	0	1	1	0	0	0	1	1	1	1	0	1	0	17	8	4	4	1	1	1	1	1
10359763184	2018	789	GOVT.	DELHI	1	NURSING OFFICER	4.5	1	27	1	1	0	0	0	1	1	1	0	1	0	0	1	0	1	1	1	1	0	0	0	0	1	0	1	1	0	1	0	0	0	14	4	4	3	3	1	1	1	1
10359770584	2018	790	GOVT.	DELHI	1	NURSING OFFICER	3	0	27	0	1	1	1	0	1	0	1	0	0	1	1	1	1	1	1	0	1	1	0	1	0	1	0	1	1	0	0	0	0	0	17	6	4	5	2	1	0	1	1
10359770922	2018	791	GOVT.	DELHI	1	NURSING	13	1	34	1	1	1	1	0	1	0	1	0	0	1	1	1	0	1	1	0	1	1	0	1	0	1	0	1	1	0	0	0	0	0	16	6	4	4	2	1	1	1	1
10359785198	2018	792	GOVT.	DELHI	1	NURSING OFFICER	7	1	30	1	1	0	1	0	1	0	1	1	0	1	0	1	0	1	1	1	0	1	1	1	0	1	0	1	1	1	1	0	0	1	19	7	5	5	2	1	1	1	1
10359765663	2018	793	GOVT.	DELHI	1	NURSING OFFICER	3	0	30	1	1	0	0	0	1	1	1	1	0	1	0	1	1	1	1	1	0	1	1	0	0	1	1	1	1	0	1	0	0	1	19	6	5	5	3	1	1	1	1
10359774599	2018	794	GOVT.	DELHI	1	NURSING OFFICER	5	0	28	1	1	0	0	0	1	1	1	1	0	1	0	1	1	1	1	1	0	1	1	0	0	1	1	1	1	0	1	0	0	1	19	6	5	5	3	1	1	1	1
10359997846	2018	795	GOVT.	DELHI	1	NURSING OFFICER	3	1	26	1	1	1	1	1	1	1	1	1	1	0	1	1	0	1	0	1	0	1	0	1	0	0	1	1	1	1	1	1	0	1	22	6	5	6	5	1	1	1	1
10359744935	2018	796	GOVT.	DELHI	1	NURSING	13	0	34	1	1	1	1	1	1	0	1	1	0	1	1	1	0	1	0	1	0	0	1	0	0	1	0	1	1	1	1	0	0	1	19	7	5	5	2	1	1	1	0
10359736718	2018	797	GOVT.	DELHI	1	NURSING	11	1	33	1	1	0	1	0	1	1	1	0	0	1	1	1	0	1	1	1	1	1	1	1	1	1	1	1	1	1	1	1	1	1	25	8	6	8	3	1	1	1	1
10359773749	2018	798	PVT.	DELHI	1	NURSING OFFICER	2.8	1	26	1	1	0	1	1	1	0	1	0	0	1	1	1	0	1	1	1	0	1	1	1	0	0	1	1	1	0	1	1	1	1	21	8	6	5	2	1	1	1	1
10359771979	2018	799	PVT.	DELHI	1	NURSING	0	1	23	0	1	1	1	1	1	0	1	0	0	1	1	1	1	1	1	1	0	1	1	1	0	0	1	1	1	0	1	1	1	1	23	9	6	6	2	1	1	1	1
10359721858	2018	800	GOVT.	DELHI	1	NURSING OFFICER	13	1	34	1	1	1	0	0	1	0	1	1	1	1	0	1	1	1	1	1	0	1	1	1	1	0	1	1	1	1	1	0	1	1	23	9	5	6	3	1	0	1	1
10359790825	2018	801	GOVT.	DELHI	1	NURSING OFFICER	8	1	32	1	1	1	1	0	1	1	1	0	0	1	1	1	0	1	1	1	0	1	0	1	0	0	1	1	1	0	1	1	0	0	19	7	5	5	2	1	1	1	0
10359786371	2018	802	GOVT.	DELHI	1	NA	17	1	38	1	1	1	1	0	1	0	1	1	0	1	1	1	1	1	1	1	0	0	1	1	1	0	1	1	1	1	1	1	1	1	24	9	6	8	1	1	1	1	0
10359764831	2018	803	GOVT.	DELHI	1	NURSING	25	1	58	1	1	1	0	0	0	0	1	0	0	1	1	1	1	0	1	1	0	0	1	1	0	0	1	1	1	1	1	1	0	1	18	7	5	6	0	1	1	1	1
10359775270	2018	804	GOVT.	DELHI	1	NURSING OFFICER	8	1	30	1	1	1	1	0	1	1	1	1	0	1	0	1	0	1	1	0	0	1	1	1	1	1	1	1	1	1	1	0	0	1	22	8	4	7	3	1	1	1	0
10359785699	2018	805	GOVT.	DELHI	1	NURSING TUTOR	17	1	38	1	1	1	1	0	1	0	1	0	0	1	1	1	0	1	1	0	1	1	1	1	1	0	0	1	1	0	1	0	0	0	18	8	4	4	2	1	1	1	0
10359769674	2018	806	GOVT.	DELHI	1	STAFF NURSE	5	1	26	1	1	0	0	0	0	0	1	0	0	1	1	1	1	0	1	1	0	0	1	1	0	0	1	1	1	1	1	1	1	1	18	7	5	6	0	1	1	1	1
10359764148	2018	807	GOVT.	DELHI	1	NURSING	6	1	31	0	1	1	1	1	1	0	1	1	1	1	1	1	1	1	1	1	0	1	1	1	0	0	0	1	1	1	1	1	1	1	25	9	6	6	4	1	1	1	1
10359806265	2018	808	GOVT.	DELHI	1	NURSING OFFICER	99	1	32	1	1	0	1	0	1	0	1	0	0	1	1	1	1	1	0	1	0	1	0	1	0	0	0	1	1	1	1	0	1	1	18	7	5	5	1	1	1	1	1
10359768763	2018	809	GOVT.	DELHI	1	NURSING	16	0	36	1	1	0	1	0	1	1	1	1	0	0	1	1	1	1	0	1	0	1	0	1	1	1	0	1	1	1	0	0	0	1	19	4	5	7	3	1	1	1	1
10359773007	2018	810	GOVT.	DELHI	1	NURSING OFFICER	10	1	36	1	1	1	0	0	1	0	1	0	0	0	1	1	1	0	0	1	1	1	0	1	1	1	1	1	1	0	0	0	0	1	17	5	4	6	2	1	1	1	1
10359739775	2018	811	GOVT.	DELHI	1	NURSING	14	1	34	1	1	0	1	1	1	0	1	0	0	1	0	1	1	1	1	0	0	1	1	1	1	0	1	1	1	1	1	1	1	1	22	8	4	8	2	1	0	1	0
10359746316	2018	812	GOVT.	DELHI	1	NURSING OFFICER	15	1	36	1	1	1	1	1	1	1	1	1	1	1	1	1	1	1	1	1	1	1	1	1	1	0	1	1	1	1	1	1	0	1	28	8	6	8	6	1	1	1	1
10359780779	2018	813	GOVT.	DELHI	1	SISTER TUTOR	12	1	36	1	1	0	1	0	1	0	0	0	1	1	1	1	0	1	0	0	0	1	1	0	0	1	0	1	1	1	0	0	0	0	14	4	3	5	2	0	0	1	1
10359754410	2018	814	GOVT.	DELHI	1	NURSING OFFICER	8	0	33	1	1	0	1	0	1	0	1	0	0	1	0	1	0	1	0	0	0	0	0	1	1	0	1	1	1	0	0	1	0	1	14	5	3	6	0	1	1	1	1
10359796573	2018	815	GOVT.	DELHI	1	SISTER TUTOR	10	1	48	1	1	0	1	0	1	0	0	0	0	0	1	1	1	1	0	0	0	1	1	1	0	0	1	1	1	1	0	0	0	1	15	4	4	6	1	1	1	1	0
10359762880	2018	816	GOVT.	DELHI	1	NURSING TUTOR	10	1	37	1	1	1	1	0	1	0	1	1	0	1	0	1	1	1	0	1	0	1	0	1	0	1	0	1	0	0	0	0	0	1	16	5	4	5	2	1	1	1	0
10359782823	2018	817	PVT.	DELHI	1	STAFF NURSE	3	1	27	1	1	0	1	0	1	1	1	0	0	0	1	0	1	1	1	1	0	1	0	1	0	0	0	0	0	0	0	0	0	0	12	3	4	3	2	1	1	1	1
10359772059	2018	818	GOVT.	DELHI	1	NURSING OFFICER	4	1	34	1	1	0	0	0	1	0	1	1	0	1	1	1	0	1	0	1	0	1	0	1	0	1	0	1	1	1	0	0	0	0	15	5	4	4	2	1	0	1	1
10359769249	2018	819	GOVT.	DELHI	1	NURSING OFFICER	11	0	35	1	1	1	1	0	1	0	1	1	1	1	1	1	1	1	0	0	1	0	0	1	0	1	0	1	1	1	0	0	1	0	19	7	3	6	3	1	0	1	1
10359778325	2018	820	GOVT.	DELHI	1	NURSING OFFICER	11	0	42	1	0	0	1	0	1	1	0	0	0	1	0	1	1	0	1	1	0	0	1	1	0	0	1	1	1	1	0	0	1	1	16	6	4	5	1	1	0	1	1
10359770905	2018	821	GOVT.	DELHI	1	NURSING	10	1	32	1	1	1	1	1	1	1	1	0	0	1	0	1	0	1	1	1	0	1	1	1	0	0	0	1	1	1	0	1	1	1	21	8	5	5	3	1	0	1	1
10359787563	2018	822	GOVT.	DELHI	1	NURSING OFFICER	4	0	31	1	1	0	1	0	1	1	1	0	0	1	0	1	1	1	1	1	0	1	1	1	0	0	1	1	1	1	1	1	1	1	22	8	5	7	2	1	0	1	1
10359778427	2018	823	GOVT.	DELHI	1	NURSING SISTER	28	1	55	1	1	0	0	1	1	1	1	0	0	1	0	1	0	0	1	1	0	1	1	1	0	0	1	1	1	1	1	0	1	1	19	8	4	4	3	1	0	1	1
10359757610	2018	824	GOVT.	DELHI	1	NURSING	16	0	37	1	1	0	1	0	1	1	1	0	1	0	1	1	0	1	1	0	0	1	1	1	0	1	1	1	1	0	1	1	0	0	19	6	4	6	3	1	1	1	1
10359758923	2018	825	PVT.	DELHI	1	NURSING TUTOR	2	1	25	1	1	1	0	0	1	0	1	1	0	1	1	1	0	1	1	0	0	0	1	1	0	0	0	1	1	1	1	0	0	1	17	8	5	3	1	1	1	1	1
10359767959	2018	826	GOVT.	DELHI	1	NURSING OFFICER	8	1	30	1	1	1	1	0	1	1	1	1	0	1	0	1	0	1	1	1	0	1	1	1	0	0	1	1	0	0	1	0	1	1	20	8	5	4	3	1	1	1	0
10435096755	2018	827	GOVT.	DELHI	1	NURSING OFFICER	16	0	46	1	1	0	1	0	1	1	1	0	0	1	0	1	0	1	1	0	0	0	1	1	1	0	0	1	1	1	1	0	0	1	17	7	4	5	1	1	1	1	0
10435109901	2018	828	GOVT.	DELHI	1	NURSE	10	0	35	0	1	0	1	1	1	1	1	1	0	1	1	1	0	1	1	1	1	0	1	1	1	1	0	1	1	1	1	0	0	1	23	7	6	6	4	0	1	1	1
10435110979	2018	829	GOVT.	DELHI	1	NURSING OFFICER	99	0	25	0	1	0	1	1	1	1	1	1	0	0	1	1	1	1	1	0	0	1	1	0	1	0	1	1	1	0	1	0	0	0	19	5	4	6	4	1	0	1	1
10435136876	2018	830	GOVT.	DELHI	1	NURSING OFFICER	0	1	27	0	1	0	1	0	0	0	1	1	0	1	0	0	1	1	1	1	0	1	1	1	0	0	0	1	1	0	1	1	1	1	18	7	5	4	2	1	1	1	1
10435136361	2018	831	GOVT.	DELHI	1	NURSING OFFICER	1	0	25	1	1	1	1	1	1	1	1	1	0	1	1	1	1	1	1	1	0	1	1	1	0	1	1	1	1	1	1	0	1	1	26	9	6	7	4	1	1	1	1
10435083103	2018	832	GOVT.	DELHI	1	NURSING OFFICER	8	1	32	1	1	0	0	0	1	0	1	0	0	1	0	1	0	1	1	0	0	1	1	1	0	0	1	1	1	0	1	0	1	1	16	8	4	3	1	1	1	1	1
10435115394	2018	833	GOVT.	DELHI	1	NURSING OFFICER	9	0	30	1	1	1	1	1	1	1	1	1	0	1	1	1	1	1	1	1	0	1	1	1	1	0	1	1	1	1	1	0	1	1	26	9	6	7	4	1	0	1	1
10435114365	2018	834	GOVT.	DELHI	1	NURSING	18	1	43	1	1	0	1	1	1	0	1	1	1	1	1	1	0	0	0	0	0	0	1	1	1	0	0	1	1	0	1	0	0	0	16	7	2	4	3	1	1	1	1
10435111471	2018	835	GOVT.	DELHI	1	NURSING OFFICER	1	0	25	1	1	1	1	1	1	1	1	1	0	1	0	0	0	1	1	0	0	1	1	0	0	0	0	1	1	1	1	0	0	1	18	7	4	3	4	1	1	1	1
10435109059	2018	836	GOVT.	DELHI	1	NURSING OFFICER	10	0	32	0	1	1	1	1	1	1	1	1	0	1	1	1	0	1	1	1	0	0	1	1	1	0	0	1	1	1	1	0	0	1	22	8	6	5	3	1	1	1	1
10435077156	2018	837	GOVT.	DELHI	1	NURSING OFFICER	2	1	25	1	1	0	1	0	1	0	1	1	0	1	1	1	1	1	1	0	1	0	1	1	1	1	1	1	1	1	1	0	1	0	22	8	4	8	2	1	1	1	1
10435111305	2018	838	GOVT.	DELHI	1	NURSING	18	1	41	1	1	0	0	0	1	0	1	1	1	1	1	1	0	0	0	0	0	1	1	1	1	0	1	1	1	0	1	0	0	0	16	7	2	4	3	1	0	1	1
10435112695	2018	839	GOVT.	DELHI	1	NURSING OFFICER	3	0	26	1	1	1	1	0	1	1	1	0	1	1	0	1	1	1	1	1	0	1	1	1	0	0	0	1	1	0	1	0	1	1	21	9	5	4	3	1	1	1	1
10435096046	2018	840	GOVT.	DELHI	1	NURSE	15	1	36	1	1	1	0	1	1	0	1	0	0	1	1	1	0	1	0	0	0	1	1	1	1	0	1	1	1	1	0	0	0	1	18	7	4	5	2	1	0	1	1
10435098584	2018	841	GOVT.	DELHI	1	NURSING	12	0	40	1	1	1	1	0	1	1	1	1	0	1	1	1	1	1	1	0	0	0	1	0	0	0	0	1	1	1	1	0	1	1	20	8	5	5	2	1	1	1	0
10435110023	2018	842	GOVT.	DELHI	1	NURSING	6	0	31	0	1	1	1	1	1	1	1	0	0	1	1	1	0	1	1	0	1	0	1	1	1	0	0	1	1	1	1	0	1	1	22	9	5	5	3	1	0	1	0
10435109011	2018	843	GOVT.	DELHI	1	NURSING OFFICER	5	0	33	0	1	1	1	1	1	0	1	1	0	1	1	1	1	1	1	1	0	1	1	1	1	1	0	1	1	1	1	0	0	1	24	8	6	7	3	1	1	1	1
10435084914	2018	844	GOVT.	DELHI	1	NURSING OFFICER	7	1	30	1	1	0	1	1	1	0	1	0	0	1	0	1	1	1	1	1	0	1	1	1	1	1	1	1	1	1	1	1	1	1	24	8	5	9	2	1	1	1	1
10435112219	2018	845	GOVT.	RAJASTHAN	0	NURSING OFFICER	8	0	31	1	1	1	1	1	1	1	1	1	0	1	1	1	1	1	1	0	0	1	1	0	1	0	1	1	1	1	1	1	1	1	25	8	5	8	4	1	1	1	1
10435114853	2018	846	PVT.	DELHI	1	NURSING OFFICER	2	1	25	0	1	1	0	0	1	0	1	1	1	1	1	1	1	1	0	0	0	1	1	1	0	0	0	1	1	1	0	0	0	1	18	7	4	4	3	1	1	1	1
10435089741	2018	847	GOVT.	DELHI	1	NURSING OFFICER	9	0	37	1	1	1	1	0	1	1	1	1	0	1	0	1	0	1	0	0	1	1	1	1	0	0	1	1	1	0	1	0	1	0	19	9	2	4	4	1	1	1	0
10435077735	2018	848	PVT.	DELHI	1	NURSING TUTOR	3	1	26	0	1	0	1	0	1	1	1	0	0	0	1	1	1	0	0	1	0	0	1	1	0	0	1	1	1	0	1	1	1	1	18	7	4	6	1	1	1	1	0
10435104190	2018	849	GOVT.	DELHI	1	NURSING	15	1	40	1	1	1	1	0	1	1	1	0	0	1	0	1	1	1	1	0	0	1	1	1	0	1	1	1	1	1	1	0	1	1	22	9	4	7	2	1	1	1	1
10435105137	2018	850	GOVT.	DELHI	1	NURSING	11	0	39	1	1	1	1	0	1	1	1	0	0	1	0	1	1	1	1	0	0	1	1	1	0	1	1	1	1	1	1	0	1	1	22	9	4	7	2	1	1	1	1
10435089181	2018	851	GOVT.	DELHI	1	NURSING OFFICER	15	0	44	1	1	0	0	1	1	1	1	1	0	1	1	1	0	1	0	0	0	1	1	1	1	0	1	1	1	1	1	0	0	1	20	7	4	5	4	1	0	1	1
10435107025	2018	852	GOVT.	DELHI	1	NURSING OFFICER	10	1	35	1	1	1	1	0	1	1	1	1	0	1	0	1	1	1	1	1	0	1	1	1	0	1	1	1	1	1	1	1	0	1	24	8	5	8	3	1	1	1	1
10435096145	2018	853	GOVT.	DELHI	1	NURSING	10	1	31	1	1	0	1	0	0	0	1	0	0	0	1	1	1	0	0	1	0	1	1	1	0	1	1	1	1	1	0	0	0	0	15	4	3	7	1	1	1	1	1
10435106833	2018	854	GOVT.	DELHI	1	NURSING OFFICER	9	1	31	1	1	1	1	0	1	1	1	1	0	1	0	1	1	1	1	1	0	1	1	1	0	0	1	1	1	1	1	0	0	1	22	8	5	6	3	1	0	1	1
10435122289	2018	855	GOVT.	DELHI	1	STAFF NURSE	0	0	31	0	1	1	1	0	1	1	1	0	1	0	1	1	1	1	0	0	0	1	1	1	0	0	1	1	1	0	0	0	1	0	18	7	3	5	3	1	0	1	1
10435107732	2018	856	GOVT.	DELHI	1	NURSING OFFICER	5	1	32	0	1	1	1	0	1	0	1	0	0	1	0	1	1	1	1	1	0	1	1	1	1	0	1	1	1	1	1	0	0	1	21	8	5	7	1	1	1	1	1
10435100214	2018	857	GOVT.	DELHI	1	STAFF NURSE	1	1	25	0	1	0	1	0	1	0	1	0	0	1	1	1	0	1	1	0	0	1	1	1	1	1	0	1	1	1	1	0	0	1	19	7	5	6	1	1	1	1	1
10435112062	2018	858	GOVT.	DELHI	1	NURSING OFFICER	3	1	30	1	1	1	1	0	1	1	1	0	0	1	0	1	0	1	0	1	0	1	1	1	0	0	1	1	1	1	0	0	0	0	17	7	3	5	2	1	1	1	1
10435110499	2018	859	GOVT.	DELHI	1	NURSING OFFICER	7	0	32	1	1	1	1	0	1	1	1	0	0	1	0	1	1	1	0	1	1	1	1	1	0	0	0	1	1	0	1	0	0	0	18	8	3	4	3	1	1	1	1
10435108171	2018	860	GOVT.	DELHI	1	NURSING OFFICER	11	1	37	1	1	0	1	1	1	0	1	1	0	1	0	0	0	1	1	1	0	1	1	1	1	1	0	1	1	1	1	0	0	1	20	7	5	5	3	1	0	1	0
10435136817	2018	861	SEMI GOVT.	DELHI	1	STAFF NURSE	1.5	1	22	0	1	1	1	0	1	1	1	0	0	1	1	1	1	0	1	0	0	0	0	0	0	1	1	1	0	1	1	1	0	1	18	5	4	8	1	1	1	1	1
10435115089	2018	862	SEMI GOVT.	DELHI	1	NURSING OFFICER	2	1	25	0	1	1	1	0	1	1	1	1	0	1	0	1	1	1	1	1	0	0	1	1	1	0	0	1	1	0	0	1	0	1	20	7	5	6	2	1	1	1	1
10435138727	2018	863	SEMI GOVT.	DELHI	1	STAFF NURSE	1	1	22	0	1	0	1	0	1	0	1	0	0	1	0	1	0	1	1	0	0	1	1	1	1	1	1	1	1	0	1	1	0	1	19	7	4	7	1	1	1	1	1
10435112942	2018	864	SEMI GOVT.	DELHI	1	NURSING OFFICER	2.4	1	25	0	1	1	0	0	1	0	1	1	1	1	1	1	1	1	0	0	0	1	0	1	0	0	0	1	1	1	0	0	0	1	17	6	4	4	3	1	1	1	1
10435113368	2018	865	SEMI GOVT.	DELHI	1	NURSING OFFICER	2	1	27	1	1	0	0	0	1	1	1	1	0	1	0	1	1	1	1	1	0	0	1	1	1	0	1	1	0	1	0	0	0	1	18	5	5	6	2	1	1	1	1
10435096117	2018	866	GOVT.	DELHI	1	NURSING OFFICER	7	1	34	1	1	1	1	0	1	0	1	1	0	1	1	1	1	1	0	1	0	1	1	1	0	1	1	1	1	1	1	0	0	1	22	8	5	7	2	1	1	1	1
10435118370	2018	867	GOVT.	DELHI	1	NURSING OFFICER	18	1	38	1	1	1	1	0	1	0	1	1	0	0	1	1	1	0	0	1	0	1	0	1	0	1	0	1	1	1	1	1	0	1	19	6	4	7	2	1	1	1	1
10435109219	2018	868	GOVT.	DELHI	1	NURSING OFFICER	14	0	43	1	1	1	0	1	1	1	1	1	0	1	1	1	0	0	0	1	0	1	1	1	0	1	0	1	1	1	1	1	0	1	21	8	4	5	4	1	0	1	0
10435124491	2018	869	GOVT.	DELHI	1	NURSING OFFICER	10	1	32	1	1	0	0	0	1	1	1	0	1	1	1	1	1	0	1	1	0	1	1	1	0	0	0	1	1	1	1	1	1	0	20	8	4	5	3	1	1	1	0
10435100079	2018	870	GOVT.	DELHI	1	NURSING OFFICER	14	0	37	1	1	1	1	0	1	0	1	0	0	1	1	1	1	1	1	1	0	1	1	1	0	1	1	1	1	1	1	0	1	1	23	9	6	7	1	1	1	1	1
10435120337	2018	871	GOVT.	DELHI	1	NURSING OFFICER	8	0	31	1	1	0	1	0	1	1	1	0	0	0	0	1	1	1	0	0	0	0	1	1	0	1	0	1	1	1	1	0	0	0	15	6	2	6	1	1	0	1	1
10435101319	2018	872	GOVT.	DELHI	1	NURSING OFFICER	9	1	36	1	1	0	1	1	1	1	1	1	0	1	1	1	1	1	1	0	1	1	1	0	0	1	1	1	1	1	1	0	0	1	23	6	5	7	5	1	0	1	1
10435100558	2018	873	GOVT.	DELHI	1	NURSING OFFICER	11	0	35	1	1	1	1	0	1	0	1	1	0	1	1	1	1	1	1	1	0	1	1	1	1	1	1	1	1	1	1	0	0	1	24	8	6	8	2	1	0	1	1
10435101316	2018	874	GOVT.	DELHI	1	NURSING OFFICER	9	1	36	1	1	0	1	0	1	0	1	0	0	1	1	1	1	1	1	0	0	1	1	1	1	1	1	1	1	1	1	1	1	1	23	8	5	9	1	1	0	1	0
10435122528	2018	875	GOVT.	DELHI	1	NURSING OFFICER	10	1	33	1	1	1	0	0	0	1	1	1	0	1	0	1	1	0	1	1	1	1	1	1	1	0	1	1	1	1	1	0	0	1	21	7	4	6	4	1	0	1	0
10435119742	2018	876	GOVT.	DELHI	1	NURSING OFFICER	7	1	33	1	1	0	1	0	1	1	1	0	0	0	1	1	1	1	0	1	1	1	0	1	0	1	0	1	1	1	1	0	0	1	19	5	5	6	3	1	0	1	0
10435114991	2018	877	GOVT.	DELHI	1	NURSING OFFICER	10	0	31	1	1	0	0	0	1	0	1	0	0	0	1	1	0	1	1	1	1	1	1	0	1	0	0	0	0	1	0	0	0	1	14	3	5	4	2	1	1	1	1
10435116521	2018	878	GOVT.	DELHI	1	NURSING OFFICER	7	1	32	0	1	0	0	0	1	1	1	0	0	0	1	1	1	1	0	1	1	1	0	1	0	0	0	1	1	1	1	1	0	0	17	5	4	5	3	1	1	1	0
10435101935	2018	879	GOVT.	DELHI	1	NURSING OFFICER	8	0	31	1	1	1	0	0	1	0	1	1	0	1	1	1	1	1	1	1	0	1	1	1	1	1	0	1	1	1	0	0	1	1	22	8	6	6	2	1	1	1	1
10435115441	2018	880	GOVT.	DELHI	1	NURSING OFFICER	9	0	35	1	1	1	0	0	1	0	1	1	0	0	1	1	1	1	0	1	0	0	1	1	0	0	0	1	1	0	1	0	0	0	15	7	4	3	1	1	1	1	0
10435126487	2018	881	GOVT.	DELHI	1	NURSING OFFICER	10	1	33	1	1	0	1	0	0	0	0	0	0	0	0	1	0	1	0	1	1	0	0	1	0	1	1	1	1	1	1	0	0	1	14	3	4	6	1	1	1	1	1
10435112267	2018	882	GOVT.	DELHI	1	NURSING OFFICER	13	1	41	1	1	0	0	0	1	1	1	1	0	1	0	1	0	1	0	0	0	0	1	0	0	1	0	0	1	0	0	0	0	1	12	5	2	3	2	1	0	0	0
10435096830	2018	883	GOVT.	DELHI	1	NURSING OFFICER	10	1	34	1	1	1	1	0	1	0	1	1	0	1	1	1	1	1	0	1	0	1	1	1	0	1	1	1	1	1	1	0	0	1	22	8	5	7	2	1	1	1	1
10435116598	2018	884	GOVT.	DELHI	1	STAFF NURSE	14.9	1	37	1	1	0	0	0	0	0	1	0	1	0	1	0	0	0	0	0	0	0	1	0	0	0	1	1	1	0	0	0	0	1	9	3	3	2	1	1	1	1	1
10435114415	2018	885	GOVT.	DELHI	1	NURSING OFFICER	7	1	32	1	1	0	1	0	1	1	0	0	0	0	0	1	1	1	0	1	0	1	0	0	0	1	0	1	1	0	1	0	0	0	13	3	3	5	2	1	1	1	1
10435115098	2018	886	GOVT.	DELHI	1	NURSING OFFICER	10	1	36	1	1	0	0	0	1	1	1	1	0	1	0	1	0	1	0	0	0	0	1	0	0	1	0	0	1	0	0	0	0	1	12	5	2	3	2	1	0	1	0
10435122812	2018	887	GOVT.	DELHI	1	NURSING	0	1	22	0	1	1	0	0	1	1	1	1	0	1	1	0	0	1	1	1	0	1	1	1	0	0	0	1	1	1	1	0	0	0	18	8	5	2	3	1	1	1	1
10435081956	2018	888	PVT.	MADHYA PRADESH	0	NURSING	4	0	32	0	1	1	1	0	0	0	1	0	0	1	0	1	0	1	1	1	0	1	1	1	1	0	0	1	1	1	1	1	0	1	19	7	5	6	1	1	1	1	1
10435082870	2018	889	PVT.	MADHYA PRADESH	0	NURSING	2	0	26	0	1	0	1	0	1	0	1	0	0	0	1	1	1	0	0	0	0	1	0	0	1	0	0	0	1	1	1	0	0	1	13	4	2	6	1	1	1	1	1
10435084858	2018	890	PVT.	MADHYA PRADESH	0	NPCC STUDENT	1	0	26	0	1	1	1	0	1	1	1	0	0	1	0	1	1	0	0	0	0	0	0	1	0	1	1	1	1	1	1	0	0	1	17	7	2	7	1	1	1	1	1
10435129972	2018	891	PVT.	MADHYA PRADESH	0	NURSING	5	1	34	0	1	0	1	0	1	0	1	1	0	0	1	1	0	1	0	1	1	0	0	1	0	1	0	1	0	0	1	0	0	1	15	4	5	4	2	1	0	1	0
10435131480	2018	892	PVT.	MADHYA PRADESH	0	NURSE PRACTITIONER	4	1	30	0	1	1	1	0	1	0	1	1	0	1	1	1	0	0	0	1	0	1	0	1	1	0	1	0	1	0	1	0	0	1	17	7	3	5	2	1	1	1	1
10435106869	2018	893	GOVT.	DELHI	1	NURSING OFFICER	14	1	38	1	1	0	1	0	1	1	1	0	0	1	0	1	0	1	1	0	0	0	1	1	0	0	1	1	1	1	1	0	0	1	17	7	4	5	1	1	1	1	1
10435094988	2018	894	GOVT.	DELHI	1	NURSING OFFICER	3	1	25	0	1	0	0	1	1	1	1	0	0	1	1	1	1	1	1	1	0	0	1	1	1	1	1	1	1	1	1	0	0	1	22	7	6	7	2	1	1	1	1
10435111165	2018	895	GOVT.	DELHI	1	NURSING OFFICER	13	1	38	1	1	0	1	0	1	1	1	0	0	1	1	1	1	1	1	1	0	1	1	1	0	1	0	1	1	1	1	0	1	1	22	8	6	6	2	1	0	1	1
10435106551	2018	896	GOVT.	DELHI	1	NURSING	14	1	39	1	1	0	1	1	1	1	1	0	0	1	1	1	0	1	1	0	0	1	1	1	1	1	0	1	1	1	1	0	0	1	21	7	5	6	3	1	1	1	1
10435095566	2018	897	GOVT.	DELHI	1	NURSING OFFICER	13	1	38	1	1	1	0	1	1	1	1	0	0	1	1	1	1	1	1	1	0	0	1	1	1	1	1	1	1	1	1	0	0	1	23	8	6	7	2	1	1	1	1
10435093622	2018	898	GOVT.	DELHI	1	NURSING	21	1	42	1	1	1	1	0	1	0	1	0	0	1	1	1	0	1	1	1	0	1	1	1	1	1	1	1	1	1	1	0	1	1	23	9	6	7	1	1	1	1	1
10435082117	2018	899	GOVT.	DELHI	1	NURSING OFFICER	18	1	43	1	1	1	1	0	1	0	1	0	0	1	1	1	1	0	1	1	0	0	1	1	1	0	1	1	1	1	1	0	1	1	21	9	5	7	0	1	0	1	1
10435112471	2018	900	GOVT.	DELHI	1	STAFF NURSE	4	1	26	0	1	0	1	1	1	1	1	1	1	1	1	1	1	0	1	1	0	0	1	1	1	1	1	1	1	0	1	0	1	1	24	8	5	7	4	1	1	1	1
10435086329	2018	901	GOVT.	DELHI	1	NURSING OFFICER	25	1	47	1	1	1	1	0	0	0	1	1	1	1	0	1	0	0	1	0	0	0	1	0	1	0	1	1	1	1	1	1	1	1	19	7	3	7	2	1	1	1	1
10435101898	2018	902	GOVT.	DELHI	1	NURSING OFFICER	14	1	34	1	1	1	1	0	1	0	1	0	0	1	0	1	1	1	1	1	1	1	1	1	1	0	0	1	1	1	1	0	0	1	21	8	5	6	2	1	0	1	1
10435085601	2018	903	GOVT.	DELHI	1	NURSING OFFICER	21	1	42	1	1	1	1	1	1	0	1	0	0	1	0	1	0	1	0	0	0	1	1	1	1	0	1	1	1	1	1	1	0	1	20	8	3	7	2	1	1	1	1
10435094491	2018	904	GOVT.	DELHI	1	NURSE	15	1	34	1	1	0	1	0	1	1	1	0	0	1	1	1	1	1	1	0	0	1	1	1	0	1	1	1	1	1	1	0	1	1	22	8	5	7	2	1	1	1	1
10435084230	2018	905	GOVT.	DELHI	1	NURSING OFFICER	25	1	52	1	1	1	1	0	1	0	1	0	0	1	1	1	0	1	1	0	0	1	1	1	1	1	1	1	1	1	1	0	1	1	22	9	5	7	1	1	1	1	1
10435097649	2018	906	GOVT.	DELHI	1	NURSING OFFICER	9	0	33	1	1	1	0	0	0	0	1	1	0	1	1	1	0	0	0	1	0	0	0	1	1	0	1	1	1	1	1	0	1	0	16	7	3	5	1	1	0	1	1
10435100916	2018	907	GOVT.	DELHI	1	NURSING	15	1	35	1	1	1	1	0	1	0	1	0	0	1	0	1	1	1	1	1	0	1	1	1	1	0	0	1	1	1	1	1	0	1	21	8	5	7	1	1	0	1	1
10435093715	2018	908	GOVT.	DELHI	1	NURSING	8	1	35	0	1	0	1	0	0	0	1	1	0	0	1	1	1	0	0	0	0	1	0	1	1	1	1	1	1	1	1	0	1	1	18	5	3	8	2	1	1	1	1
10435077827	2018	909	GOVT.	DELHI	1	NURSING	4	1	27	1	1	0	0	0	1	0	1	0	0	1	0	1	0	1	0	0	0	0	1	1	0	0	1	1	1	0	1	0	1	1	14	8	3	3	0	1	1	1	1
10435094260	2018	910	GOVT.	DELHI	1	NURSING OFFICER	22	1	43	1	1	0	1	0	0	0	0	1	0	0	1	1	1	0	0	0	0	1	0	1	1	1	1	1	1	1	1	0	1	1	17	4	3	8	2	1	1	1	1
10435085716	2018	911	GOVT.	DELHI	1	NURSING OFFICER	22	1	45	1	1	1	1	1	1	0	1	0	0	0	1	1	1	1	1	0	0	1	1	1	0	0	1	1	1	1	1	1	0	1	21	7	5	7	2	1	1	1	1
10435087086	2018	912	GOVT.	DELHI	1	NURSING OFFICER	4	0	34	1	1	1	1	0	0	0	1	1	0	1	1	1	1	0	0	1	0	0	1	1	0	0	1	1	1	1	1	0	1	0	18	8	3	6	1	1	0	1	0
10435127637	2018	913	GOVT.	DELHI	1	NURSING OFFICER	9	1	33	1	1	1	0	0	1	0	1	1	0	1	0	1	0	0	1	1	0	1	1	1	0	0	0	1	1	1	1	1	1	1	19	9	4	4	2	1	1	1	1
10435094142	2018	914	GOVT.	DELHI	1	NURSING OFFICER	15	1	39	1	1	0	0	0	1	0	1	0	1	1	1	1	0	1	0	0	1	0	1	1	1	1	1	1	0	0	1	1	0	1	18	6	4	6	2	1	0	1	0
10435114982	2018	915	GOVT.	DELHI	1	NURSING OFFICER	10	1	32	1	1	0	0	0	1	0	1	0	0	0	1	1	0	1	1	1	0	0	1	0	0	0	0	1	1	1	1	0	0	1	14	5	6	3	0	1	1	1	0
10435123209	2018	916	GOVT.	DELHI	1	NURSING OFFICER	7	1	30	1	1	1	1	0	1	1	1	0	0	1	0	1	1	0	0	0	0	1	1	1	1	1	0	1	1	0	0	0	0	0	16	7	1	6	2	1	1	1	0
10435114276	2018	917	GOVT.	DELHI	1	NURSING OFFICER	15	1	38	1	1	0	1	0	1	1	1	1	1	1	0	1	1	1	1	1	0	1	1	1	0	0	0	1	1	1	1	1	1	1	23	8	5	6	4	1	1	1	1
10435105132	2018	918	GOVT.	DELHI	1	NURSING OFFICER	8	0	30	0	1	0	1	0	1	1	1	1	0	1	1	1	1	1	1	1	0	1	0	1	1	0	0	0	1	1	1	0	1	1	21	7	5	6	3	1	1	1	1
10435101826	2018	919	GOVT.	DELHI	1	NURSING	10	0	35	1	1	1	1	0	1	0	1	0	1	1	1	1	0	1	0	0	0	0	1	1	0	1	1	1	1	0	1	0	1	1	19	9	4	5	1	1	0	1	1
10435115810	2018	920	GOVT.	DELHI	1	NURSING OFFICER	0	0	35	1	1	1	0	0	1	1	1	0	0	1	1	1	0	1	0	1	0	1	0	1	0	1	1	1	1	1	0	0	0	1	18	6	5	5	2	1	1	1	0
10435096610	2018	921	GOVT.	DELHI	1	NURSING	20	1	42	1	1	0	1	0	1	1	1	0	0	1	1	1	0	1	1	1	1	0	1	1	1	1	0	1	1	1	1	0	1	1	22	8	6	6	2	1	1	1	1
10435097658	2018	922	GOVT.	DELHI	1	NURSING OFFICER	2	1	24	0	1	1	1	1	1	0	1	1	0	1	1	1	1	0	1	0	0	1	1	1	0	0	1	1	0	0	1	0	0	0	18	7	3	5	3	1	1	1	1
10435091179	2018	923	GOVT.	DELHI	1	NURSING OFFICER	5	1	30	1	1	1	1	0	1	0	1	0	0	1	1	0	1	0	0	0	0	0	1	1	1	0	0	1	0	0	1	1	0	1	15	7	3	5	0	1	1	1	0
10435077317	2018	924	PVT.	DELHI	1	NURSING TUTOR	2	1	26	1	1	0	1	0	1	0	1	1	0	1	1	1	1	1	1	1	1	1	1	1	0	0	0	1	1	0	1	1	0	1	21	7	6	5	3	1	1	1	1
10435120644	2018	925	PVT.	DELHI	1	NURSING OFFICER	6	1	34	1	1	0	1	0	0	1	0	1	0	1	0	0	0	0	0	0	0	1	0	1	0	0	0	0	1	0	0	0	0	0	8	3	0	2	3	1	0	1	0
10435086077	2018	926	GOVT.	DELHI	1	STAFF NURSE	6	0	31	1	1	0	1	0	1	1	1	1	1	1	1	1	1	1	0	0	0	1	0	0	0	0	1	1	0	1	1	0	0	1	18	4	4	6	4	1	1	1	1
10435086562	2018	927	GOVT.	DELHI	1	STAFF NURSE	4	0	31	1	1	0	1	0	1	1	1	1	0	1	1	1	1	1	0	1	0	1	1	1	0	0	1	0	1	1	0	1	0	1	20	6	4	7	3	1	1	1	0
10435094110	2018	928	GOVT.	DELHI	1	NURSING OFFICER	4	0	37	1	1	1	1	1	0	0	1	1	0	1	1	1	0	1	1	1	0	1	1	1	0	1	1	1	1	1	1	0	0	0	21	7	5	6	3	1	1	1	1
10435096017	2018	929	GOVT.	DELHI	1	NURSING	1	0	39	1	1	1	1	0	1	1	1	0	0	1	1	1	1	1	1	0	0	1	1	1	0	0	1	1	1	1	1	0	0	1	21	8	5	6	2	1	1	1	0
10435094600	2018	930	GOVT.	DELHI	1	NURSING OFFICER	8	0	40	1	1	1	1	0	1	1	1	1	0	1	0	1	1	1	1	1	0	1	1	1	0	1	0	1	1	1	1	0	0	1	22	8	5	6	3	1	1	1	1
10474588376	2019	931	PVT.	DELHI	1	STAFF NURSE	5	1	27	1	1	1	1	0	1	1	1	0	0	1	0	1	1	1	0	1	0	0	1	1	0	0	1	1	1	1	0	0	0	1	18	7	4	6	1	1	0	1	1
10474587969	2019	932	GOVT.	DELHI	1	NURSE	30	1	58	1	1	1	1	0	1	0	1	1	0	1	1	1	1	1	0	1	0	0	1	1	1	0	1	1	1	1	1	0	1	1	22	9	5	7	1	1	1	1	1
10474615961	2019	933	GOVT.	DELHI	1	ANS	33	1	57	1	1	0	1	1	1	1	1	1	1	1	1	1	0	0	0	1	0	1	1	1	0	0	1	1	1	1	0	1	0	1	21	6	4	6	5	1	1	1	1
10474618926	2019	934	GOVT.	DELHI	1	NURSING OFFICER	10	1	34	1	1	0	1	0	1	0	1	1	0	1	1	1	0	1	1	0	0	1	1	1	1	0	1	1	1	0	1	0	1	1	20	8	5	5	2	1	1	1	1
10474612601	2019	935	GOVT.	DELHI	1	NURSING OFFICER	14	1	35	1	1	1	0	0	1	1	1	1	1	1	1	1	0	1	0	0	0	1	1	1	1	0	1	1	1	1	1	0	0	1	21	8	4	5	4	1	1	1	1
10474591498	2019	936	GOVT.	DELHI	1	NURSING	12	0	38	1	1	1	1	1	1	1	1	1	0	1	0	1	1	1	1	1	1	1	1	1	1	0	1	1	1	1	1	0	1	1	26	9	5	7	5	1	1	1	1
10474601997	2019	937	GOVT.	DELHI	1	NURSING OFFICER	3	0	29	0	1	1	1	0	1	1	1	1	1	1	1	1	1	1	1	0	0	1	1	1	0	1	1	1	1	1	1	0	0	1	24	8	5	7	4	1	1	1	1
10474634727	2019	938	GOVT.	DELHI	1	NURSE	6	0	27	0	1	0	1	1	1	0	1	1	0	1	1	1	0	1	0	0	0	1	1	1	1	0	1	1	1	1	1	1	0	1	21	7	4	7	3	1	1	1	1
10474631980	2019	939	GOVT.	DELHI	1	NURSING	12	1	33	1	1	0	1	1	1	1	1	1	1	1	1	1	1	1	1	0	0	0	1	1	1	0	1	1	1	1	1	0	1	0	23	8	4	7	4	1	1	1	1
10474592177	2019	940	GOVT.	DELHI	1	NURSING OFFICER	18	1	43	1	1	1	1	0	1	1	1	0	0	1	1	1	1	1	1	1	0	0	1	1	1	0	1	1	1	1	1	0	1	1	23	9	6	7	1	1	1	1	0
10474586961	2019	941	GOVT.	DELHI	1	NURSING	11	1	34	1	1	0	1	0	1	0	1	1	1	1	1	1	0	1	1	1	0	0	0	1	0	1	0	1	1	1	1	0	0	1	19	6	6	5	2	1	1	1	1
10474638469	2019	942	GOVT.	DELHI	1	NURSING OFFICER	5	0	30	1	1	1	1	0	1	0	1	1	0	1	1	1	0	1	1	0	0	1	1	1	1	1	1	1	0	1	1	0	0	1	21	7	5	7	2	1	1	1	1
10474619777	2019	943	GOVT.	DELHI	1	NURSING	38	1	59	1	1	0	0	0	1	1	0	1	0	1	1	1	1	1	1	0	1	1	1	1	0	0	1	1	1	0	1	0	0	1	19	6	5	4	4	1	1	0	0
10474637462	2019	944	GOVT.	DELHI	1	NURSE	8	0	31	1	1	1	1	0	1	0	1	1	0	1	1	1	1	1	1	0	0	0	1	1	1	1	0	1	1	1	1	0	1	1	22	9	5	7	1	1	1	1	0
10474592314	2019	945	GOVT.	DELHI	1	NURSING OFFICER	1.5	1	26	0	1	1	1	0	1	1	1	0	0	1	1	1	1	1	1	1	0	0	1	1	1	0	1	1	1	1	1	0	1	1	23	9	6	7	1	1	1	1	0
10474617360	2019	946	GOVT.	DELHI	1	NURSING OFFICER	1	0	27	1	1	1	1	1	1	1	1	1	0	1	1	1	0	1	1	1	0	1	1	1	0	0	1	1	1	1	1	0	1	1	24	9	6	5	4	1	1	1	1
10474610211	2019	947	GOVT.	DELHI	1	NURSING OFFICER	17	1	39	1	1	1	1	0	1	1	1	1	0	1	1	1	1	1	1	1	0	0	1	1	1	1	0	1	1	0	1	1	0	0	22	8	5	7	2	1	1	1	0
10474591898	2019	948	GOVT.	DELHI	1	NURSE	35	1	58	1	1	1	1	0	1	0	1	1	0	1	1	1	1	1	0	1	0	0	1	1	1	0	1	1	1	1	1	0	1	1	22	9	5	7	1	1	1	1	0
10474623173	2019	949	GOVT.	DELHI	1	ANS	33	1	58	1	1	0	0	1	1	1	1	1	1	0	1	1	1	1	0	1	0	1	0	1	0	0	1	1	1	0	1	0	0	1	19	5	5	4	5	1	0	1	1
10474637956	2019	950	GOVT.	DELHI	1	NURSING OFFICER	0.1	0	23	0	1	1	1	1	1	0	1	0	1	1	1	0	0	1	1	0	0	0	0	0	0	0	0	0	0	0	0	0	0	0	11	4	3	2	2	1	1	1	1
10474602214	2019	951	GOVT.	DELHI	1	NURSING OFFICER	1	1	23	0	1	1	0	0	1	0	1	0	1	1	1	1	1	1	1	1	0	1	1	1	0	1	1	1	1	1	1	0	1	1	23	9	6	6	2	1	0	1	1
10474587922	2019	952	GOVT.	DELHI	1	NURSING OFFICER	5	1	29	1	1	1	1	0	1	1	1	1	0	1	0	1	0	0	1	1	1	1	1	1	1	1	1	1	1	0	1	1	0	1	23	8	4	7	4	1	0	1	0
10474625450	2019	953	GOVT.	DELHI	1	NURSING	13	1	42	1	1	0	0	0	1	1	1	0	0	1	1	1	1	1	1	1	1	0	1	1	1	0	1	0	0	1	1	0	0	0	18	6	4	6	2	1	0	0	0
10474592352	2019	954	GOVT.	DELHI	1	NURSING OFFICER	14	1	34	1	1	1	1	0	1	1	1	0	0	1	1	1	1	1	1	1	0	0	1	1	1	0	1	1	1	1	1	0	1	1	23	9	6	7	1	1	1	1	0
10474603956	2019	955	GOVT.	DELHI	1	NURSING OFFICER	7	0	31	1	1	0	1	1	1	1	1	0	0	1	1	1	1	1	1	1	1	0	1	1	0	1	1	1	1	1	1	0	1	1	24	8	6	7	3	1	1	1	1
10474610401	2019	956	GOVT.	DELHI	1	NURSING OFFICER	5	0	31	1	1	1	1	0	1	0	1	1	0	1	0	1	0	1	1	1	0	1	1	1	1	0	1	1	1	1	1	1	0	1	22	8	5	7	2	1	1	1	1
10474608714	2019	957	GOVT.	DELHI	1	NURSING OFFICER	0.1	0	23	1	0	0	0	0	0	0	0	0	0	0	0	0	0	0	0	0	0	0	0	0	0	0	0	0	0	0	0	0	0	0	0	0	0	0	0	1	1	1	1
10474601868	2019	958	GOVT.	DELHI	1	NURSING	5	1	28	1	1	1	1	0	1	1	1	0	0	1	1	1	1	1	1	1	0	1	1	1	1	1	1	1	1	1	1	0	1	1	25	9	6	8	2	1	1	1	1
10474606284	2019	959	GOVT.	DELHI	1	NURSING OFFICER	3	1	27	1	1	1	1	1	1	1	1	1	0	1	0	1	0	1	1	1	0	1	1	1	1	0	1	1	1	1	1	1	0	1	24	8	5	7	4	1	1	1	1
10474602322	2019	960	GOVT.	DELHI	1	NURSE	5	0	31	1	1	1	1	0	1	1	1	0	0	1	1	1	1	1	1	1	0	1	1	1	1	1	1	1	1	1	1	0	1	1	25	9	6	8	2	1	1	1	1
10474614932	2019	961	GOVT.	DELHI	1	NURSING OFFICER	3	1	26	0	1	1	1	0	1	1	1	1	1	1	1	1	0	0	1	1	0	0	1	1	1	0	0	1	1	1	1	0	0	1	21	8	5	5	3	0	1	1	0
10474603947	2019	962	GOVT.	DELHI	1	NURSING OFFICER	7	1	31	1	1	0	1	0	1	0	1	0	0	1	1	1	0	1	1	1	0	0	1	1	1	0	0	1	1	1	1	0	0	1	18	7	6	5	0	1	0	1	1
10474625337	2019	963	GOVT.	DELHI	1	NURSING OFFICER	10	1	32	1	1	0	1	0	1	0	1	0	1	1	0	1	1	1	1	0	0	1	1	1	1	0	1	1	1	1	1	1	1	1	22	8	4	8	2	1	1	1	0
10474614801	2019	964	GOVT.	DELHI	1	NURSING	1	0	24	1	1	1	1	0	1	1	1	1	0	1	1	0	1	1	1	1	0	1	1	1	1	0	1	1	1	1	1	0	1	1	24	9	6	6	3	1	1	1	1
10474607584	2019	965	GOVT.	DELHI	1	NURSING OFFICER	4	1	29	0	1	0	1	1	1	1	1	1	0	1	1	1	1	1	1	1	1	1	1	1	1	0	1	1	1	1	1	0	1	1	26	8	6	7	5	1	0	1	1
10474638355	2019	966	GOVT.	DELHI	1	NURSING	5	0	26	0	1	1	1	0	1	0	1	1	0	1	1	1	1	1	1	0	0	1	1	1	1	0	1	1	1	1	1	1	1	1	24	9	5	8	2	1	1	1	1
10474621335	2019	967	GOVT.	DELHI	1	NURSING OFFICER	1	0	32	1	1	1	1	1	1	0	1	1	0	1	1	1	1	1	1	1	0	1	1	1	1	0	1	1	1	0	1	0	1	1	24	9	6	6	3	1	1	1	1
10474586775	2019	968	GOVT.	DELHI	1	NURSING	20	1	47	1	1	0	0	0	1	0	1	1	0	1	1	1	0	1	0	1	0	0	1	1	1	1	0	1	1	1	1	0	1	1	19	8	5	5	1	1	1	1	0
10474598075	2019	969	GOVT.	DELHI	1	NURSING OFFICER	5	0	31	1	1	1	1	0	1	0	1	1	0	1	0	1	0	1	1	1	0	1	1	1	1	0	1	1	1	1	1	1	1	1	23	9	5	7	2	1	1	1	1
10474572638	2019	970	GOVT.	DELHI	1	NURSING OFFICER	13	1	37	1	1	1	0	0	0	0	1	0	0	1	0	1	0	0	0	1	0	0	1	1	0	0	1	0	1	0	1	0	0	1	12	7	2	3	0	1	0	1	0
10474576278	2019	971	GOVT.	DELHI	1	NURSING OFFICER	13	1	40	1	1	1	0	0	0	0	0	0	0	1	0	0	0	0	0	0	0	0	1	1	0	0	0	0	1	0	1	0	0	1	8	6	1	1	0	1	0	1	1
10474601283	2019	972	GOVT.	DELHI	1	NURSING OFFICER	7	1	28	1	1	0	1	0	1	1	1	1	0	1	0	1	1	1	1	1	0	1	1	1	1	0	0	1	1	1	1	0	1	1	22	8	5	6	3	1	1	1	0
10474605393	2019	973	GOVT.	DELHI	1	NURSING OFFICER	8	1	33	1	1	0	1	0	1	0	1	1	0	1	0	1	0	1	0	1	0	1	1	1	1	1	0	1	1	1	0	0	1	1	19	7	4	6	2	1	0	1	0
10474594386	2019	974	GOVT.	DELHI	1	NURSING OFFICER	1	1	30	1	1	0	1	0	1	1	1	1	0	1	0	1	1	1	0	1	0	0	1	1	1	1	0	1	1	1	1	0	0	1	20	7	4	7	2	1	1	1	1
10474636633	2019	975	GOVT.	DELHI	1	STAFF NURSE	25	1	46	1	1	1	0	0	1	0	1	1	1	1	1	1	1	1	1	0	1	1	1	1	1	0	1	1	1	1	1	0	0	1	23	8	5	6	4	1	1	1	1
10474674961	2019	976	GOVT.	DELHI	1	NURSING OFFICER	15	1	44	1	1	1	1	0	1	1	1	0	1	1	0	1	1	1	1	1	1	1	1	1	0	0	0	1	1	1	1	1	0	1	23	8	5	6	4	1	1	1	1
10474670605	2019	977	GOVT.	DELHI	1	NURSING	6	1	31	1	1	1	1	0	1	1	1	0	0	1	0	1	0	1	1	1	0	1	1	1	0	0	1	1	1	1	1	1	0	1	21	8	5	6	2	1	1	1	1
10474626651	2019	978	GOVT.	DELHI	1	NURSING TUTOR	25	1	50	1	1	0	1	1	1	1	1	0	0	1	1	1	0	1	1	0	0	1	1	1	0	0	1	1	1	1	1	1	0	1	21	7	5	6	3	1	1	1	1
10474618710	2019	979	GOVT.	DELHI	1	NURSING STUDENT	99	1	22	0	1	0	1	0	0	0	1	1	0	0	0	1	0	0	1	0	0	0	1	1	1	0	1	1	1	1	1	0	0	1	15	5	3	6	1	1	1	1	1
10474601020	2019	980	GOVT.	DELHI	1	SISTER TUTOR	26	1	54	1	1	0	1	1	1	0	1	1	0	1	1	1	1	1	1	0	0	1	1	1	1	1	1	1	1	1	1	0	0	1	23	7	5	8	3	1	1	1	1
10474616361	2019	981	GOVT.	DELHI	1	NURSING OFFICER	99	1	22	0	1	0	1	0	1	0	1	0	0	0	1	1	1	1	0	0	1	0	1	1	0	1	1	1	1	1	1	0	0	1	18	6	4	7	1	1	1	1	1
10474611965	2019	982	GOVT.	DELHI	1	NURSING STUDENT	99	1	20	0	1	0	1	0	0	0	1	1	0	0	0	1	0	0	1	0	0	0	1	1	1	0	1	1	1	1	1	0	0	1	15	5	3	6	1	1	1	1	1
10474602117	2019	983	GOVT.	DELHI	1	NURSING	5	1	32	1	1	1	1	0	1	1	1	1	0	1	0	1	0	1	1	0	0	1	1	0	0	1	1	1	1	1	1	1	0	1	21	7	4	7	3	1	1	1	1
10474644820	2019	984	GOVT.	DELHI	1	NURSING OFFICER	9	1	32	1	1	0	0	0	1	0	1	1	0	1	0	1	0	1	1	0	0	0	1	1	1	1	1	1	1	1	1	1	0	1	19	7	4	7	1	1	0	1	1
10474613573	2019	985	SEMI GOVT.	DELHI	1	NURSE	2	1	27	0	1	0	1	0	1	0	1	0	0	1	0	1	0	1	1	0	1	1	1	1	1	1	1	1	1	1	1	0	1	1	21	8	4	7	2	1	1	1	1
10474613114	2019	986	PVT.	DELHI	1	NURSING STUDENT	99	1	21	0	1	0	1	0	0	0	1	1	0	0	0	1	0	0	1	0	0	0	1	1	1	0	1	1	1	1	1	0	0	1	15	5	3	6	1	1	1	1	1
10474653278	2019	987	GOVT.	DELHI	1	NURSING	8	0	35	1	1	1	0	0	1	1	1	0	0	0	1	0	1	1	0	0	0	0	0	0	0	0	0	0	0	0	0	0	0	0	8	3	2	2	1	1	1	1	0
10474646738	2019	988	GOVT.	DELHI	1	NURSING OFFICER	11	0	41	1	1	1	1	0	1	0	1	1	1	1	1	1	0	1	0	0	1	0	1	1	1	0	1	0	1	1	1	1	1	1	22	9	3	7	3	1	1	1	1
10475135046	2019	989	GOVT.	DELHI	1	NURSING OFFICER	12	0	35	1	1	0	1	0	1	0	1	1	0	1	1	1	1	1	1	0	0	1	1	1	1	0	1	1	0	0	0	0	0	0	17	5	4	6	2	1	0	1	0
10474652406	2019	990	GOVT.	DELHI	1	NURSING OFFICER	15	0	38	1	1	1	1	0	0	0	1	1	1	0	1	1	0	1	0	1	0	0	1	1	1	1	1	1	1	1	1	1	0	0	20	6	4	8	2	1	1	1	0
10474598644	2019	991	GOVT.	DELHI	1	NURSING OFFICER	9	0	30	1	1	0	1	0	0	0	1	1	0	1	1	1	1	1	0	1	0	1	1	1	1	1	1	1	1	1	1	1	0	0	21	6	4	9	2	1	0	1	0
10474589887	2019	992	GOVT.	DELHI	1	NURSING	10	0	39	1	1	1	1	0	1	0	1	1	0	1	1	0	1	0	0	1	0	0	1	1	0	1	0	1	1	1	1	0	0	0	17	8	3	5	1	1	0	1	0
10474595291	2019	993	GOVT.	DELHI	1	NURSING OFFICER	8	0	33	1	1	1	1	0	0	0	1	1	0	1	1	1	1	1	0	1	0	1	1	1	1	1	1	1	1	1	1	0	0	0	21	7	4	8	2	1	1	1	0
10474598784	2019	994	GOVT.	DELHI	1	NURSING OFFICER	10	0	34	1	1	1	0	0	1	0	1	1	0	1	1	1	0	1	0	1	0	1	1	1	1	0	1	0	1	1	1	0	0	1	19	8	4	5	2	1	1	1	0
10474605923	2019	995	GOVT.	DELHI	1	NURSING OFFICER	11	0	36	1	1	1	1	0	1	0	1	0	0	1	1	1	1	1	0	1	0	1	1	1	0	0	1	1	1	1	1	0	1	1	21	9	5	6	1	1	1	1	1
10474633359	2019	996	GOVT.	UTTAR PRADESH	0	NURSING OFFICER	2	0	29	0	1	0	1	0	1	0	1	1	0	1	0	1	0	1	1	1	0	0	1	1	1	0	1	1	0	1	1	0	1	1	19	7	5	6	1	1	1	1	0
10474624722	2019	997	GOVT.	UTTAR PRADESH	0	NURSING	5	0	28	1	1	1	1	0	1	0	1	1	0	1	0	1	1	1	1	1	1	1	0	1	0	1	0	1	1	1	1	0	0	0	20	7	4	6	3	1	1	1	0
10474619590	2019	998	GOVT.	UTTAR PRADESH	0	NURSING OFFICER	1	0	25	1	1	0	1	1	1	1	1	1	0	1	1	1	1	1	1	1	0	1	0	1	1	0	1	1	1	1	1	1	0	1	24	6	6	8	4	1	1	1	1
10474597571	2019	999	GOVT.	DELHI	1	NURSING OFFICER	3	0	28	1	1	1	1	0	1	0	0	0	0	1	0	1	1	1	1	1	0	1	0	1	0	1	1	0	1	0	1	0	1	1	18	7	4	6	1	1	1	1	1
10474593581	2019	1000	GOVT.	DELHI	1	NURSING OFFICER	3	0	29	0	1	1	1	0	0	1	1	0	0	1	0	1	1	1	1	1	0	1	1	1	0	1	1	1	1	0	1	0	0	1	20	7	5	6	2	1	1	1	1
10474601802	2019	1001	GOVT.	DELHI	1	SENIOR NURSING OFFICER	25	1	49	1	1	1	1	0	1	1	1	0	0	0	0	1	0	0	0	0	1	0	1	1	0	0	1	1	1	1	1	1	0	1	17	7	2	6	2	1	1	1	1
10474610127	2019	1002	GOVT.	DELHI	1	NURSING OFFICER	13	0	39	1	1	0	0	0	1	0	1	0	0	0	1	1	0	1	0	1	0	1	0	1	0	1	0	1	1	1	1	0	0	1	15	5	5	4	1	1	1	1	1
10474615178	2019	1003	GOVT.	DELHI	1	NURSING	15	1	36	1	1	1	0	1	0	0	1	0	0	1	1	1	0	1	1	0	0	1	0	1	1	0	0	1	1	1	1	0	0	1	17	6	5	4	2	1	1	1	1
10474627702	2019	1004	GOVT.	DELHI	1	NURSING OFFICER	18	1	42	1	1	0	1	0	1	0	1	1	0	0	1	1	1	1	0	0	0	1	1	1	1	0	0	1	1	0	0	0	0	0	15	5	3	5	2	1	1	1	1
10474609047	2019	1005	GOVT.	DELHI	1	RNRM	25	1	49	1	1	1	1	0	1	0	1	1	0	1	0	1	1	1	1	0	0	1	1	1	1	0	1	1	1	1	0	1	1	1	22	8	4	8	2	1	1	1	1
10474586578	2019	1006	GOVT.	DELHI	1	NURSING	24	1	50	1	1	0	0	0	0	0	1	0	0	0	1	1	0	1	0	0	0	0	0	1	0	1	0	1	1	0	0	0	0	0	9	3	3	3	0	1	1	1	0
10474584329	2019	1007	GOVT.	DELHI	1	NURSING	13	0	42	1	1	1	1	0	1	1	1	0	0	0	1	1	1	0	0	1	1	1	0	1	1	1	0	1	1	0	0	0	1	1	19	6	4	6	3	1	1	1	1
10474588116	2019	1008	GOVT.	DELHI	1	NURSING	27	1	55	1	1	0	0	0	0	0	1	0	0	0	1	1	0	1	0	0	0	0	0	1	0	1	0	1	1	0	0	0	0	0	9	3	3	3	0	1	1	1	0
10474574985	2019	1009	GOVT.	DELHI	1	NURSING	14	0	37	1	1	0	1	0	1	1	1	1	0	1	1	1	1	1	1	1	1	0	0	0	1	1	1	1	1	1	1	0	0	1	22	5	6	8	3	1	1	1	1
10474577159	2019	1010	GOVT.	DELHI	1	NURSING OFFICER	18	1	42	1	1	1	0	0	1	0	1	0	0	1	0	1	0	1	0	0	0	1	0	1	0	1	0	1	1	1	1	0	0	0	14	7	2	4	1	1	0	1	1
10474611403	2019	1011	GOVT.	DELHI	1	NURSING OFFICER	13	1	36	1	1	0	1	0	1	1	1	0	0	1	1	1	0	1	0	0	0	1	1	1	0	0	1	1	1	1	1	1	0	1	19	7	4	6	2	1	1	1	1
10474641209	2019	1012	GOVT.	DELHI	1	NURSING OFFICER	13	1	36	1	1	0	1	1	1	0	1	0	0	0	1	1	0	0	1	0	1	0	1	1	0	0	1	1	0	1	1	0	0	1	16	5	4	5	2	1	1	1	0
10474574526	2019	1013	GOVT.	DELHI	1	NURSING	13	0	36	1	1	1	0	0	1	0	1	0	0	1	0	1	0	0	0	1	1	1	0	1	1	0	0	1	1	0	0	0	0	1	14	6	3	3	2	1	1	1	1
10474625955	2019	1014	GOVT.	DELHI	1	NURSING OFFICER	16	1	37	1	1	1	0	0	1	0	1	0	0	1	0	1	0	0	0	0	0	1	1	1	1	0	1	1	1	0	0	0	0	1	14	7	2	4	1	1	1	1	0
10474618429	2019	1015	GOVT.	DELHI	1	SENIOR NURSING OFFICER	25	1	46	1	0	0	0	0	0	0	0	0	0	0	0	0	0	0	1	0	0	1	0	1	0	0	0	1	1	1	1	1	1	0	9	4	2	2	1	1	0	1	1
10474632237	2019	1016	GOVT.	DELHI	1	NURSING	12	1	36	1	1	1	0	0	1	1	1	1	1	0	1	1	0	0	1	0	0	0	1	1	0	0	0	1	1	1	0	0	0	1	16	6	4	3	3	1	0	1	0
10474598130	2019	1017	GOVT.	DELHI	1	NURSING	25	1	47	1	1	1	1	0	1	1	1	0	0	1	1	1	1	1	0	1	0	1	1	1	1	1	1	1	1	1	1	1	1	0	24	9	4	9	2	1	1	1	1
10474598424	2019	1018	GOVT.	DELHI	1	NURSING	30	1	52	1	1	1	1	0	1	1	1	0	0	1	1	1	1	1	0	1	0	1	1	1	1	1	1	1	1	1	1	1	1	0	24	9	4	9	2	1	1	1	1
10474622174	2019	1019	GOVT.	DELHI	1	NURSING	13	1	37	1	1	0	1	0	1	0	1	1	0	1	0	1	0	0	0	0	1	0	0	1	0	1	1	0	1	0	0	0	0	1	13	5	1	5	2	1	0	1	1
10474611839	2019	1020	GOVT.	DELHI	1	NURSING	14	1	40	1	1	1	1	1	1	1	1	0	0	1	0	1	1	1	1	0	0	1	1	1	1	0	1	1	1	1	1	0	0	0	21	8	3	7	3	1	1	1	1
10474618722	2019	1021	GOVT.	DELHI	1	NURSING OFFICER	12	1	32	1	1	0	1	1	0	1	1	1	1	0	0	1	1	1	1	1	0	0	0	1	0	0	0	1	1	0	1	1	0	0	17	4	4	5	4	1	1	1	1
10474591007	2019	1022	PVT.	DELHI	1	STAFF NURSE	1.2	1	25	0	1	1	1	1	1	1	1	0	1	1	1	1	1	0	0	0	0	0	1	1	1	1	1	1	1	1	1	0	1	1	23	9	3	8	3	1	1	1	1
10474611274	2019	1023	PVT.	DELHI	1	NURSING	1.3	1	26	0	1	1	1	0	1	1	1	0	0	1	1	1	1	1	1	0	0	1	1	1	0	0	0	1	1	1	1	0	0	1	20	8	5	5	2	1	1	1	1
10474612031	2019	1024	PVT.	DELHI	1	NURSING	1	1	26	0	1	1	1	0	1	1	1	0	0	1	1	1	1	1	0	1	0	1	1	1	0	1	1	1	1	1	1	0	0	1	22	8	5	7	2	1	1	1	1
10474595662	2019	1025	PVT.	DELHI	1	STAFF NURSE	0	1	24	0	1	0	1	1	1	1	1	1	1	1	1	1	1	0	1	1	0	1	1	1	0	0	1	1	0	1	1	0	0	1	22	6	5	6	5	1	0	1	1
10474592412	2019	1026	PVT.	DELHI	1	STAFF NURSE	1	1	23	0	1	1	1	1	1	0	1	0	0	1	1	1	0	1	0	0	1	1	0	1	0	0	0	1	1	1	1	1	0	1	19	7	4	5	3	1	0	1	1
10474608383	2019	1027	PVT.	DELHI	1	STAFF NURSE	3	1	26	0	1	1	1	0	1	0	1	0	0	0	1	1	1	1	0	0	1	1	1	1	0	0	0	1	1	0	1	0	1	0	17	8	3	4	2	1	1	1	1
10474613062	2019	1028	GOVT.	DELHI	1	NURSING OFFICER	13	1	34	1	1	0	1	0	1	1	1	1	0	1	1	1	0	1	1	0	1	1	1	1	0	0	1	1	1	0	1	0	0	1	20	7	5	4	4	1	0	1	1
10474628488	2019	1029	GOVT.	DELHI	1	NURSING OFFICER	1.4	0	26	0	1	0	1	0	1	0	1	1	0	1	1	1	0	0	1	0	1	0	0	1	0	1	0	1	1	1	1	1	1	1	19	7	4	6	2	1	1	1	1
10474574059	2019	1030	GOVT.	DELHI	1	NURSING OFFICER	10	1	35	1	1	0	0	0	0	0	1	0	0	1	1	1	1	1	1	1	0	0	1	1	1	1	1	1	1	1	1	0	0	1	19	6	6	7	0	1	1	1	1
10474640200	2019	1031	GOVT.	DELHI	1	NURSING OFFICER	8	0	38	1	1	0	0	0	0	0	1	0	0	1	1	1	1	1	0	1	0	1	1	1	1	0	1	1	1	0	1	1	0	0	17	6	4	6	1	1	1	1	0
10474615447	2019	1032	GOVT.	DELHI	1	NURSING OFFICER	23	0	49	1	1	1	0	0	1	0	0	1	1	0	0	1	0	1	0	0	1	1	1	1	0	0	1	1	1	0	0	0	1	1	16	6	3	3	4	1	0	1	0
10474604310	2019	1033	GOVT.	DELHI	1	NURSING	20	1	41	1	1	1	0	1	1	0	1	0	0	1	1	1	0	1	0	1	1	0	0	1	0	0	0	1	1	1	1	0	1	0	17	8	4	3	2	1	1	1	1
10474599205	2019	1034	GOVT.	DELHI	1	NURSING OFFICER	9	1	35	1	1	1	0	1	1	0	1	0	0	1	1	1	0	1	1	1	0	0	1	1	1	0	1	1	1	1	1	0	1	1	21	9	6	5	1	1	1	1	1
10474585055	2019	1035	GOVT.	DELHI	1	NURSING	9	1	33	1	1	1	0	0	1	1	1	0	0	1	1	1	1	1	1	0	0	0	1	1	1	0	0	1	1	1	0	1	0	1	19	7	5	6	1	1	0	1	1
10474601384	2019	1036	GOVT.	DELHI	1	NURSING	12	0	41	1	1	1	1	1	1	1	1	1	0	1	1	1	1	1	1	1	1	1	1	1	1	0	1	1	1	1	1	0	1	1	27	9	6	7	5	1	1	1	1
10474573618	2019	1037	GOVT.	DELHI	1	NURSING OFFICER	1	0	28	0	1	1	1	1	1	0	1	1	1	1	1	1	1	0	1	1	1	1	1	1	0	1	0	1	1	1	1	1	0	1	25	8	5	7	5	1	1	1	1
10474652514	2019	1038	GOVT.	DELHI	1	NURSING OFFICER	9	1	38	1	1	1	1	0	1	0	1	1	0	1	0	1	1	0	1	1	0	1	1	1	0	1	1	1	1	1	1	0	0	1	21	8	4	7	2	1	1	1	1
10475125951	2019	1039	GOVT.	DELHI	1	NURSING OFFICER	15	1	38	1	1	0	1	1	1	0	1	1	1	1	1	1	1	0	1	1	1	1	1	1	0	1	0	1	1	0	1	1	0	1	23	7	5	6	5	1	1	1	0
10474606981	2019	1040	GOVT.	DELHI	1	NURSING OFFICER	1	1	28	0	1	0	1	1	1	1	1	1	0	1	1	1	1	1	1	1	1	1	1	1	1	0	1	1	1	1	1	1	1	1	27	8	6	8	5	1	1	1	1
10474601643	2019	1041	GOVT.	DELHI	1	NURSING OFFICER	11	1	36	1	1	0	1	0	1	0	1	1	0	1	1	1	1	1	1	0	0	0	1	1	1	0	0	1	1	1	1	0	0	1	19	7	5	6	1	1	1	1	1
10474631443	2019	1042	GOVT.	DELHI	1	NURSING OFFICER	0	0	32	1	1	1	1	0	1	1	1	1	0	1	1	1	1	1	1	0	0	1	1	1	0	0	1	1	1	1	1	0	1	1	23	9	5	6	3	1	1	1	1
10474610525	2019	1043	GOVT.	DELHI	1	NURSING	14	1	42	1	1	0	1	0	0	0	1	1	1	1	1	1	0	1	1	1	1	1	1	1	0	1	1	1	1	1	1	0	1	1	23	7	6	6	4	1	0	1	0
10474645414	2019	1044	GOVT.	DELHI	1	NURSING OFFICER	1	0	31	1	1	0	0	0	1	1	1	0	0	1	0	1	1	1	0	0	1	0	1	1	0	1	0	1	1	1	1	1	0	1	18	7	3	6	2	1	1	1	1
10474632461	2019	1045	GOVT.	DELHI	1	NURSING OFFICER	0	0	42	1	1	1	1	0	1	1	1	1	0	1	0	1	1	1	1	0	0	1	1	1	0	1	1	1	1	1	0	0	1	1	22	8	4	7	3	1	1	1	0
10474612227	2019	1046	GOVT.	DELHI	1	NURSING	15	1	39	1	1	1	1	0	1	0	1	1	0	1	1	1	0	1	0	0	0	1	1	1	1	0	0	1	1	1	1	0	0	1	19	8	4	5	2	1	1	1	1
10474641729	2019	1047	GOVT.	DELHI	1	NURSING OFFICER	15	0	38	1	1	0	1	1	1	0	0	1	0	0	1	0	0	0	1	0	0	0	0	1	0	0	1	1	1	1	1	0	0	0	13	4	3	4	2	1	1	1	1
10474628249	2019	1048	GOVT.	DELHI	1	NURSING OFFICER	0	0	34	1	1	1	1	0	1	1	1	1	0	1	1	1	1	1	1	0	0	1	1	1	0	0	1	1	1	1	1	0	1	1	23	9	5	6	3	1	1	1	1
10474624936	2019	1049	GOVT.	DELHI	1	NURSING OFFICER	9	0	32	1	1	0	1	0	1	0	1	1	0	1	1	1	1	1	1	1	0	1	1	1	0	0	0	1	1	1	1	0	0	1	20	7	6	5	2	1	1	1	1
10474633682	2019	1050	GOVT.	DELHI	1	NURSING OFFICER	0	0	35	1	1	0	0	0	1	1	1	0	0	1	1	1	1	1	0	0	1	0	1	1	0	1	0	1	1	1	1	1	0	1	19	7	4	6	2	1	0	1	1
10474607378	2019	1051	GOVT.	DELHI	1	NURSING OFFICER	20	1	46	1	1	0	1	0	1	0	0	1	0	1	0	1	1	1	0	0	0	1	0	1	1	0	1	0	1	0	1	1	0	1	16	5	2	7	2	1	1	1	1
10474596857	2019	1052	PVT.	DELHI	1	STAFF NURSE	1.1	1	24	0	1	1	1	1	1	0	1	1	0	1	1	1	1	1	1	1	0	1	1	1	1	0	1	1	1	1	1	0	1	1	25	9	6	7	3	1	1	1	1
10474587829	2019	1053	PVT.	DELHI	1	STAFF NURSE	1.2	1	26	0	1	1	1	1	1	1	1	0	1	1	0	1	0	0	0	0	0	0	1	1	1	1	1	1	1	1	1	0	1	1	21	9	2	7	3	1	1	1	0
10474589440	2019	1054	PVT.	DELHI	1	STAFF NURSE	2	1	24	0	1	0	1	0	1	0	1	1	0	1	0	1	0	1	1	0	0	0	1	1	0	0	0	1	1	1	1	0	1	1	17	8	4	4	1	1	1	1	1
10474640626	2019	1055	PVT.	DELHI	1	STAFF NURSE	5	1	26	0	1	1	0	0	1	0	1	0	1	1	0	1	1	0	0	1	0	1	1	0	0	1	0	1	1	0	1	1	1	1	18	8	3	5	2	1	0	1	0
10474592309	2019	1056	PVT.	DELHI	1	STAFF NURSE	2.5	1	24	0	1	1	1	0	1	1	1	0	0	1	0	1	1	1	0	1	0	0	1	1	0	0	1	1	1	1	0	0	0	0	17	7	3	6	1	1	0	1	1
10474607579	2019	1057	PVT.	RAJASTHAN	0	STAFF NURSE	1	0	23	0	1	1	1	1	1	0	1	1	1	1	1	1	1	1	1	1	1	1	0	1	1	1	1	1	1	0	1	1	0	1	26	7	6	8	5	1	1	1	1
10549862359	2019	1058	GOVT.	DELHI	1	NURSING	32	1	58	1	1	0	1	0	0	0	1	1	0	1	1	1	1	1	1	1	1	1	0	1	0	0	1	1	1	1	1	1	0	0	20	5	5	7	3	1	1	1	0
10549814904	2019	1059	GOVT.	DELHI	1	NURSING OFFICER	2	1	26	0	1	1	1	0	1	1	1	0	0	1	1	1	1	0	1	0	0	1	1	1	0	1	1	1	1	1	1	0	1	1	22	9	4	7	2	1	1	1	1
10549845425	2019	1060	GOVT.	DELHI	1	NURSING OFFICER	14	1	34	1	1	0	1	0	1	1	1	1	0	1	1	1	0	0	1	0	0	1	1	1	0	0	1	1	1	1	1	0	1	1	20	8	4	5	3	1	0	1	0
10549823363	2019	1061	GOVT.	DELHI	1	NURSING	10	0	33	1	1	1	1	0	1	0	1	0	0	1	1	1	1	1	1	1	0	1	1	1	0	1	1	1	1	0	1	1	0	1	22	8	6	7	1	1	1	1	1
10549837683	2019	1062	GOVT.	DELHI	1	NURSING OFFICER	8	1	30	0	1	1	1	0	1	1	1	0	0	1	1	1	1	1	1	1	0	0	1	1	1	0	0	1	1	0	1	0	1	0	20	9	5	5	1	1	1	1	1
10549828907	2019	1063	GOVT.	DELHI	1	NURSING OFFICER	5	0	31	1	1	0	1	1	1	1	1	0	0	1	1	1	1	1	1	1	0	1	1	1	0	1	1	1	1	1	1	1	1	1	25	8	6	8	3	1	1	1	1
10549844712	2019	1064	GOVT.	DELHI	1	NURSING OFFICER	12	1	37	1	1	0	0	1	1	0	1	0	0	1	1	1	0	0	1	1	0	1	0	1	0	1	0	0	0	0	1	1	0	1	15	5	4	4	2	1	0	1	0
10549828772	2019	1065	GOVT.	DELHI	1	NURSING OFFICER	5	1	31	1	1	0	1	0	1	0	1	0	0	1	1	1	0	1	1	1	0	1	1	1	0	0	0	1	1	1	0	0	0	1	17	6	6	4	1	1	1	1	1
10549848401	2019	1066	GOVT.	DELHI	1	NURSING OFFICER	0.2	1	23	0	1	1	1	1	1	1	1	1	1	1	1	1	1	1	1	1	0	1	1	1	1	0	1	1	1	1	1	1	0	1	27	8	6	8	5	1	1	1	1
10549853643	2019	1067	GOVT.	DELHI	1	NURSING OFFICER	0.3	1	24	0	1	0	1	0	0	1	1	1	0	1	1	1	1	0	1	1	0	1	1	1	1	0	1	1	1	0	1	0	1	1	21	7	5	6	3	1	1	1	1
10549858809	2019	1068	GOVT.	DELHI	1	NURSING OFFICER	0.3	1	23	0	1	0	1	0	1	1	1	0	1	1	1	1	1	0	1	1	0	1	1	1	1	1	1	1	1	1	1	0	0	1	23	7	5	8	3	1	1	1	1
10549839226	2019	1069	GOVT.	DELHI	1	NURSING	12	1	34	1	1	0	1	1	1	0	1	1	0	1	1	1	1	1	1	0	0	1	0	1	1	1	0	1	1	1	1	0	0	1	21	6	5	7	3	1	1	1	1
10549845143	2019	1070	GOVT.	DELHI	1	NURSING	15	0	35	1	1	1	1	0	1	1	1	1	0	1	1	1	0	1	1	1	1	1	1	1	0	0	1	1	1	1	1	0	1	1	24	9	6	5	4	1	1	1	1
10549839204	2019	1071	GOVT.	DELHI	1	NURSING OFFICER	5	1	29	1	1	1	1	0	1	1	1	1	1	1	0	1	0	1	1	0	0	1	0	1	1	0	1	1	1	0	1	0	1	1	21	8	4	5	4	1	0	1	0
10549839721	2019	1072	GOVT.	DELHI	1	NURSING OFFICER	11	1	33	1	1	0	0	0	1	0	1	0	1	1	1	1	1	1	1	1	0	0	1	1	0	1	0	1	1	0	0	1	0	1	18	6	6	5	1	1	1	1	1
10549843306	2019	1073	GOVT.	DELHI	1	NURSING OFFICER	5	1	30	0	1	1	1	0	1	0	1	0	1	1	0	1	1	1	1	0	0	1	1	1	1	0	1	1	1	1	1	1	1	1	23	9	4	8	2	1	1	1	1
10549854254	2019	1074	GOVT.	DELHI	1	NURSING OFFICER	0.3	0	22	0	1	1	1	1	1	1	1	0	1	0	1	1	0	1	1	1	0	0	1	0	1	1	1	1	1	0	1	1	1	1	23	7	6	7	3	1	1	1	1
10549858844	2019	1075	GOVT.	DELHI	1	NURSE	18	1	41	1	1	0	1	0	0	0	1	1	0	0	1	1	0	1	1	1	1	1	1	1	0	1	1	1	0	0	1	1	0	0	18	4	5	6	3	1	1	1	0
10549845272	2019	1076	GOVT.	DELHI	1	NURSE	11	1	35	1	1	0	1	0	1	1	1	1	0	1	1	1	0	1	1	0	0	0	1	1	0	1	0	1	1	1	1	0	0	1	19	7	5	5	2	1	1	1	1
10549815192	2019	1077	GOVT.	DELHI	1	STAFF NURSE	2.5	1	27	0	1	1	0	0	1	0	1	0	0	1	1	1	1	1	1	0	0	1	1	1	0	1	1	1	1	1	1	0	1	1	21	9	5	6	1	1	1	1	1
10549825289	2019	1078	GOVT.	DELHI	1	NURSING OFFICER	10	1	32	1	1	1	1	0	1	0	1	0	1	1	0	1	1	1	1	0	1	0	1	1	0	0	0	1	1	1	1	1	1	1	21	9	4	6	2	1	0	1	1
10549861069	2019	1079	GOVT.	DELHI	1	NURSING OFFICER	15	1	39	1	1	1	1	0	1	1	1	1	0	1	0	1	1	1	1	1	0	1	1	1	1	0	1	1	1	1	1	0	0	1	23	8	5	7	3	1	1	1	0
10549865642	2019	1080	GOVT.	DELHI	1	NURSING OFFICER	11	1	32	1	1	1	1	0	1	1	1	1	0	1	0	1	0	1	1	1	0	0	1	1	1	0	1	1	1	1	1	0	0	0	20	8	4	6	2	1	1	1	0
10549855134	2019	1081	GOVT.	DELHI	1	SENIOR NURSING OFFICER	25	1	47	1	0	0	0	0	0	0	0	0	0	0	0	0	0	0	0	0	0	0	0	0	0	0	0	0	0	0	0	0	0	0	0	0	0	0	0	1	0	1	0
10549815641	2019	1082	GOVT.	RAJASTHAN	0	NURSING	11	0	40	1	1	1	1	0	1	1	1	0	0	1	1	1	1	1	1	0	0	0	1	1	0	1	1	1	1	1	1	1	1	1	23	9	5	8	1	1	1	1	1
10549823515	2019	1083	PVT.	UTTAR PRADESH	0	STAFF NURSE	1.9	0	35	1	1	0	1	1	1	1	1	1	1	1	1	1	0	1	0	1	0	1	1	0	1	1	1	1	1	0	1	1	0	1	23	6	5	7	5	1	1	1	1
10549823563	2019	1084	PVT.	UTTAR PRADESH	0	STAFF NURSE	1.9	0	24	1	1	0	1	1	1	1	1	1	1	1	1	1	0	1	0	1	1	1	1	0	1	1	1	1	1	1	1	1	1	1	26	7	5	8	6	1	1	1	1
10549835563	2019	1085	GOVT.	DELHI	1	NURSING	16	1	37	1	1	1	1	0	1	1	1	0	0	1	0	1	0	1	0	1	0	1	0	0	0	0	0	1	1	1	0	1	0	1	16	5	4	5	2	1	1	1	1
10549829131	2019	1086	GOVT.	UTTAR PRADESH	0	NURSING OFFICER	10	1	30	1	1	1	1	0	1	1	1	1	0	1	1	1	0	1	1	1	0	0	1	1	0	0	1	1	1	1	1	1	1	0	22	9	5	6	2	1	1	1	1
10549832580	2019	1087	GOVT.	HARYANA	0	STAFF NURSE	1.5	1	26	0	1	1	1	1	1	0	1	0	0	1	0	1	0	0	1	1	0	0	1	1	1	1	1	1	1	0	1	0	0	1	19	8	4	6	1	1	0	1	1
10549818084	2019	1088	GOVT.	RAJASTHAN	0	NURSING	10	0	35	1	1	1	1	0	1	1	1	0	0	1	1	1	1	1	1	0	0	0	1	1	0	1	1	1	1	1	1	1	1	1	23	9	5	8	1	1	0	1	1
10549856644	2019	1089	SEMI GOVT.	DELHI	1	NURSING	0	1	21	0	1	1	1	0	0	0	1	1	0	0	0	1	0	0	0	1	1	0	0	0	0	0	1	1	1	0	0	1	0	1	13	3	3	5	2	1	1	1	1
10549857241	2019	1090	SEMI GOVT.	DELHI	1	NURSING OFFICER	1.5	0	25	0	1	1	0	1	1	1	1	1	0	1	1	0	0	1	0	0	0	0	0	1	0	0	0	0	0	0	1	0	0	0	12	6	2	1	3	1	1	1	1
10549857183	2019	1091	GOVT.	DELHI	1	NURSING	10	0	32	1	1	0	1	0	1	0	1	0	0	1	1	1	0	1	0	0	0	1	1	1	1	0	1	0	1	1	1	0	1	1	18	8	3	6	1	1	1	1	0
10549840264	2019	1092	GOVT.	DELHI	1	NURSING OFFICER	10	1	40	0	1	1	0	0	0	1	1	1	1	1	1	1	0	0	0	0	1	0	0	1	1	1	1	0	1	0	0	1	0	0	16	5	1	6	4	1	0	0	0
10549833784	2019	1093	GOVT.	DELHI	1	NURSING OFFICER	10	0	33	1	1	1	1	0	1	0	0	1	0	0	1	1	1	1	0	1	1	1	0	1	0	1	0	1	1	1	1	0	0	1	19	5	5	6	3	1	1	1	1
10549843891	2019	1094	GOVT.	DELHI	1	NURSING	22	1	47	1	1	1	0	0	1	1	1	1	0	1	1	1	0	0	0	0	1	0	0	1	0	0	1	1	1	1	1	0	0	1	17	7	3	4	3	1	1	1	0
10549846753	2019	1095	GOVT.	DELHI	1	NURSING	11	1	32	1	1	1	0	0	1	0	1	0	0	1	1	1	0	1	0	1	0	1	1	1	0	1	1	1	0	1	1	1	0	1	19	7	5	6	1	1	1	1	1
10549841357	2019	1096	GOVT.	DELHI	1	NURSING OFFICER	10	1	33	1	1	1	0	0	1	0	1	0	0	1	1	1	1	1	1	1	0	1	1	1	0	1	1	1	1	1	1	0	0	1	21	8	6	6	1	1	1	1	1
10549879683	2019	1097	GOVT.	DELHI	1	NURSING OFFICER	7	0	37	1	1	1	1	0	1	0	1	0	0	0	1	1	1	1	0	1	0	0	1	0	1	1	0	0	0	1	1	0	0	1	16	5	4	7	0	1	0	1	1
10549819499	2019	1098	GOVT.	DELHI	1	NURSE	20	1	40	1	1	0	1	1	1	1	1	1	1	1	1	0	1	1	1	0	0	0	1	1	0	1	1	1	1	0	1	1	1	1	23	8	5	6	4	1	1	1	1
10549855836	2019	1099	GOVT.	DELHI	1	NURSING	12	0	35	1	1	1	0	0	1	0	1	0	0	1	1	1	0	1	1	0	0	0	1	0	1	0	0	1	0	0	1	0	0	1	14	6	5	3	0	1	1	1	1
10549830465	2019	1100	GOVT.	DELHI	1	NURSING OFFICER	15	1	35	1	1	0	1	0	1	0	1	1	0	1	1	1	0	1	0	1	0	1	0	1	0	1	0	1	1	1	0	0	0	1	17	5	5	5	2	1	1	1	1
10549848086	2019	1101	GOVT.	DELHI	1	NURSING	12	1	41	1	1	1	1	0	1	1	1	0	1	1	0	1	0	1	1	0	0	0	1	1	0	0	0	1	1	1	0	0	1	1	18	8	4	4	2	1	1	1	0
10549842143	2019	1102	GOVT.	DELHI	1	NURSING	25	1	50	1	1	0	1	0	1	1	1	1	0	1	1	1	1	1	1	1	0	0	1	1	1	1	1	1	1	1	1	0	1	1	24	8	6	8	2	1	0	1	1
10549844912	2019	1103	GOVT.	DELHI	1	NURSING	24	1	47	1	1	0	1	1	1	1	1	1	0	1	1	1	0	0	1	0	0	1	1	1	0	0	1	1	1	1	1	1	1	1	22	8	4	6	4	1	1	1	1
10549827511	2019	1104	GOVT.	DELHI	1	NURSING	15	1	35	1	1	0	0	0	0	0	1	1	0	1	0	1	1	1	0	0	0	0	1	1	0	1	0	1	1	1	0	0	0	1	14	5	3	5	1	1	0	0	1
10549826730	2019	1105	GOVT.	DELHI	1	NURSING OFFICER	15	1	40	1	1	0	1	0	1	0	1	1	0	1	1	1	0	1	0	0	0	0	0	1	0	1	0	1	1	1	0	0	0	1	15	5	4	5	1	1	0	1	0
10549840699	2019	1106	GOVT.	DELHI	1	NURSING OFFICER	5	1	26	1	1	0	0	0	1	1	1	1	0	0	0	1	1	1	1	1	0	1	1	1	0	1	1	1	1	1	0	0	1	0	19	6	4	6	3	1	1	1	1
10549849048	2019	1107	GOVT.	DELHI	1	NURSING	2	0	29	0	1	0	1	0	1	1	1	1	0	1	0	1	0	0	1	0	0	0	1	1	1	1	1	1	1	1	1	0	0	0	18	7	2	7	2	1	1	1	0
10549826303	2019	1108	GOVT.	DELHI	1	NURSING	19	1	42	1	1	1	1	0	1	0	1	1	0	1	0	1	0	1	1	0	1	1	1	1	1	1	1	1	1	1	1	0	1	1	23	9	4	7	3	1	1	1	1
10549816472	2019	1109	GOVT.	DELHI	1	NURSING	3	0	27	1	1	1	1	1	1	1	1	1	1	1	0	1	0	1	1	1	0	1	1	1	1	0	1	1	1	1	1	1	1	0	25	9	4	7	5	1	1	1	1
10549835887	2019	1110	GOVT.	DELHI	1	NURSING OFFICER	12	1	35	1	1	1	0	0	1	1	1	0	0	1	1	1	0	1	0	1	0	1	1	1	0	1	1	1	1	0	1	0	1	1	20	9	5	4	2	1	1	1	1
10549852833	2019	1111	GOVT.	DELHI	1	NURSING	23	1	46	1	1	1	1	0	1	1	1	0	0	1	0	1	1	1	1	1	1	1	1	1	0	1	1	1	1	1	1	1	0	1	24	8	5	8	3	1	1	1	1
10549853636	2019	1112	GOVT.	DELHI	1	NURSING	25	1	49	1	1	1	1	0	1	1	1	0	0	1	0	1	1	1	1	1	1	1	1	1	0	1	1	1	1	1	1	1	0	1	24	8	5	8	3	1	1	1	1
10549819854	2019	1113	GOVT.	DELHI	1	NURSING OFFICER	5	0	29	1	1	1	1	0	1	0	0	1	1	0	1	1	0	0	0	1	1	1	1	1	0	1	0	0	1	0	1	0	1	0	17	7	2	4	4	1	0	1	1
10549848888	2019	1114	GOVT.	DELHI	1	NURSING	8	0	33	1	1	1	0	0	1	1	1	0	0	1	1	0	1	1	0	1	0	1	0	1	0	0	0	1	1	1	1	0	1	0	17	8	4	3	2	1	1	1	0
10549815640	2019	1115	GOVT.	RAJASTHAN	0	NURSING TUTOR	12	0	38	1	1	1	1	0	1	1	1	0	0	1	1	1	1	1	1	0	0	1	1	1	0	1	1	1	1	1	1	1	1	1	24	9	5	8	2	1	1	1	1
10549820809	2019	1116	GOVT.	RAJASTHAN	0	NURSING	11	0	35	1	1	1	1	0	1	1	1	0	0	1	1	1	0	1	1	1	0	0	1	1	0	0	1	1	1	1	1	1	1	1	22	9	6	6	1	1	1	1	1
10549862407	2019	1117	PVT.	UTTAR PRADESH	0	ASSISTANT PROFESSOR	6	0	32	1	1	0	1	0	1	1	1	0	0	0	1	1	1	1	0	0	0	1	1	1	0	1	1	1	1	0	0	1	0	1	18	5	4	7	2	1	1	1	1
10549845380	2019	1118	GOVT.	DELHI	1	NURSING	2	1	26	0	1	0	1	0	1	0	0	0	0	0	0	1	0	1	0	0	0	0	1	1	1	0	1	1	1	1	1	1	0	1	15	5	3	7	0	1	1	1	0
10549843330	2019	1119	GOVT.	DELHI	1	NURSING OFFICER	2	1	24	0	1	1	1	0	1	1	1	0	0	1	1	1	1	1	0	1	0	0	1	1	0	1	0	1	1	1	1	0	0	1	20	8	5	6	1	1	1	1	1
10549842234	2019	1120	GOVT.	DELHI	1	NURSE	3	1	26	0	1	0	1	0	1	1	1	0	0	1	1	1	0	1	1	1	0	0	1	1	0	1	1	1	1	1	1	1	0	1	21	7	6	7	1	1	1	1	1
10549845354	2019	1121	GOVT.	DELHI	1	NURSE	1.5	1	26	0	1	1	1	1	1	1	1	1	0	1	1	1	1	1	1	0	0	1	1	1	1	1	1	1	1	1	1	1	1	1	27	9	5	9	4	1	1	1	1
10549843204	2019	1122	GOVT.	DELHI	1	NURSING	3.9	1	28	0	1	1	1	0	1	0	1	1	0	0	0	1	0	1	0	1	1	1	1	1	0	0	0	1	0	0	1	0	0	1	16	6	4	3	3	1	1	1	1
10549843824	2019	1123	GOVT.	DELHI	1	NURSING	12	1	36	1	1	0	1	0	1	1	1	0	0	1	1	1	1	1	1	0	0	1	1	1	0	0	0	1	1	1	1	1	0	1	20	7	5	6	2	1	1	1	0
10549844212	2019	1124	GOVT.	DELHI	1	NURSING	17	1	38	1	1	0	1	0	1	0	1	1	0	1	1	1	1	1	1	0	0	1	1	1	1	0	1	1	1	1	1	0	1	1	22	8	5	7	2	1	1	1	1
10549844544	2019	1125	GOVT.	DELHI	1	NURSING	3	1	26	0	1	0	0	0	1	1	1	0	0	1	0	1	1	0	0	0	0	1	1	1	0	0	1	1	1	1	1	0	1	1	17	8	2	5	2	1	0	1	1
10549844958	2019	1126	GOVT.	DELHI	1	NURSING OFFICER	18	1	38	1	1	1	1	0	1	1	1	1	0	1	1	1	0	1	1	1	0	0	1	1	0	0	1	1	1	1	1	1	0	1	22	8	6	6	2	1	1	0	1
10549857967	2019	1127	GOVT.	DELHI	1	NURSING	0	1	22	0	1	1	1	0	1	0	1	0	0	1	0	1	0	1	0	0	0	1	0	0	0	0	0	1	1	0	1	0	0	1	13	6	3	3	1	1	0	1	1
10549855938	2019	1128	GOVT.	DELHI	1	NURSING STUDENT	0	1	23	0	1	1	1	0	1	0	1	0	0	1	0	1	0	1	1	1	0	1	1	1	1	0	1	1	1	0	1	1	0	1	20	8	5	6	1	1	1	1	1
10549862271	2019	1129	GOVT.	DELHI	1	NURSING		1	21	0	1	1	0	0	1	0	1	0	0	0	0	1	1	1	0	1	1	0	1	0	1	0	0	1	1	1	1	0	1	1	17	7	4	5	1	1	1	1	0
10549842091	2019	1130	GOVT.	DELHI	1	NURSING OFFICER	8	0	32	1	1	1	1	0	1	0	1	1	1	1	1	1	1	1	0	1	0	1	0	1	1	0	0	1	1	1	1	0	0	1	21	7	5	6	3	1	1	1	1
10549828417	2019	1131	GOVT.	DELHI	1	NURSING OFFICER	5	1	28	0	1	1	1	1	1	0	1	0	0	1	1	1	1	1	1	0	0	0	1	1	1	0	1	1	1	1	1	0	0	1	21	8	5	7	1	1	1	1	1
10549845546	2019	1132	GOVT.	DELHI	1	NURSING OFFICER	12	1	37	1	1	0	1	1	1	0	1	0	0	1	0	1	0	1	0	1	0	1	0	1	0	1	0	1	1	1	1	1	1	1	19	7	4	6	2	1	1	1	1
10549838023	2019	1133	GOVT.	DELHI	1	NURSING OFFICER	15	1	43	1	1	0	0	0	0	0	1	0	0	1	1	1	0	0	0	0	0	0	0	0	0	1	1	1	1	1	1	1	0	0	12	4	2	6	0	1	0	1	0
10549823321	2019	1134	GOVT.	DELHI	1	NURSING OFFICER		0	40	1	1	0	1	0	0	0	1	0	0	0	0	0	0	0	0	1	0	1	1	0	1	1	0	1	0	1	1	0	0	1	12	3	3	5	1	1	1	1	0
10549815080	2019	1135	GOVT.	DELHI	1	NURSING OFFICER		0	34	1	1	1	1	0	1	0	1	0	0	1	1	1	1	0	0	1	0	1	1	1	0	1	0	1	1	1	1	0	1	1	20	9	4	6	1	1	1	1	1
10549821077	2019	1136	GOVT.	DELHI	1	NURSING	20	1	48	1	1	0	0	0	1	0	1	0	0	1	1	1	1	1	1	1	1	1	1	1	1	1	1	1	1	1	1	0	1	1	23	8	6	7	2	1	1	1	0
10549820717	2019	1137	GOVT.	DELHI	1	NURSING OFFICER	13	1	38	1	1	1	1	0	1	0	1	1	0	1	1	1	0	1	1	1	0	0	1	1	1	1	1	1	1	1	1	0	0	0	21	8	5	7	1	1	0	1	0
10549820611	2019	1138	GOVT.	DELHI	1	NURSING OFFICER	13	1	39	1	0	0	0	0	0	0	0	0	0	0	0	0	0	0	1	1	1	1	1	1	1	1	1	1	1	1	1	0	1	1	15	5	4	4	2	1	0	1	0
10549821962	2019	1139	GOVT.	DELHI	1	NURSING OFFICER	11	1	33	1	1	0	1	0	1	0	1	0	0	1	1	1	1	1	1	0	0	0	1	1	1	0	1	1	1	1	1	1	1	1	21	8	5	8	0	1	1	1	1
10549820631	2019	1140	GOVT.	DELHI	1	NURSING OFFICER	10	0	35	1	1	1	1	0	1	1	1	1	0	1	1	1	1	0	1	1	1	1	1	1	0	0	0	1	1	1	1	0	1	1	23	9	5	5	4	1	1	1	0
10549816316	2019	1141	GOVT.	DELHI	1	NURSING OFFICER	7	1	30	1	1	0	1	0	1	1	1	0	0	1	1	1	0	1	1	1	1	1	1	1	1	1	0	1	1	1	0	0	0	1	21	6	6	6	3	1	1	1	0
10549815302	2019	1142	GOVT.	DELHI	1	NURSING OFFICER	6	1	30	0	1	0	1	0	1	0	0	1	1	1	1	1	0	0	0	1	0	0	1	1	0	1	1	1	1	1	1	0	0	1	18	6	4	6	2	1	1	1	0
10549816439	2019	1143	GOVT.	DELHI	1	NURSING OFFICER		0	38	0	1	1	0	0	1	0	0	0	0	1	0	0	1	0	1	0	0	0	1	1	0	0	0	0	1	0	0	0	1	0	10	7	1	2	0	1	1	1	0
10549822312	2019	1144	GOVT.	DELHI	1	NURSING OFFICER	10	1	35	1	1	1	1	0	1	0	1	0	0	1	1	1	0	1	1	0	1	0	1	1	1	0	1	1	1	1	1	0	1	1	21	9	5	6	1	1	1	1	1
10549834073	2019	1145	PVT.	DELHI	1	STAFF NURSE	3	1	25	0	1	0	0	0	1	0	0	0	1	0	1	0	1	0	0	0	0	1	1	1	0	1	0	0	1	1	0	1	0	1	13	4	2	5	2	1	0	1	0
10596834909	2019	1146	GOVT.	DELHI	1	NURSING OFFICER	7	1	32	1	1	0	1	0	1	0	1	1	0	1	1	1	1	1	1	1	0	1	1	1	0	1	1	1	1	1	1	1	0	1	23	7	6	8	2	1	1	1	1
10596842642	2019	1147	GOVT.	DELHI	1	NURSING	5	1	26	0	1	1	1	0	1	0	1	1	1	1	1	1	1	0	1	1	1	1	1	1	1	1	0	1	1	1	1	0	0	1	24	8	5	7	4	1	1	1	1
10596825913	2019	1148	GOVT.	DELHI	1	NURSING	10	0	34	1	1	1	1	1	1	1	1	1	0	1	1	1	1	1	1	1	1	1	1	1	0	1	0	1	1	1	1	1	0	1	26	8	6	7	5	1	1	1	1
10596845712	2019	1149	GOVT.	DELHI	1	NURSE	3	1	29	0	1	0	1	0	1	1	1	1	0	1	1	1	1	1	1	1	0	1	1	1	0	0	0	1	1	1	1	1	1	1	23	8	6	6	3	1	1	1	1
10596806920	2019	1150	GOVT.	DELHI	1	NURSING OFFICER	12	0	38	1	1	1	1	1	1	0	1	1	0	1	1	0	1	1	0	1	0	1	1	1	1	1	0	1	1	1	1	1	0	1	23	8	5	7	3	1	1	1	1
10596842610	2019	1151	GOVT.	DELHI	1	NURSING	10	1	32	1	1	1	1	0	1	1	1	0	0	1	1	1	0	1	0	0	0	1	1	1	1	0	1	1	1	1	1	1	0	1	21	8	4	7	2	1	1	1	1
10596831511	2019	1152	GOVT.	DELHI	1	NURSING OFFICER	6	1	28	1	1	1	0	1	1	0	1	0	0	1	1	1	0	0	1	0	0	1	1	1	0	1	0	1	1	1	0	0	0	1	17	7	4	4	2	1	1	1	1
10596834003	2019	1153	GOVT.	DELHI	1	NURSING	10	0	32	1	1	0	1	0	1	0	1	1	0	1	1	1	0	1	1	0	0	1	1	1	0	1	1	1	1	1	1	0	0	1	20	7	5	6	2	1	1	1	1
10596834174	2019	1154	GOVT.	DELHI	1	NURSING OFFICER	15	0	38	1	1	1	1	1	1	0	1	1	0	1	1	1	1	1	1	0	0	1	1	1	1	1	0	1	1	1	1	0	1	1	24	9	5	7	3	1	1	1	1
10596808423	2019	1155	GOVT.	DELHI	1	NURSING OFFICER	3	1	25	1	1	0	1	1	1	1	1	0	0	1	0	1	1	1	1	1	0	1	0	1	0	0	0	1	1	1	1	0	1	1	20	7	5	5	3	1	1	1	1
10596800589	2019	1156	GOVT.	DELHI	1	NURSING OFFICER	2	0	27	1	1	1		0	1	0	1	1	0	1	1	1	0	1	1	0	0	0	1	0	0	0	0	1	1	1	1	0	0	1	16	7	5	3	1	1	0	1	1
10596856434	2019	1157	GOVT.	DELHI	1	NURSE	5	1	26	0	1	1	0	0	1	0	1	1	0	1	1	1	0	0	0	0	0	1	1	1	0	1	0	1	1	1	0	0	0	1	16	7	3	4	2	1	1	0	0
10596829706	2019	1158	GOVT.	DELHI	1	NURSING	1	1	23	0	1	0	0	0	1	1	1	0	0	1	1	1	1	1	1	1	0	1	1	1	0	0	1	1	1	1	1	0	0	1	20	7	6	5	2	1	1	1	1
10596812831	2019	1159	GOVT.	DELHI	1	NURSING OFFICER	12	0	34	1	1	1	1	0	1	1	1	0	0	1	1	1	1	1	1	0	0	1	1	1	1	0	1	1	1	1	1	1	1	1	24	9	5	8	2	1	1	1	1
10596842885	2019	1160	GOVT.	DELHI	1	NURSING OFFICER	7	1	31	1	1	1	1	0	1	1	1	1	0	1	1	1	1	1	1	0	1	0	1	1	1	0	1	1	1	1	1	1	1	1	25	9	5	8	3	1	1	1	1
10596802728	2019	1161	GOVT.	DELHI	1	NURSING OFFICER	0	0	25	0	1	0	1	1	1	0	1	1	1	1	1	1	1	0	1	1	0	1	1	1	0	0	0	1	1	1	1	1	0	0	21	7	4	6	4	1	1	1	1
10596821387	2019	1162	GOVT.	DELHI	1	NURSING OFFICER	3	0	30	1	1	1	1	0	1	0	1	0	0	1	1	1	1	0	1	1	0	1	0	1	0	0	0	1	1	0	1	0	0	1	17	7	5	4	1	1	0	1	1
10596807374	2019	1163	GOVT.	DELHI	1	NURSING OFFICER	3	0	23	1	1	1	1	1	1	1	1	1	0	1	1	1	1	1	1	0	0	1	1	1	0	0	0	1	1	1	1	0	1	1	23	9	5	5	4	1	1	1	1
10596821711	2019	1164	GOVT.	DELHI	1	NURSING OFFICER	0.3	1	30	0	1	0	1	0	1	0	1	1	0	1	1	1	0	0	1	0	1	0	0	1	0	0	1	1	1	0	1	1	0	1	17	6	4	5	2	1	1	1	1
10596837843	2019	1165	GOVT.	DELHI	1	NURSE	12	1	33	1	1	1	1	1	1	1	1	1	0	1	1	1	1	0	1	1	0	1	1	1	1	1	1	1	1	1	1	0	0	1	25	8	5	8	4	1	0	1	1
10596819715	2019	1166	GOVT.	DELHI	1	GNM	26	1	49	1	1	0	0	0	1	1	1	1	0	1	1	0	0	0	1	1	0	0	0	1	0	1	0	0	1	0	0	0	0	1	13	5	4	2	2	1	0	1	0
10596830247	2019	1167	GOVT.	DELHI	1	NURSING	5	1	32	1	1	1	1	1	0	1	1	1	1	1	1	1	0	1	1	0	0	1	1	1	1	1	1	1	1	1	1	1	1	1	26	8	5	8	5	1	1	1	1
10596843852	2019	1168	GOVT.	DELHI	1	NURSING OFFICER	12	0	35	1	1	0	1	0	1	1	1	1	0	1	1	1	1	1	1	0	0	0	1	1	1	0	0	1	1	1	1	1	1	1	22	8	5	7	2	1	1	1	1
10596800634	2019	1169	GOVT.	DELHI	1	NURSE	6	1	28	1	1	1	1	0	1	0	1	0	0	1	0	1	1	1	1	1	0	1	1	1	1	0	1	1	1	0	1	1	1	1	22	9	5	7	1	1	1	1	1
10596837210	2019	1170	GOVT.	DELHI	1	NURSING	3	0	32	1	1	1	1	0	1	1	1	0	0	1	1	1	0	1	1	0	0	1	1	1	1	0	1	1	1	1	1	0	1	1	22	9	5	6	2	1	1	1	1
10596842866	2019	1171	GOVT.	DELHI	1	NURSING	7	1	31	1	1	1	1	0	0	1	1	0	0	1	1	1	0	1	1	0	1	0	1	1	0	1	1	1	1	1	1	0	1	1	21	8	5	6	2	1	1	1	1
10596808899	2019	1172	GOVT.	DELHI	1	NURSING	0.3	0	23	0	1	1	1	1	1	0	1	0	0	1	1	1	0	1	1	0	0	1	1	1	0	1	1	1	1	1	1	1	1	1	23	9	5	7	2	1	1	1	1
10596835298	2019	1173	GOVT.	DELHI	1	SENIOR NURSING OFFICER	20	1	42	1	1	1	1	0	1	0	1	0	0	1	1	1	0	1	1	1	1	1	1	1	0	0	1	1	1	1	1	0	0	1	21	8	6	5	2	1	1	1	1
10596827093	2019	1174	GOVT.	DELHI	1	NURSING	9	1	32	0	1	0	0	0	0	0	1	0	0	1	1	1	0	1	1	0	0	0	1	1	0	1	1	1	1	1	1	1	0	1	17	6	5	6	0	1	1	1	1
10596825769	2019	1175	GOVT.	DELHI	1	NURSE	12	1	36	0	1	0	1	0	1	1	1	0	0	0	1	1	0	1	1	1	0	0	1	0	0	0	1	1	1	0	1	0	0	0	15	5	5	4	1	1	1	1	1
10596822259	2019	1176	GOVT.	DELHI	1	NURSING OFFICER	3	0	32	0	1	1	1	0	1	0	1	1	0	1	1	1	0	1	1	0	0	1	1	1	0	1	0	1	1	1	1	1	0	1	21	8	5	6	2	1	1	1	1
10596848198	2019	1177	GOVT.	DELHI	1	NURSING	20	1	44	1	1	1	1	0	1	1	1	1	0	1	1	1	0	1	1	1	0	1	1	1	0	0	1	1	1	1	1	1	0	1	23	8	6	6	3	1	1	1	1
10596848774	2019	1178	GOVT.	DELHI	1	NURSING	20	1	45	1	1	1	1	0	1	1	1	0	0	1	1	1	0	1	1	1	0	1	1	1	1	0	0	1	1	1	1	1	0	1	22	8	6	6	2	1	1	1	1
[truncated: 3,297 more rows]
[truncated: 46 more columns]

## Sheet: impact
no of days post training	Pre test	post test	Score difference	Score difference_category_6	Age	Gender	State	Select the correct option from the QUALIFICATION options	Select the TYPE of facility that you work in	Select the CATEGORY of the facility that you work in	Choose the DESIGNATION from the dropdown options, if not available please specify in the other's column	Started following UNIVERSAL PRECAUTIONS	Started using Personal Protective Equipment’s (PPE)	Started following INJECTION SAFETY PROTOCOLS	Started reporting Needle Stick Injuries (NSI)	Started advising high risk patients and relatives about Hep B & C TESTING	Started advising high risk patients and relatives about Hep B VACCINATION	Started advising pregnant females for HbsAg TESTING
[truncated: 534 more rows]
